# Supplementary material for: A hemoprotein with a zinc-mirror heme site ties heme availability to carbon metabolism in cyanobacteria
Source: Nat Commun. 2024 Apr 12;15:3167. doi: 10.1038/s41467-024-47486-z (PMC11014987; doi:10.1038/s41467-024-47486-z)
Supplement: Supplementary file 4 — Supplementary Data 1 [file 41467_2024_47486_MOESM4_ESM.xlsx]

## Sheet: PIDs
Supplementary Data 1: Protein list, alignment file used to build the phylogenetic tree, and Newick Tree assocaited with Figure 1a.
Group #	Leaf ID	UniProt	Phyla	Length (amino acids) grey background <150 aa	additional protein domains
1	Q0ICS0 SYNS3	Q0ICS0	Cyanobacteria	95
1	A0A164BZ10 9SYNE	A0A164BZ10	Cyanobacteria	95
1	A5GJ22 SYNPW	A5GJ22	Cyanobacteria	95
1	A0A6N4AQT3 9SYNE	A0A6N4AQT3	Cyanobacteria	88
1	Q05Q27 9SYNE	Q05Q27	Cyanobacteria	90
1	Q7VBB7 PROMA	Q7VBB7	Cyanobacteria	88
1	Q7V5A0 PROMM	Q7V5A0	Cyanobacteria	91
1	A9BB94 PROM4	A9BB94	Cyanobacteria	89
1	Q46H59 PROMT	Q46H59	Cyanobacteria	89
1	A0A0J6EBN8 9SYNE	A0A0J6EBN8	Cyanobacteria	88
1	K9P5V5 CYAGP	K9P5V5	Cyanobacteria	90
1	B5IPJ5 9CYAN	B5IPJ5	Cyanobacteria	90
1	A0A2P7MSP9 9CYAN	A0A2P7MSP9	Cyanobacteria	88
1	Q31KI6 SYNE7	Q31KI6	Cyanobacteria	94
1	A0A4Y3FUK0 9CYAN	A0A4Y3FUK0	Cyanobacteria	90
1	A3YUS5 9SYNE	A3YUS5	Cyanobacteria	89
1	A5GR05 SYNR3	A5GR05	Cyanobacteria	93
1	A0A5J6Q0X8 9SYNE	A0A5J6Q0X8	Cyanobacteria	88
1	A0A0M2PW18 PROHO	A0A0M2PW18	Cyanobacteria	91
1	A0A261KPY9 9CYAN	A0A261KPY9	Cyanobacteria	79
1	A0A1C0VJW6 9CYAN	A0A1C0VJW6	Cyanobacteria	103
1	A0A1Z4JAB9 LEPBY	A0A1Z4JAB9	Cyanobacteria	97
1	U9VLJ3 9CYAN	U9VLJ3	Cyanobacteria	92
1	K9PUS9 9CYAN	K9PUS9	Cyanobacteria	97
1	A0A1Q2TYX3 9SYNE	A0A1Q2TYX3	Cyanobacteria	96
1	B4WFQ5 SYNS7	B4WFQ5	Cyanobacteria	101
1	A0A0C1YCG3 9CYAN	A0A0C1YCG3	Cyanobacteria	95
1	A0A1U7J7D2 9CYAN	A0A1U7J7D2	Cyanobacteria	93
1	A0A2P8WMV5 9CYAN	A0A2P8WMV5	Cyanobacteria	93
1	K9SGZ3 9CYAN	K9SGZ3	Cyanobacteria	106
1	K9YK35 CYASC	K9YK35	Cyanobacteria	92
1	K9Z523 CYAAP	K9Z523	Cyanobacteria	90
1	A0A0D6AV11 9CHRO	A0A0D6AV11	Cyanobacteria	89
1	L8LJE9 9CHRO	L8LJE9	Cyanobacteria	98
1	U5QJ99 9CYAN	U5QJ99	Cyanobacteria	99
1	Q7NI19 GLOVI	Q7NI19	Cyanobacteria	102
1	K9TAN7 9CYAN	K9TAN7	Cyanobacteria	95
1	A0A0V7ZLJ4 9CYAN	A0A0V7ZLJ4	Cyanobacteria	92
1	A0A0T7BZZ7 9CYAN	A0A0T7BZZ7	Cyanobacteria	93
1	K9SCT0 9CYAN	K9SCT0	Cyanobacteria	96
1	A0A2T1CHX2 9CYAN	A0A2T1CHX2	Cyanobacteria	97
1	A0A2T1DP19 9CYAN	A0A2T1DP19	Cyanobacteria	97
1	K9R931 9CYAN	K9R931	Cyanobacteria	91
1	D8G570 9CYAN	D8G570	Cyanobacteria	94
1	F5UN83 9CYAN	F5UN83	Cyanobacteria	119
1	A0A2G4F531 9CYAN	A0A2G4F531	Cyanobacteria	94
1	A0A1Z4NI35 9CYAN	A0A1Z4NI35	Cyanobacteria	92
1	A0A218QBG7 9CYAN	A0A218QBG7	Cyanobacteria	94
1	K9UWN7 9CYAN	K9UWN7	Cyanobacteria	92
1	A0A139XE61 9CYAN	A0A139XE61	Cyanobacteria	94
1	A0A0C1RDL6 9CYAN	A0A0C1RDL6	Cyanobacteria	92
1	K9QL29 9NOSO	K9QL29	Cyanobacteria	95
1	K9PIG1 9CYAN	K9PIG1	Cyanobacteria	94
1	A0A1Z4S419 9NOSO	A0A1Z4S419	Cyanobacteria	96
1	B2J0C1 NOSP7	B2J0C1	Cyanobacteria	94
1	A0A433V070 ANAVA	A0A433V070	Cyanobacteria	92
1	A0A654SKQ3 9CYAN	A0A654SKQ3	Cyanobacteria	94
1	K9X1B2 9NOST	K9X1B2	Cyanobacteria	94
1	K9QX24 NOSS7	K9QX24	Cyanobacteria	95
1	A0A1Z4R4L3 9CYAN	A0A1Z4R4L3	Cyanobacteria	94
1	A0A2A2TGG7 9CYAN	A0A2A2TGG7	Cyanobacteria	94
1	Q2JPZ6 SYNJB	Q2JPZ6	Cyanobacteria	98
1	A0A1L9QR54 9CYAN	A0A1L9QR54	Cyanobacteria	95
1	A0A168WJP9 9CYAN	A0A168WJP9	Cyanobacteria	93
1	K9U9T5 CHAP6	K9U9T5	Cyanobacteria	96
1	A0A0M1JP56 9CYAN	A0A0M1JP56	Cyanobacteria	94
1	K8GPH1 9CYAN	K8GPH1	Cyanobacteria	94
1	A0A2W1K027 9CYAN	A0A2W1K027	Cyanobacteria	94
1	A0A1Z3HLE4 9CYAN	A0A1Z3HLE4	Cyanobacteria	92
1	K9YQN4 DACSA	K9YQN4	Cyanobacteria	91
1	K9Y807 HALP7	K9Y807	Cyanobacteria	92
1	A0A5B8NQS0 9CHRO	A0A5B8NQS0	Cyanobacteria	91
1	U5DG45 9CHRO	U5DG45	Cyanobacteria	99
1	A0A0F5YG61 9CYAN	A0A0F5YG61	Cyanobacteria	98
1	A0YL00 LYNSP	A0YL00	Cyanobacteria	95
1	A0A2T1E2I4 9CYAN	A0A2T1E2I4	Cyanobacteria	94
1	A0A1Q8ZCY7 9CYAN	A0A1Q8ZCY7	Cyanobacteria	94
1	A0A563W3Y4 9CYAN	A0A563W3Y4	Cyanobacteria	94
1	A0A251WDG1 9CYAN	A0A251WDG1	Cyanobacteria	94
1	B0CE58 ACAM1	B0CE58	Cyanobacteria	95
1	A0A0X8WQD6 9CYAN	A0A0X8WQD6	Cyanobacteria	96
1	A0A098THR8 9CYAN	A0A098THR8	Cyanobacteria	94
1	K9WL42 9CYAN	K9WL42	Cyanobacteria	94
1	B1WXZ9 CROS5	B1WXZ9	Cyanobacteria	94
1	L8M567 9CYAN	L8M567	Cyanobacteria	92
1	A0A2T1CVW9 9CYAN	A0A2T1CVW9	Cyanobacteria	92
1	A0A1Z4RSV7 9CHRO	A0A1Z4RSV7	Cyanobacteria	93
1	A0A401IFG7 APHSA	A0A401IFG7	Cyanobacteria	94
1	E0U6E7 GLOV7	E0U6E7	Cyanobacteria	94
1	B7KDG5 GLOC7	B7KDG5	Cyanobacteria	92
1	A0A2T1LV75 9CHRO	A0A2T1LV75	Cyanobacteria	94
1	B7K5R7 RIPO1	B7K5R7	Cyanobacteria	92
1	K9T5L0 9CYAN	K9T5L0	Cyanobacteria	96
2	F4PPM7 CAVFA	F4PPM7	Evosea	379	|Pyrid_oxidase_2
2	B7FQ22 PHATC	B7FQ22	SAR	238	|TMEM254
2	V5ERG5 KALBG	V5ERG5	Fungi	246	|TMEM254
2	E2LD97 MONPE	E2LD97	Fungi	68
2	M3J9S6 CANMX	M3J9S6	Fungi	227
2	A0A6G1GIB4 9PEZI	A0A6G1GIB4	Fungi	232
2	A0A6A6YK19 9PEZI	A0A6A6YK19	Fungi	221
2	A0A4U0V5P2 9PEZI	A0A4U0V5P2	Fungi	223
2	A0A6J3ME20 9PEZI	A0A6J3ME20	Fungi	216
2	R8BNQ9 TOGMI	R8BNQ9	Fungi	228
2	A0A6P8B637 MAGGR	A0A6P8B637	Fungi	246
2	A0A4R8PP24 COLTR	A0A4R8PP24	Fungi	242
2	A0A0C9XPC2 9AGAR	A0A0C9XPC2	Fungi	228
2	A0A2G8SLP0 9APHY	A0A2G8SLP0	Fungi	223	|TMEM254
2	A0A2G8SLR2 9APHY	A0A2G8SLR2	Fungi	221	|TMEM254
2	A0A5M3MNH1 CONPW	A0A5M3MNH1	Fungi	220	|TMEM254
2	A0A5M3MMB3 CONPW	A0A5M3MMB3	Fungi	212	|TMEM254
2	A0A0C9T9D7 PLICR	A0A0C9T9D7	Fungi	220	|TMEM254
2	A0A0C9SL48 PLICR	A0A0C9SL48	Fungi	219	|TMEM254
2	A0A5C3KVB1 9AGAR	A0A5C3KVB1	Fungi	240	|TMEM254
2	A0A5C3KW44 9AGAR	A0A5C3KW44	Fungi	237	|TMEM254
2	A0A0C9WNX1 9AGAR	A0A0C9WNX1	Fungi	204	|TMEM254
2	A0A316VI83 9BASI	A0A316VI83	Fungi	235
2	A5E0K2 LODEL	A5E0K2	Fungi	232
2	A5E0K3 LODEL	A5E0K3	Fungi	234
2	A0A1X2IA70 9FUNG	A0A1X2IA70	Fungi	247	|TMEM254
2	A0A0C9UQW4 SPHS4	A0A0C9UQW4	Fungi	216	|TMEM254
2	G4TQ16 SERID	G4TQ16	Fungi	216
2	A0A0C2XK87 9AGAM	A0A0C2XK87	Fungi	218
2	G4TQ17 SERID	G4TQ17	Fungi	417	PF00250|
2	A0A2P6NJD1 9EUKA	A0A2P6NJD1	Evosea	213
2	A0A3G2S725 9BASI	A0A3G2S725	Fungi	494	PF00106|
2	A8PVN1 MALGO	A8PVN1	Fungi	409	PF00106|
2	A0A2N1JG51 9BASI	A0A2N1JG51	Fungi	493	PF00106|
2	A0A1M8A106 MALS4	A0A1M8A106	Fungi	492
2	D3BQE4 POLPP	D3BQE4	Evosea	368	|Pyrid_oxidase_2
2	A0A1Y2CIC9 9FUNG	A0A1Y2CIC9	Fungi	274	|TMEM254
2	A0A507DRY8 9FUNG	A0A507DRY8	Fungi	142
2	K0SK49 THAOC	K0SK49	SAR	241	|TMEM254
2	A0A1Z5KI29 FISSO	A0A1Z5KI29	SAR	226
2	A0A066W7D3 TILAU	A0A066W7D3	Fungi	228	|TMEM254
2	A0A316YDU1 9BASI	A0A316YDU1	Fungi	227
2	A0A316UD56 9BASI	A0A316UD56	Fungi	237
2	A0A316ZE62 9BASI	A0A316ZE62	Fungi	214
2	A0A061H6X2 9BASI	A0A061H6X2	Fungi	266
2	A0A317XT14 9BASI	A0A317XT14	Fungi	247	|TMEM254
2	I2G210 USTH4	I2G210	Fungi	249
2	A0A5C3DXA2 9BASI	A0A5C3DXA2	Fungi	249
2	M9M715 PSEA3	M9M715	Fungi	250
2	A0A0D1E3D2 USTMA	A0A0D1E3D2	Fungi	246	|TMEM254
2	R9P4A1 PSEHS	R9P4A1	Fungi	247	|TMEM254
2	A0A507C6Z2 9FUNG	A0A507C6Z2	Fungi	215
2	A0A507C773 9FUNG	A0A507C773	Fungi	300
2	A0A1Y2GRW6 9FUNG	A0A1Y2GRW6	Fungi	227
2	A0A197JQ05 9FUNG	A0A197JQ05	Fungi	155
2	A0A397UHC5 9GLOM	A0A397UHC5	Fungi	225
2	A0A397HPS0 9GLOM	A0A397HPS0	Fungi	228
2	A0A2Z6R585 9GLOM	A0A2Z6R585	Fungi	227	|TMEM254
2	A0A397T4Z5 9GLOM	A0A397T4Z5	Fungi	227	|TMEM254
2	A0A015KE81 RHIIW	A0A015KE81	Fungi	228
2	A0A1X2GAF7 9FUNG	A0A1X2GAF7	Fungi	236	|TMEM254
2	A0A168QXZ8 ABSGL	A0A168QXZ8	Fungi	248	|TMEM254
2	A0A1C7NKK3 9FUNG	A0A1C7NKK3	Fungi	268	|TMEM254
2	A0A367J6A9 RHIST	A0A367J6A9	Fungi	266	|TMEM254
2	S2J2Z4 MUCC1	S2J2Z4	Fungi	275
2	A0A2G4SF94 RHIZD	A0A2G4SF94	Fungi	99
2	A0A0A1NDL2 RHIZD	A0A0A1NDL2	Fungi	267
2	A0A1X2HJT1 SYNRA	A0A1X2HJT1	Fungi	229	|TMEM254
2	A0A261Y4N8 9FUNG	A0A261Y4N8	Fungi	239	|TMEM254
2	A0A1X2HPS5 SYNRA	A0A1X2HPS5	Fungi	238	|TMEM254
2	A0A068RJI6 9FUNG	A0A068RJI6	Fungi	222
2	A0A163A1I9 PHYB8	A0A163A1I9	Fungi	246	|TMEM254
2	A0A1X2GEA1 9FUNG	A0A1X2GEA1	Fungi	235	|TMEM254
2	A0A1X2IUF4 9FUNG	A0A1X2IUF4	Fungi	238	|TMEM254
2	A0A168M8I9 ABSGL	A0A168M8I9	Fungi	239	|TMEM254
2	A0A0B7MZK0 9FUNG	A0A0B7MZK0	Fungi	248	|TMEM254
2	A0A168IXA5 MUCCL	A0A168IXA5	Fungi	244	|TMEM254
2	S2JES7 MUCC1	S2JES7	Fungi	244
2	I1BVW5 RHIO9	I1BVW5	Fungi	102
2	A0A2G4T623 RHIZD	A0A2G4T623	Fungi	241
2	A0A1X0S6E9 RHIZD	A0A1X0S6E9	Fungi	107
2	G7DY41 MIXOS	G7DY41	Fungi	228	|TMEM254
2	A0A165GBK7 EXIGL	A0A165GBK7	Fungi	215	|TMEM254
2	A0A0C2WZ49 9AGAM	A0A0C2WZ49	Fungi	238
2	G4TJQ8 SERID	G4TJQ8	Fungi	225
2	A0A286UFM2 9AGAM	A0A286UFM2	Fungi	297	|TMEM254
2	A0A0H2RJI0 9AGAM	A0A0H2RJI0	Fungi	219	|TMEM254
2	A0A4Y7PKR5 9AGAM	A0A4Y7PKR5	Fungi	221	|TMEM254
2	A0A4Y7PLM6 9AGAM	A0A4Y7PLM6	Fungi	180	|TMEM254
2	J4HV63 9APHY	J4HV63	Fungi	219	|TMEM254
2	A0A165VRR4 9AGAM	A0A165VRR4	Fungi	217	|TMEM254
2	A0A5C3N2E2 9AGAM	A0A5C3N2E2	Fungi	220	|TMEM254
2	S7Q0M7 GLOTA	S7Q0M7	Fungi	216	|TMEM254
2	A0A2R6NPU5 9APHY	A0A2R6NPU5	Fungi	225
2	B8PMM4 POSPM	B8PMM4	Fungi	499
2	S8DWJ1 FOMPI	S8DWJ1	Fungi	552	PF01753|
2	A0A165N432 9APHY	A0A165N432	Fungi	561	PF01753||TMEM254
2	A0A4Y9YHF8 9APHY	A0A4Y9YHF8	Fungi	415	|TMEM254
2	A0A401GV44 9APHY	A0A401GV44	Fungi	221	|TMEM254
2	M2RIU2 CERS8	M2RIU2	Fungi	221	|TMEM254
2	A0A2H3J807 WOLCO	A0A2H3J807	Fungi	214	|TMEM254
2	A0A165C0C2 9APHY	A0A165C0C2	Fungi	222	|TMEM254
2	A0A0C3S3U4 PHLGI	A0A0C3S3U4	Fungi	219	|TMEM254
2	A0A4R0REA5 9APHY	A0A4R0REA5	Fungi	290	|TMEM254
2	A0A1C7M904 GRIFR	A0A1C7M904	Fungi	254	|TMEM254
2	A0A060SXA9 PYCCI	A0A060SXA9	Fungi	212	|TMEM254
2	A0A1Y2IAJ9 PYCCO	A0A1Y2IAJ9	Fungi	219	|TMEM254
2	A0A1M2V8S0 TRAPU	A0A1M2V8S0	Fungi	237	|TMEM254
2	A0A5C2RQL3 9APHY	A0A5C2RQL3	Fungi	221
2	A0A371D0B3 9APHY	A0A371D0B3	Fungi	221
2	R7SIV5 DICSQ	R7SIV5	Fungi	221
2	A0A067M999 9AGAM	A0A067M999	Fungi	221	|TMEM254
2	A0A0C3PY98 9AGAM	A0A0C3PY98	Fungi	212	|TMEM254
2	A0A067PCN0 9AGAM	A0A067PCN0	Fungi	231	|TMEM254
2	A0A4Y9Y6H3 9AGAM	A0A4Y9Y6H3	Fungi	219
2	W4JTH7 HETIT	W4JTH7	Fungi	218	|TMEM254
2	A0A166GSB5 9AGAM	A0A166GSB5	Fungi	219	|TMEM254
2	A0A5E3X424 9AGAM	A0A5E3X424	Fungi	220	|TMEM254
2	A0A0C3DH41 9AGAM	A0A0C3DH41	Fungi	234	|TMEM254
2	A0A0C9ZIQ1 9AGAM	A0A0C9ZIQ1	Fungi	234	|TMEM254
2	A0A0C3PP66 PISTI	A0A0C3PP66	Fungi	234	|TMEM254
2	A0A0C9ZWQ3 9AGAM	A0A0C9ZWQ3	Fungi	227	|TMEM254
2	A0A0D0BHK6 9AGAM	A0A0D0BHK6	Fungi	227	|TMEM254
2	A0A1B7MLE4 9AGAM	A0A1B7MLE4	Fungi	227
2	A0A0D0DS87 9AGAM	A0A0D0DS87	Fungi	219	|TMEM254
2	A0A0C9U294 PAXIN	A0A0C9U294	Fungi	219	|TMEM254
2	A0A0C9W5P0 9AGAM	A0A0C9W5P0	Fungi	127
2	A0A0C9VD43 9AGAM	A0A0C9VD43	Fungi	228	|TMEM254
2	A0A164WQQ4 9AGAM	A0A164WQQ4	Fungi	215
2	L8WWX7 THACA	L8WWX7	Fungi	231	|TMEM254
2	A0A074RSF1 9AGAM	A0A074RSF1	Fungi	213
2	A0A0K6GDT2 9AGAM	A0A0K6GDT2	Fungi	213	|TMEM254
2	A0A0C3BS20 PILCF	A0A0C3BS20	Fungi	218
2	A0A0C3F5R8 PILCF	A0A0C3F5R8	Fungi	165
2	A0A167X148 9AGAM	A0A167X148	Fungi	222	|TMEM254
2	A0A166MDV8 9AGAM	A0A166MDV8	Fungi	217	|TMEM254
2	A0A067N4Y2 PLEOS	A0A067N4Y2	Fungi	218	|TMEM254
2	A0A0C2YT88 HEBCY	A0A0C2YT88	Fungi	215	|TMEM254
2	B0DPS3 LACBS	B0DPS3	Fungi	216
2	A0A5C3LYT2 9AGAR	A0A5C3LYT2	Fungi	216	|TMEM254
2	A0A2A9NEQ5 9AGAR	A0A2A9NEQ5	Fungi	212	|TMEM254
2	D8QC72 SCHCM	D8QC72	Fungi	218	|TMEM254
2	A0A550CYR0 9AGAR	A0A550CYR0	Fungi	216	|TMEM254
2	A0A137QVS5 9AGAR	A0A137QVS5	Fungi	221	|TMEM254
2	A0A409VRK7 9AGAR	A0A409VRK7	Fungi	732	|TMEM254
2	A0A2H3EPG1 ARMGA	A0A2H3EPG1	Fungi	217
2	A0A409YNR9 9AGAR	A0A409YNR9	Fungi	158
2	A0A0D2P671 HYPSF	A0A0D2P671	Fungi	216	|TMEM254
2	A0A409WH44 PSICY	A0A409WH44	Fungi	216	|TMEM254
2	A0A067T1K9 GALM3	A0A067T1K9	Fungi	215	|TMEM254
2	A0A0D7B938 9AGAR	A0A0D7B938	Fungi	221	|TMEM254
2	A0A5C3QGN5 9AGAR	A0A5C3QGN5	Fungi	223	|TMEM254
2	V2WN82 MONRO	V2WN82	Fungi	215
2	A0A369JAM5 HYPMA	A0A369JAM5	Fungi	216	|TMEM254
2	A0A1Q3EEM8 LENED	A0A1Q3EEM8	Fungi	218	|TMEM254
2	A0A0D0BRU7 9AGAR	A0A0D0BRU7	Fungi	218	|TMEM254
2	A0A0L6WDN1 9AGAR	A0A0L6WDN1	Fungi	215	|TMEM254
2	A0A4Y7TNX8 9AGAR	A0A4Y7TNX8	Fungi	218	|TMEM254
2	A0A4Q2DQA4 9AGAR	A0A4Q2DQA4	Fungi	216	|TMEM254
2	A8PBR5 COPC7	A8PBR5	Fungi	233	|TMEM254
2	A0A4V4HDI2 DENBC	A0A4V4HDI2	Fungi	215
2	A0A137Q1Y1 9AGAR	A0A137Q1Y1	Fungi	219	|TMEM254
2	K5XNP0 AGABU	K5XNP0	Fungi	218	|TMEM254
2	A0A0D7AJ18 9AGAR	A0A0D7AJ18	Fungi	218	|TMEM254
2	A0A238FB73 9BASI	A0A238FB73	Fungi	233
2	U5H4H0 USTV1	U5H4H0	Fungi	373
2	A0A2X0M7G5 9BASI	A0A2X0M7G5	Fungi	259
2	A0A1Y2FXI9 9BASI	A0A1Y2FXI9	Fungi	235
2	A0A2S5BJA1 9BASI	A0A2S5BJA1	Fungi	233
2	A0A5C5G626 9BASI	A0A5C5G626	Fungi	231
2	A0A194S9Y6 RHOGW	A0A194S9Y6	Fungi	231
2	A0A1E4TGP9 9ASCO	A0A1E4TGP9	Fungi	246
2	A0A5J5EG45 9PEZI	A0A5J5EG45	Fungi	229
2	A0A0B7F8C3 THACB	A0A0B7F8C3	Fungi	216
2	L8X5G2 THACA	L8X5G2	Fungi	791	PF00297|
2	A0A0K6G1S9 9AGAM	A0A0K6G1S9	Fungi	936	PF02765||PF16686
2	A0A1E3PYS0 LIPST	A0A1E3PYS0	Fungi	205
2	A0A161HMV7 9ASCO	A0A161HMV7	Fungi	213
2	A0A170QXL8 9ASCO	A0A170QXL8	Fungi	211
2	A0A5E8BXD2 9ASCO	A0A5E8BXD2	Fungi	263
2	A0A2T0FIZ2 9ASCO	A0A2T0FIZ2	Fungi	248
2	A0A1E3QX84 9ASCO	A0A1E3QX84	Fungi	202
2	A0A448YIM7 BRENA	A0A448YIM7	Fungi	216
2	A0A1E3NKY4 9ASCO	A0A1E3NKY4	Fungi	226
2	A0A4V4NG90 9ASCO	A0A4V4NG90	Fungi	219
2	A0A1V2LLI6 PICKU	A0A1V2LLI6	Fungi	215
2	W6MPX0 9ASCO	W6MPX0	Fungi	213
2	A0A0H5CE59 CYBJN	A0A0H5CE59	Fungi	209
2	A0A1V2KZZ4 CYBFA	A0A1V2KZZ4	Fungi	410
2	A0A1E4TYN8 PACTA	A0A1E4TYN8	Fungi	207
2	A0A1D2VK79 9ASCO	A0A1D2VK79	Fungi	214
2	K0KCQ4 WICCF	K0KCQ4	Fungi	210
2	I6NE35 ERECY	I6NE35	Fungi	217
2	A0A7H9B8G4 ZYGMR	A0A7H9B8G4	Fungi	215
2	C5DPR7 ZYGRC	C5DPR7	Fungi	217
2	A0A4C2E2X6 9SACH	A0A4C2E2X6	Fungi	214
2	G8ZMG5 TORDC	G8ZMG5	Fungi	214
2	A0A7H9HMF4 9SACH	A0A7H9HMF4	Fungi	212
2	A0A1G4MFP4 LACFM	A0A1G4MFP4	Fungi	208
2	A0A1G4KEB9 9SACH	A0A1G4KEB9	Fungi	208
2	A0A0C7NBD1 9SACH	A0A0C7NBD1	Fungi	208
2	A0A1G4JTN2 9SACH	A0A1G4JTN2	Fungi	204
2	C5DM36 LACTC	C5DM36	Fungi	209
2	A0A1E4T7D6 9ASCO	A0A1E4T7D6	Fungi	212
2	Q6BNN7 DEBHA	Q6BNN7	Fungi	228
2	C4YAU0 CLAL4	C4YAU0	Fungi	225
2	A0A4P9ZE82 9ASCO	A0A4P9ZE82	Fungi	222
2	A0A1L0BEG4 9ASCO	A0A1L0BEG4	Fungi	226
2	A0A4P6XRI0 9ASCO	A0A4P6XRI0	Fungi	220
2	A0A512UA86 9ASCO	A0A512UA86	Fungi	220
2	A0A1A0HGU3 9ASCO	A0A1A0HGU3	Fungi	220
2	A0A1E4SR84 9ASCO	A0A1E4SR84	Fungi	223
2	A3LY12 PICST	A3LY12	Fungi	225
2	G3B065 CANTC	G3B065	Fungi	228
2	A5DP64 PICGU	A5DP64	Fungi	221
2	G8XZ01 PICSO	G8XZ01	Fungi	229
2	G8Y530 PICSO	G8Y530	Fungi	229
2	A0A2P7YQJ7 9ASCO	A0A2P7YQJ7	Fungi	228
2	A0A1E4REK1 9ASCO	A0A1E4REK1	Fungi	228
2	A0A642UZR9 DIURU	A0A642UZR9	Fungi	222
2	G8BGJ1 CANPC	G8BGJ1	Fungi	225
2	Q59PT7 CANAL	Q59PT7	Fungi	226
2	C5M3J8 CANTT	C5M3J8	Fungi	227
2	A0A367Y8M6 9ASCO	A0A367Y8M6	Fungi	227
2	A0A421JHB9 9ASCO	A0A421JHB9	Fungi	217
2	G3AHC1 SPAPN	G3AHC1	Fungi	214
2	A0A1Y2EZY1 PROLT	A0A1Y2EZY1	Fungi	95
2	A0A0U1M5J9 TALIS	A0A0U1M5J9	Fungi	253
2	A0A7H8QHS3 9EURO	A0A7H8QHS3	Fungi	258
2	A0A225AWY3 9EURO	A0A225AWY3	Fungi	246
2	B8MGK6 TALSN	B8MGK6	Fungi	384
2	B6QKN8 TALMQ	B6QKN8	Fungi	252
2	A0A364LE23 9EURO	A0A364LE23	Fungi	246
2	A0A3N4HU99 ASCIM	A0A3N4HU99	Fungi	227
2	A0A165EV74 EXIGL	A0A165EV74	Fungi	235
2	A0A3N4LYI9 9PEZI	A0A3N4LYI9	Fungi	275
2	A0A3N4J5W5 9PEZI	A0A3N4J5W5	Fungi	230
2	A0A317SH72 9PEZI	A0A317SH72	Fungi	230
2	A0A2T6ZNR0 TUBBO	A0A2T6ZNR0	Fungi	229
2	D5G4X4 TUBMM	D5G4X4	Fungi	228
2	W2S139 9EURO	W2S139	Fungi	246
2	A0A0N0NLI1 9EURO	A0A0N0NLI1	Fungi	232
2	A0A0D2KF16 9EURO	A0A0D2KF16	Fungi	115
2	A0A0D2CER2 9EURO	A0A0D2CER2	Fungi	243
2	W9VI06 9EURO	W9VI06	Fungi	243
2	A0A0D2DFS6 9EURO	A0A0D2DFS6	Fungi	234
2	A0A178ZZ66 9EURO	A0A178ZZ66	Fungi	235
2	W9WKH5 9EURO	W9WKH5	Fungi	250
2	A0A0D1ZEV9 EXOME	A0A0D1ZEV9	Fungi	242
2	A0A072PF33 9EURO	A0A072PF33	Fungi	235
2	A0A0D2GXP2 9EURO	A0A0D2GXP2	Fungi	230
2	A0A0D1YZ75 9EURO	A0A0D1YZ75	Fungi	241
2	A0A0D2BM75 9EURO	A0A0D2BM75	Fungi	234
2	A0A0D1YCI2 9EURO	A0A0D1YCI2	Fungi	250
2	A0A0D2DP79 9EURO	A0A0D2DP79	Fungi	247
2	H6BPC8 EXODN	H6BPC8	Fungi	258
2	W9Y327 9EURO	W9Y327	Fungi	230
2	W9Z0P6 9EURO	W9Z0P6	Fungi	253
2	U1GQC7 ENDPU	U1GQC7	Fungi	234
2	A0A1L9SKL7 9EURO	A0A1L9SKL7	Fungi	216
2	A0A1L9X2M9 ASPA1	A0A1L9X2M9	Fungi	247
2	A0A395HQD4 ASPHC	A0A395HQD4	Fungi	239
2	A0A5N6Z647 9EURO	A0A5N6Z647	Fungi	226
2	A0A1L9RXH5 ASPWE	A0A1L9RXH5	Fungi	220
2	A0A017SCE2 9EURO	A0A017SCE2	Fungi	219
2	A0A2I2GQT5 9EURO	A0A2I2GQT5	Fungi	226
2	A0A319ESC0 9EURO	A0A319ESC0	Fungi	226
2	A0A0F7TGP3 PENBI	A0A0F7TGP3	Fungi	217
2	A0A1V6Q4R8 9EURO	A0A1V6Q4R8	Fungi	216
2	A0A1V6NJI1 9EURO	A0A1V6NJI1	Fungi	212
2	A0A0N0RYF7 9EURO	A0A0N0RYF7	Fungi	212
2	A0A1V6RKN8 9EURO	A0A1V6RKN8	Fungi	212
2	B6H8N6 PENRW	B6H8N6	Fungi	453
2	A0A135LX98 PENPA	A0A135LX98	Fungi	212
2	K9GDJ4 PEND2	K9GDJ4	Fungi	584
2	A0A0A2JH69 PENEN	A0A0A2JH69	Fungi	394	PF01201|
2	A0A545A5Z0 9PEZI	A0A545A5Z0	Fungi	247
2	A0A420HBM2 9PEZI	A0A420HBM2	Fungi	228
2	A0A2S4PYP7 9PEZI	A0A2S4PYP7	Fungi	227
2	A0A0D2AHU1 9PEZI	A0A0D2AHU1	Fungi	219
2	A0A4Z1P7F1 9PEZI	A0A4Z1P7F1	Fungi	212
2	A0A517LE40 9PEZI	A0A517LE40	Fungi	212
2	E3S9Y4 PYRTT	E3S9Y4	Fungi	226
2	B2W7K5 PYRTR	B2W7K5	Fungi	269
2	K2QMA3 MACPH	K2QMA3	Fungi	223
2	R1FZV4 BOTPV	R1FZV4	Fungi	137
2	A0A1J9RTR0 9PEZI	A0A1J9RTR0	Fungi	222
2	A0A5N5DPF7 9PEZI	A0A5N5DPF7	Fungi	220
2	N1QLD2 SPHMS	N1QLD2	Fungi	218
2	A0A2P7YW55 9PEZI	A0A2P7YW55	Fungi	221
2	A0A2K1QPF9 9PEZI	A0A2K1QPF9	Fungi	221
2	A0A074VRP8 9PEZI	A0A074VRP8	Fungi	221
2	A0A074XPU1 AURPU	A0A074XPU1	Fungi	241
2	A0A074X9R7 9PEZI	A0A074X9R7	Fungi	221
2	A0A074YNU7 AURSE	A0A074YNU7	Fungi	220
2	A0A0C3HH95 9PEZI	A0A0C3HH95	Fungi	233
2	A0A3E2HHF3 SCYLI	A0A3E2HHF3	Fungi	159
2	A0A2S7Q609 9HELO	A0A2S7Q609	Fungi	228
2	A7EZD5 SCLS1	A7EZD5	Fungi	229
2	G2YD60 BOTF4	G2YD60	Fungi	336
2	A0A4Z1JCG6 9HELO	A0A4Z1JCG6	Fungi	228
2	A0A4Z1KMK3 9HELO	A0A4Z1KMK3	Fungi	228
2	A0A2N3NH83 9PEZI	A0A2N3NH83	Fungi	227
2	A0A084QB06 STAC4	A0A084QB06	Fungi	751
2	A0A162MDZ6 CORFA	A0A162MDZ6	Fungi	224
2	A0A2C5YHP0 9HYPO	A0A2C5YHP0	Fungi	228
2	A0A086TBG0 ACRC1	A0A086TBG0	Fungi	226
2	Q6C8W2 YARLI	Q6C8W2	Fungi	360
2	W7HZ71 9PEZI	W7HZ71	Fungi	236
2	S8C914 DACHA	S8C914	Fungi	233
2	G1XFB6 ARTOA	G1XFB6	Fungi	231
2	A0A4S2MXH6 9PEZI	A0A4S2MXH6	Fungi	221
2	A0A1Y2DY11 9PEZI	A0A1Y2DY11	Fungi	230
2	A0A1Y2VIL0 9PEZI	A0A1Y2VIL0	Fungi	221
2	A0A1W2TCB1 ROSNE	A0A1W2TCB1	Fungi	236
2	A0A553I3D9 9PEZI	A0A553I3D9	Fungi	560	PF00734|PF03443|
2	A0A1V1T2A0 9FUNG	A0A1V1T2A0	Fungi	221	|TMEM254
2	A0A4Z0YFT4 9PEZI	A0A4Z0YFT4	Fungi	221
2	A0A3N4L4X8 9PEZI	A0A3N4L4X8	Fungi	234
2	A0A232LS71 9EURO	A0A232LS71	Fungi	241
2	V5FVX9 BYSSN	V5FVX9	Fungi	231
2	A0A443HZ13 BYSSP	A0A443HZ13	Fungi	231
2	A0A3A3A0H3 9EURO	A0A3A3A0H3	Fungi	220
2	A0A3M2TGM9 9EURO	A0A3M2TGM9	Fungi	215
2	A0A507R8G9 MONPU	A0A507R8G9	Fungi	1677	PF00177|PF00939|PF03105|
2	A0A1R3RRW1 ASPC5	A0A1R3RRW1	Fungi	220
2	A2Q858 ASPNC	A2Q858	Fungi	299
2	A0A1L9UU60 ASPBC	A0A1L9UU60	Fungi	220
2	A0A318Z2Y6 9EURO	A0A318Z2Y6	Fungi	237
2	A0A317WC11 9EURO	A0A317WC11	Fungi	221
2	A0A4V3UQM9 9EURO	A0A4V3UQM9	Fungi	225
2	A0A5N6TF38 9EURO	A0A5N6TF38	Fungi	225
2	A0A5N5WG92 9EURO	A0A5N5WG92	Fungi	225
2	A0A5N7AYA8 9EURO	A0A5N7AYA8	Fungi	225
2	Q2UK81 ASPOR	Q2UK81	Fungi	225
2	A0A1F8AC07 9EURO	A0A1F8AC07	Fungi	432	PF01201|
2	A0A1V6UKW9 9EURO	A0A1V6UKW9	Fungi	212
2	A0A1Q5UP69 9EURO	A0A1Q5UP69	Fungi	217
2	S7ZGZ5 PENO1	S7ZGZ5	Fungi	217
2	A0A0S7EA72 9EURO	A0A0S7EA72	Fungi	222
2	A0A397FZQ9 9EURO	A0A397FZQ9	Fungi	217
2	A1CRN2 ASPCL	A1CRN2	Fungi	219
2	A0A0F8WNV4 9EURO	A0A0F8WNV4	Fungi	448
2	A0A3D8R9Q5 9EURO	A0A3D8R9Q5	Fungi	225
2	A0A0U5C9X7 ASPCI	A0A0U5C9X7	Fungi	223
2	A0A1L9TSU7 9EURO	A0A1L9TSU7	Fungi	224
2	A0A1L9P4Z9 ASPVE	A0A1L9P4Z9	Fungi	224
2	A0A6H0XTH8 9PEZI	A0A6H0XTH8	Fungi	223
2	A0A165A1V7 XYLHT	A0A165A1V7	Fungi	224
2	A0A5N6KU93 9ROSI	A0A5N6KU93	Streptophyta	246
2	R7Z244 CONA1	R7Z244	Fungi	221
2	A0A1S8BDM9 9PEZI	A0A1S8BDM9	Fungi	223	|TMEM254
2	A0A4U0UBP3 9PEZI	A0A4U0UBP3	Fungi	221
2	A0A3M7B9X4 HORWE	A0A3M7B9X4	Fungi	223
2	A0A1Z5TS20 HORWE	A0A1Z5TS20	Fungi	204
2	A0A150VEC3 9PEZI	A0A150VEC3	Fungi	221
2	M2MUY3 BAUPA	M2MUY3	Fungi	221
2	A0A4U0UNK1 9PEZI	A0A4U0UNK1	Fungi	225
2	A0A1V8TP15 9PEZI	A0A1V8TP15	Fungi	221
2	A0A2D3V0C8 9PEZI	A0A2D3V0C8	Fungi	218
2	F9X089 ZYMTI	F9X089	Fungi	218
2	A0A2I0S8N3 9PEZI	A0A2I0S8N3	Fungi	220
2	N1Q095 DOTSN	N1Q095	Fungi	218
2	N1QAW9 PSEFD	N1QAW9	Fungi	209
2	A0A139IIU6 9PEZI	A0A139IIU6	Fungi	215
2	A0A4U0XUS1 9PEZI	A0A4U0XUS1	Fungi	226
2	A0A7C8IA92 9PLEO	A0A7C8IA92	Fungi	233
2	A0A1Y1Z8A4 9PLEO	A0A1Y1Z8A4	Fungi	225
2	Q0ULP2 PHANO	Q0ULP2	Fungi	227
2	A0A178ALF1 9PLEO	A0A178ALF1	Fungi	227
2	A0A2T2NUP9 CORCC	A0A2T2NUP9	Fungi	226
2	A0A177CDY9 9PLEO	A0A177CDY9	Fungi	228
2	A0A2V1E9Q1 9PLEO	A0A2V1E9Q1	Fungi	225
2	A0A1Y2M415 EPING	A0A1Y2M415	Fungi	225
2	A0A162W720 DIDRA	A0A162W720	Fungi	226
2	E4ZPM0 LEPMJ	E4ZPM0	Fungi	225
2	A0A178E2L1 9PLEO	A0A178E2L1	Fungi	225
2	A0A399HVC7 9PLEO	A0A399HVC7	Fungi	227
2	A0A364NG49 9PLEO	A0A364NG49	Fungi	225
2	R0KQ33 SETT2	R0KQ33	Fungi	220
2	W6YGY5 COCCA	W6YGY5	Fungi	227
2	S3DF46 GLAL2	S3DF46	Fungi	225
2	A0A3D8S8C7 9HELO	A0A3D8S8C7	Fungi	224
2	A0A370TXA1 9HELO	A0A370TXA1	Fungi	228
2	A0A559MLI5 9HELO	A0A559MLI5	Fungi	226
2	A0A2J6PKP9 9HELO	A0A2J6PKP9	Fungi	226
2	A0A2J6S526 9HELO	A0A2J6S526	Fungi	226
2	A0A2J6SS84 9HELO	A0A2J6SS84	Fungi	226
2	A0A1L7X1C7 9HELO	A0A1L7X1C7	Fungi	277
2	A0A2V1BR48 9HELO	A0A2V1BR48	Fungi	225
2	A0A218Z950 9HELO	A0A218Z950	Fungi	225
2	K1WKF8 MARBU	K1WKF8	Fungi	269
2	A0A1E1LHM0 9HELO	A0A1E1LHM0	Fungi	225
2	A0A1L7XSC9 9HELO	A0A1L7XSC9	Fungi	226
2	A0A420Y0C0 9PEZI	A0A420Y0C0	Fungi	682
2	A0A1J7JBI3 9PEZI	A0A1J7JBI3	Fungi	221
2	A0A5N5Q4W8 9PEZI	A0A5N5Q4W8	Fungi	226
2	A0A5N5PT36 9PEZI	A0A5N5PT36	Fungi	222
2	A0A507AYR6 9PEZI	A0A507AYR6	Fungi	224
2	U7PUK5 SPOS1	U7PUK5	Fungi	266
2	S3CWW3 OPHP1	S3CWW3	Fungi	243
2	A0A167TTN7 9PEZI	A0A167TTN7	Fungi	237
2	F0XRT6 GROCL	F0XRT6	Fungi	261
2	J3PA74 GAET3	J3PA74	Fungi	243
2	G4ML86 MAGO7	G4ML86	Fungi	247
2	G0RYE5 CHATD	G0RYE5	Fungi	258
2	Q2GV85 CHAGB	Q2GV85	Fungi	606
2	A0A175WGV7 9PEZI	A0A175WGV7	Fungi	224
2	A0A2T3AIL8 9PEZI	A0A2T3AIL8	Fungi	269
2	A0A0G2FV35 9PEZI	A0A0G2FV35	Fungi	269
2	A0A2P5HS80 9PEZI	A0A2P5HS80	Fungi	256
2	A0A423WYR3 9PEZI	A0A423WYR3	Fungi	295
2	A0A423VLU4 9PEZI	A0A423VLU4	Fungi	272
2	A0A423WTY0 9PEZI	A0A423WTY0	Fungi	289
2	A0A2C5WUD2 9PEZI	A0A2C5WUD2	Fungi	254
2	A0A4V1XE83 9PEZI	A0A4V1XE83	Fungi	228
2	M7U132 EUTLA	M7U132	Fungi	234
2	A0A136IPK6 9PEZI	A0A136IPK6	Fungi	232
2	A0A1Y2W6Z6 9PEZI	A0A1Y2W6Z6	Fungi	220
2	A0A1Y2WLB7 9PEZI	A0A1Y2WLB7	Fungi	223
2	W3X0H7 PESFW	W3X0H7	Fungi	227
2	A0A395NAY2 TRIAR	A0A395NAY2	Fungi	227
2	A0A2T3Z543 9HYPO	A0A2T3Z543	Fungi	207
2	G9NSG3 HYPAI	G9NSG3	Fungi	208
2	A0A0F9X344 TRIHA	A0A0F9X344	Fungi	228
2	G9N9Y4 HYPVG	G9N9Y4	Fungi	227
2	A0A3N2Q9J7 9PEZI	A0A3N2Q9J7	Fungi	231
2	G2WWK5 VERDV	G2WWK5	Fungi	228
2	A0A0G4MTF6 9PEZI	A0A0G4MTF6	Fungi	347
2	T0KMZ1 COLGC	T0KMZ1	Fungi	243
2	A0A010QVF0 9PEZI	A0A010QVF0	Fungi	247
2	A0A1Q8RT36 9PEZI	A0A1Q8RT36	Fungi	243
2	A0A066XN23 COLSU	A0A066XN23	Fungi	240
2	E3QWC6 COLGM	E3QWC6	Fungi	242
2	A0A4U6XAM3 9PEZI	A0A4U6XAM3	Fungi	240
2	A0A167DJZ8 9PEZI	A0A167DJZ8	Fungi	244
2	A0A0P7BDE4 9HYPO	A0A0P7BDE4	Fungi	220
2	C7YI18 FUSV7	C7YI18	Fungi	221
2	W7LDH3 GIBM7	W7LDH3	Fungi	220
2	A0A395RT73 9HYPO	A0A395RT73	Fungi	220
2	I1RBN3 GIBZE	I1RBN3	Fungi	220
2	A0A151GVT6 9HYPO	A0A151GVT6	Fungi	226
2	A0A2S4L6A0 9HYPO	A0A2S4L6A0	Fungi	223
2	A0A2K3QA06 9HYPO	A0A2K3QA06	Fungi	223
2	A0A0L0NJ41 TOLOC	A0A0L0NJ41	Fungi	227
2	T5A5B7 OPHSC	T5A5B7	Fungi	223
2	A0A2C5ZB76 9HYPO	A0A2C5ZB76	Fungi	222
2	A0A369GI08 9HYPO	A0A369GI08	Fungi	266
2	A0A369HGP9 9HYPO	A0A369HGP9	Fungi	268
2	A0A2A9PLC5 9HYPO	A0A2A9PLC5	Fungi	296
2	A0A162ICB7 9HYPO	A0A162ICB7	Fungi	223
2	M1W9Y2 CLAP2	M1W9Y2	Fungi	225
2	A0A166WP73 METRR	A0A166WP73	Fungi	224
2	A0A0B2WP95 METAS	A0A0B2WP95	Fungi	224
2	A0A179G958 METCM	A0A179G958	Fungi	222
2	A0A0A1T7V0 9HYPO	A0A0A1T7V0	Fungi	228
2	A0A545W486 9HYPO	A0A545W486	Fungi	223
2	A0A162KSN1 CORDF	A0A162KSN1	Fungi	223
2	A0A0A2VLR2 BEABA	A0A0A2VLR2	Fungi	270
2	G3JI63 CORMM	G3JI63	Fungi	223
3	A0A2A9DWC4 9MICO	A0A2A9DWC4	Actinobacteria	103
3	A0A0Q5E8R8 9MICO	A0A0Q5E8R8	Actinobacteria	108
3	A0A3M9M740 9MICO	A0A3M9M740	Actinobacteria	82
3	A0A2U0H8E1 9MICO	A0A2U0H8E1	Actinobacteria	103
3	W0Z7L6 9MICO	W0Z7L6	Actinobacteria	102
3	A0A4P8KU32 9MICO	A0A4P8KU32	Actinobacteria	102
3	A0A1R3X612 9MICO	A0A1R3X612	Actinobacteria	103
3	A0A519GZZ8 9MICO	A0A519GZZ8	Actinobacteria	103
3	A0A164BP58 9MICO	A0A164BP58	Actinobacteria	103
3	A0A0P0EBL9 9MICO	A0A0P0EBL9	Actinobacteria	103
3	A0A498CBK2 9MICO	A0A498CBK2	Actinobacteria	103
3	A0A1P8U4J0 9MICO	A0A1P8U4J0	Actinobacteria	103
3	A0A3Q9J2E6 9MICO	A0A3Q9J2E6	Actinobacteria	103
3	A0A0T2KZV7 9MICO	A0A0T2KZV7	Actinobacteria	103
3	A0A5J5J1J4 9MICO	A0A5J5J1J4	Actinobacteria	103
3	A0A147F8S4 MICTE	A0A147F8S4	Actinobacteria	102
3	A0A542FRU0 9MICO	A0A542FRU0	Actinobacteria	103
3	A0A4R6GAJ4 9MICO	A0A4R6GAJ4	Actinobacteria	103
3	A0A0M2H7Z9 9MICO	A0A0M2H7Z9	Actinobacteria	103
3	A0A1I6K7N6 9MICO	A0A1I6K7N6	Actinobacteria	103
3	A0A1G7V393 9MICO	A0A1G7V393	Actinobacteria	103
3	A0A543EF34 9MICO	A0A543EF34	Actinobacteria	108
3	A0A0M2H7U9 9MICO	A0A0M2H7U9	Actinobacteria	108
3	A0A0M8MQ65 9MICO	A0A0M8MQ65	Actinobacteria	107
3	A0A0Q8LVA8 9MICO	A0A0Q8LVA8	Actinobacteria	102
3	A0A7J5C222 9MICO	A0A7J5C222	Actinobacteria	98
3	A0A2U1TBM4 9MICO	A0A2U1TBM4	Actinobacteria	100
3	A0A1R4IJS1 9MICO	A0A1R4IJS1	Actinobacteria	109
3	A0A543I6M2 9MICO	A0A543I6M2	Actinobacteria	98
3	A0A5C8HT03 9MICO	A0A5C8HT03	Actinobacteria	101
3	A0A2V1HWD5 9MICO	A0A2V1HWD5	Actinobacteria	87
3	A0A3L7AX57 9MICO	A0A3L7AX57	Actinobacteria	101
3	A0A0U4WUE1 9MICO	A0A0U4WUE1	Actinobacteria	103
3	S7VYB4 9MICO	S7VYB4	Actinobacteria	100
3	A4AEN5 9ACTN	A4AEN5	Actinobacteria	100
3	A0A387B6D6 9MICO	A0A387B6D6	Actinobacteria	99
3	A0A5C8IFM7 9MICO	A0A5C8IFM7	Actinobacteria	99
3	A0A5C1Y755 9MICO	A0A5C1Y755	Actinobacteria	99
3	A0A4Q9GYD9 9MICO	A0A4Q9GYD9	Actinobacteria	83
3	A0A542YET6 9MICO	A0A542YET6	Actinobacteria	102
3	A0A5B9G2P7 9MICO	A0A5B9G2P7	Actinobacteria	98
3	A0A4R8VB47 9MICO	A0A4R8VB47	Actinobacteria	98
3	A0A2U1T1T3 9MICO	A0A2U1T1T3	Actinobacteria	98
3	A0A1I5CDH8 9MICO	A0A1I5CDH8	Actinobacteria	100
3	A0A3L7A0T0 9MICO	A0A3L7A0T0	Actinobacteria	101
3	A0A0Q4F7J5 9MICO	A0A0Q4F7J5	Actinobacteria	99
3	A0A6M5J660 9MICO	A0A6M5J660	Actinobacteria	86
3	A0A1H3MBF0 9MICO	A0A1H3MBF0	Actinobacteria	100
3	A0A1X9LSY8 9MICO	A0A1X9LSY8	Actinobacteria	100
3	A0A0F0KX70 9MICO	A0A0F0KX70	Actinobacteria	104
3	A0A0M2HU42 9MICO	A0A0M2HU42	Actinobacteria	118
3	A0A543BA10 9MICO	A0A543BA10	Actinobacteria	104
3	A0A0F0LBY7 9MICO	A0A0F0LBY7	Actinobacteria	104
3	A0A0F2CEQ9 9MICO	A0A0F2CEQ9	Actinobacteria	104
3	A0A3B0BA84 9MICO	A0A3B0BA84	Actinobacteria	104
3	A0A062VF79 9MICO	A0A062VF79	Actinobacteria	103
3	A0A511ABV3 9MICO	A0A511ABV3	Actinobacteria	104
3	A0A0Q8UPK4 9MICO	A0A0Q8UPK4	Actinobacteria	100
3	A0A2M9C498 9MICO	A0A2M9C498	Actinobacteria	119
3	A0A7K2Z5I3 9ACTN	A0A7K2Z5I3	Actinobacteria	107
3	A0A1T3NV35 9ACTN	A0A1T3NV35	Actinobacteria	107
3	A0A3N1CSX0 9ACTN	A0A3N1CSX0	Actinobacteria	100
3	A0A399UP82 9ACTN	A0A399UP82	Actinobacteria	102
3	A0A4R4YSX0 9ACTN	A0A4R4YSX0	Actinobacteria	94
3	A0A2P8E7J6 9ACTN	A0A2P8E7J6	Actinobacteria	103
3	A0A6N9YLH8 9ACTN	A0A6N9YLH8	Actinobacteria	104
3	A0A7K3M397 9ACTN	A0A7K3M397	Actinobacteria	104
3	D3Q6L4 STANL	D3Q6L4	Actinobacteria	97
3	A0A543AU30 9ACTN	A0A543AU30	Actinobacteria	95
3	A0A562V3X2 9ACTN	A0A562V3X2	Actinobacteria	97
3	A0A0M8XRU4 9ACTN	A0A0M8XRU4	Actinobacteria	102
3	A0A1C6RA31 9ACTN	A0A1C6RA31	Actinobacteria	112
3	A0A1C6V734 9ACTN	A0A1C6V734	Actinobacteria	108
3	A0A136PLE5 9ACTN	A0A136PLE5	Actinobacteria	85
3	A0A285IWW4 9ACTN	A0A285IWW4	Actinobacteria	99
3	A0A4R6JW11 9ACTN	A0A4R6JW11	Actinobacteria	99
3	R4L4F7 9ACTN	R4L4F7	Actinobacteria	97
3	U5VQL2 9ACTN	U5VQL2	Actinobacteria	97
3	A0A6F8YJH8 9ACTN	A0A6F8YJH8	Actinobacteria	102
3	A0A6V8L185 9ACTN	A0A6V8L185	Actinobacteria	127
3	F4FF40 MICM1	F4FF40	Actinobacteria	104
3	A0A2W2CF83 9ACTN	A0A2W2CF83	Actinobacteria	104
3	A0A372FXR5 9ACTN	A0A372FXR5	Actinobacteria	104
3	A0A1H6CTY6 9ACTN	A0A1H6CTY6	Actinobacteria	105
3	D1ADH6 THECD	D1ADH6	Actinobacteria	105
3	A0A6H9YW35 9ACTN	A0A6H9YW35	Actinobacteria	103
3	A0A4R4SI47 9ACTN	A0A4R4SI47	Actinobacteria	97
3	A0A5D0NB69 9ACTN	A0A5D0NB69	Actinobacteria	97
3	A0A4R4RS53 9ACTN	A0A4R4RS53	Actinobacteria	96
3	A0A1I5K0W1 9ACTN	A0A1I5K0W1	Actinobacteria	105
3	A0A372GEY1 9ACTN	A0A372GEY1	Actinobacteria	97
3	A0A238ZFA6 9ACTN	A0A238ZFA6	Actinobacteria	399
3	A0A239N2R7 9ACTN	A0A239N2R7	Actinobacteria	97
3	A0A0B2ADQ9 9MICO	A0A0B2ADQ9	Actinobacteria	102
3	A0A3N1B076 9ACTN	A0A3N1B076	Actinobacteria	103
3	A0A6B2TSC5 9ACTN	A0A6B2TSC5	Actinobacteria	98
3	L7LPX3 9ACTN	L7LPX3	Actinobacteria	98
3	M3UM61 9ACTN	M3UM61	Actinobacteria	103
3	A0A4P6KKX9 9MICO	A0A4P6KKX9	Actinobacteria	342	Heme_oxygenase|
3	A0A371NT12 9MICO	A0A371NT12	Actinobacteria	341	Heme_oxygenase|
3	A0A1H4LQ66 9MICO	A0A1H4LQ66	Actinobacteria	100
3	A0A4R1APY5 9ACTN	A0A4R1APY5	Actinobacteria	98
3	A0A235GB27 9NOCA	A0A235GB27	Actinobacteria	98
3	A0A0D8HRR7 RHOSX	A0A0D8HRR7	Actinobacteria	98
3	A0A2X4TMJ3 9NOCA	A0A2X4TMJ3	Actinobacteria	83
3	A0A059MPE9 9NOCA	A0A059MPE9	Actinobacteria	98
3	A0A1G7B0N8 9NOCA	A0A1G7B0N8	Actinobacteria	98
3	A0A0K2YD78 9NOCA	A0A0K2YD78	Actinobacteria	101
3	A0A541B4E8 9NOCA	A0A541B4E8	Actinobacteria	98
3	A0A3N0CCK3 9ACTN	A0A3N0CCK3	Actinobacteria	99
3	A0A519G3U8 9MICO	A0A519G3U8	Actinobacteria	99
3	A0A1G6M0C0 9ACTN	A0A1G6M0C0	Actinobacteria	98
3	A0A562D4K8 9ACTN	A0A562D4K8	Actinobacteria	101
3	A0A4S8N0Q1 9ACTN	A0A4S8N0Q1	Actinobacteria	101
3	A0A4S5AJ96 9ACTN	A0A4S5AJ96	Actinobacteria	101
3	A0A0Q8PYG9 9ACTN	A0A0Q8PYG9	Actinobacteria	101
3	A0A0A1DPU2 NOCSI	A0A0A1DPU2	Actinobacteria	104
3	A0A653YBD8 9ACTN	A0A653YBD8	Actinobacteria	98
3	A0A0S9Q1X4 9ACTN	A0A0S9Q1X4	Actinobacteria	79
3	A0A3P1XTD8 9MICO	A0A3P1XTD8	Actinobacteria	363	Heme_oxygenase|
3	A0A3P1VSW2 9MICO	A0A3P1VSW2	Actinobacteria	350
3	A0A1R4J695 9MICO	A0A1R4J695	Actinobacteria	337	Heme_oxygenase|
3	A0A0D0HYN8 9MICO	A0A0D0HYN8	Actinobacteria	350	Heme_oxygenase|
3	A0A0W7WBN3 9MICO	A0A0W7WBN3	Actinobacteria	345	Heme_oxygenase|
3	A0A6G8FME6 9MICO	A0A6G8FME6	Actinobacteria	323	Heme_oxygenase|
3	A0A6G7XKE5 9MICO	A0A6G7XKE5	Actinobacteria	323	Heme_oxygenase|
3	A0A6G8FTS0 9MICO	A0A6G8FTS0	Actinobacteria	320	Heme_oxygenase|
3	A0A1R4HMI5 9MICO	A0A1R4HMI5	Actinobacteria	358	Heme_oxygenase|
3	A0A4R6RUV9 9MICO	A0A4R6RUV9	Actinobacteria	363	Heme_oxygenase|
3	A0A061M0C4 9MICO	A0A061M0C4	Actinobacteria	337
3	A0A2S9QP59 9MICO	A0A2S9QP59	Actinobacteria	338	Heme_oxygenase|
3	A0A0Q7KJ87 9ACTN	A0A0Q7KJ87	Actinobacteria	99
3	E2S8G7 9ACTN	E2S8G7	Actinobacteria	96
3	A0A0Q7Q8M8 9ACTN	A0A0Q7Q8M8	Actinobacteria	103
3	A0A4V1CWV2 9ACTN	A0A4V1CWV2	Actinobacteria	85
3	M3VJD2 9ACTN	M3VJD2	Actinobacteria	102
3	A0A2U1T043 9MICO	A0A2U1T043	Actinobacteria	94
3	A0A5B9G414 9MICO	A0A5B9G414	Actinobacteria	140
3	A0A2T0Q3S3 9ACTN	A0A2T0Q3S3	Actinobacteria	108
3	A0A4R6KJ19 9ACTN	A0A4R6KJ19	Actinobacteria	96
3	A0A418KIX9 9ACTN	A0A418KIX9	Actinobacteria	85
3	A0A6L9S389 9ACTN	A0A6L9S389	Actinobacteria	104
3	A0A4S8QCN8 9ACTN	A0A4S8QCN8	Actinobacteria	330	Heme_oxygenase|
3	A0A1G9JLX7 9ACTN	A0A1G9JLX7	Actinobacteria	643	Heme_oxygenase|PF01551|
3	A0A223S5K9 9ACTN	A0A223S5K9	Actinobacteria	111
3	A0A3N0EG26 9ACTN	A0A3N0EG26	Actinobacteria	89
3	A0A368T4M6 9ACTN	A0A368T4M6	Actinobacteria	88
3	A0A4P6Q018 9ACTN	A0A4P6Q018	Actinobacteria	109
3	A0A0C2JIG1 9ACTN	A0A0C2JIG1	Actinobacteria	106
3	A0A1T4KX83 9ACTN	A0A1T4KX83	Actinobacteria	102
3	A0A399G8E5 9ACTN	A0A399G8E5	Actinobacteria	106
3	J7LAD3 NOCAA	J7LAD3	Actinobacteria	101
3	D7AZM3 NOCDD	D7AZM3	Actinobacteria	103
3	A0A1Q9TUF1 9ACTN	A0A1Q9TUF1	Actinobacteria	101
3	A0A0M8XLD7 9ACTN	A0A0M8XLD7	Actinobacteria	85
3	A0A1M6ESI6 9ACTN	A0A1M6ESI6	Actinobacteria	100
3	A0A2P8DHY1 9ACTN	A0A2P8DHY1	Actinobacteria	99
3	A0A1R3UGY7 9ACTN	A0A1R3UGY7	Actinobacteria	102
3	A0A0D0UTU7 9ACTN	A0A0D0UTU7	Actinobacteria	102
3	A0A429FXT3 9ACTN	A0A429FXT3	Actinobacteria	302	Heme_oxygenase|
3	A0A177Q5R1 9BACT	A0A177Q5R1	bacterium SCGC AG-212-C10	105
3	A0A1G8JY08 9ACTN	A0A1G8JY08	Actinobacteria	103
3	D2B7Z1 STRRD	D2B7Z1	Actinobacteria	101
3	A0A239NY11 9ACTN	A0A239NY11	Actinobacteria	119
3	A0A161LK86 9ACTN	A0A161LK86	Actinobacteria	104
3	A0A4U3MMR7 9ACTN	A0A4U3MMR7	Actinobacteria	96
3	A0A5M3W974 9ACTN	A0A5M3W974	Actinobacteria	97
3	A0A1H6ERB9 9ACTN	A0A1H6ERB9	Actinobacteria	98
3	A0A429ANK5 9ACTN	A0A429ANK5	Actinobacteria	98
3	A0A4R4MW53 9ACTN	A0A4R4MW53	Actinobacteria	98
3	A0A2W2E969 9ACTN	A0A2W2E969	Actinobacteria	98
3	A0A1G9GKJ3 9ACTN	A0A1G9GKJ3	Actinobacteria	98
3	A0A1G8LA75 9ACTN	A0A1G8LA75	Actinobacteria	98
3	A0A1I0G3A7 9ACTN	A0A1I0G3A7	Actinobacteria	98
3	A0A2T0MWC4 9ACTN	A0A2T0MWC4	Actinobacteria	98
3	A0A5S4FTP7 9ACTN	A0A5S4FTP7	Actinobacteria	98
3	A0A1V0A9Z5 9ACTN	A0A1V0A9Z5	Actinobacteria	99
3	A0A438MMH1 9ACTN	A0A438MMH1	Actinobacteria	100
4	E1ZQB0 CHLVA	E1ZQB0	Chlorophyta	339
4	A0A1E7FE88 9STRA	A0A1E7FE88	SAR	346	|Pyrid_oxidase_2
4	B8BUD7 THAPS	B8BUD7	SAR	1490	|Pyrid_oxidase_2
4	B7G091 PHATC	B7G091	SAR	259	|Pyrid_oxidase_2
4	R1D7B7 EMIHU	R1D7B7	Haptista	290
4	A0A5B8MSY8 9CHLO	A0A5B8MSY8	Chlorophyta	338
4	F0YHV0 AURAN	F0YHV0	SAR	249	|Pyrid_oxidase_2
4	A4S4F1 OSTLU	A4S4F1	Chlorophyta	276
4	C1N0L0 MICPC	C1N0L0	Chlorophyta	339
4	C1FJK1 MICCC	C1FJK1	Chlorophyta	245	|Pyrid_oxidase_2
4	A0A0D2MKC6 9CHLO	A0A0D2MKC6	Chlorophyta	286	|Pyrid_oxidase_2
4	D7FZW7 ECTSI	D7FZW7	SAR	300	|Pyrid_oxidase_2
4	D8QYG1 SELML	D8QYG1	Streptophyta	243
4	A0A2R6X284 MARPO	A0A2R6X284	Streptophyta	378
4	A0A453B842 AEGTS	A0A453B842	Streptophyta	381	|Pyrid_oxidase_2
4	J3MMB0 ORYBR	J3MMB0	Streptophyta	273
4	B8B7Q6 ORYSI	B8B7Q6	Streptophyta	339
4	A0A2T7EXP8 9POAL	A0A2T7EXP8	Streptophyta	342
4	A0A6I9RYT3 ELAGV	A0A6I9RYT3	Streptophyta	341	|Pyrid_oxidase_2
4	A0A804J4H1 MUSAM	A0A804J4H1	Streptophyta	333
4	U5DII0 AMBTC	U5DII0	Streptophyta	373	|Pyrid_oxidase_2
4	A0A1U7ZTK3 NELNU	A0A1U7ZTK3	Streptophyta	329	|Pyrid_oxidase_2
4	A0A5P1EI71 ASPOF	A0A5P1EI71	Streptophyta	283	Putative_PNPOx|
4	A0A4Y7LD00 PAPSO	A0A4Y7LD00	Streptophyta	334	|Pyrid_oxidase_2
4	A0A251VJU1 HELAN	A0A251VJU1	Streptophyta	330	|Pyrid_oxidase_2
4	S8DV03 9LAMI	S8DV03	Streptophyta	254	Putative_PNPOx|
4	A0A251VAZ7 HELAN	A0A251VAZ7	Streptophyta	274	|Pyrid_oxidase_2
4	A0A5J4ZFM0 9ASTE	A0A5J4ZFM0	Streptophyta	280	|Pyrid_oxidase_2
4	M1D6Y6 SOLTU	M1D6Y6	Streptophyta	321
4	A0A6I9T920 SESIN	A0A6I9T920	Streptophyta	335	|Pyrid_oxidase_2
4	A0A6P6SPM1 COFAR	A0A6P6SPM1	Streptophyta	426
4	A0A068V1D5 COFCA	A0A068V1D5	Streptophyta	282	Putative_PNPOx|
4	A0A6I9SWD6 SESIN	A0A6I9SWD6	Streptophyta	261
4	A0A6I9T3Z9 SESIN	A0A6I9T3Z9	Streptophyta	273	|Pyrid_oxidase_2
4	A0A6P4BAG1 ZIZJJ	A0A6P4BAG1	Streptophyta	278	|Pyrid_oxidase_2
4	W9QLY3 9ROSA	W9QLY3	Streptophyta	330
4	A0A251N4I9 PRUPE	A0A251N4I9	Streptophyta	325
4	A0A061EZS3 THECC	A0A061EZS3	Streptophyta	351
4	A0A6P5Z418 DURZI	A0A6P5Z418	Streptophyta	322	Putative_PNPOx|
4	F6HLB8 VITVI	F6HLB8	Streptophyta	276
4	V4T8S6 CITCL	V4T8S6	Streptophyta	327
4	A0A3N7FVG6 POPTR	A0A3N7FVG6	Streptophyta	279
4	A0A2C9VCF4 MANES	A0A2C9VCF4	Streptophyta	324
4	A0A2C9VGC0 MANES	A0A2C9VGC0	Streptophyta	315
4	B9SHF3 RICCO	B9SHF3	Streptophyta	281	|Pyrid_oxidase_2
4	A0A067KXM9 JATCU	A0A067KXM9	Streptophyta	323	|Pyrid_oxidase_2
4	A0A0D2TLW3 GOSRA	A0A0D2TLW3	Streptophyta	326
4	A0A5N6RIV6 9ROSI	A0A5N6RIV6	Streptophyta	336	Putative_PNPOx|
4	A0A6J1DSV5 MOMCH	A0A6J1DSV5	Streptophyta	321	|Pyrid_oxidase_2
4	A0A6J1HMU8 CUCMA	A0A6J1HMU8	Streptophyta	326
4	A0A6J1ITI7 CUCMA	A0A6J1ITI7	Streptophyta	325
4	A0A0A0KZZ8 CUCSA	A0A0A0KZZ8	Streptophyta	324
4	V7CUT7 PHAVU	V7CUT7	Streptophyta	327
4	A0A392N707 9FABA	A0A392N707	Streptophyta	82
4	A0A1J7HS80 LUPAN	A0A1J7HS80	Streptophyta	280
4	A0A7N0UTS3 KALFE	A0A7N0UTS3	Streptophyta	329
4	Q8LDU1 ARATH	Q8LDU1	Streptophyta	321
4	A0A6J0NVD8 RAPSA	A0A6J0NVD8	Streptophyta	226	Putative_PNPOx|
4	A0A0D3CMX8 BRAOL	A0A0D3CMX8	Streptophyta	323
4	A0A2P6TFW6 CHLSO	A0A2P6TFW6	Chlorophyta	1294
4	A0A6A6KH22 HEVBR	A0A6A6KH22	Streptophyta	524
4	A0A5N5FX24 9ROSA	A0A5N5FX24	Streptophyta	326
4	A0A394DAA2 LUPAN	A0A394DAA2	Streptophyta	248
4	A0A087SSA2 AUXPR	A0A087SSA2	Chlorophyta	284
4	A0A2P6VM69 9CHLO	A0A2P6VM69	Chlorophyta	344	|Pyrid_oxidase_2
4	A0A448YXN8 9STRA	A0A448YXN8	SAR	336	|Pyrid_oxidase_2
4	A0A1Z5KBQ8 FISSO	A0A1Z5KBQ8	SAR	338
4	W7U666 9STRA	W7U666	SAR	396
4	A0A150G5E1 GONPE	A0A150G5E1	Chlorophyta	125
4	A0A250XNQ4 9CHLO	A0A250XNQ4	Chlorophyta	315	|Pyrid_oxidase_2
4	A0A0G4EZX3 VITBC	A0A0G4EZX3	SAR	450
4	I0Z259 COCSC	I0Z259	Chlorophyta	253	|Pyrid_oxidase_2
4	A0A7J7QKG9 9CHLO	A0A7J7QKG9	Chlorophyta	240	|Pyrid_oxidase_2
4	A0A383VQJ8 TETOB	A0A383VQJ8	Chlorophyta	333	|Pyrid_oxidase_2
4	A0A2V0NXN9 9CHLO	A0A2V0NXN9	Chlorophyta	323	|Pyrid_oxidase_2
4	A0A388LZP4 CHABU	A0A388LZP4	Streptophyta	539	|Pyrid_oxidase_2
4	A0A2K1KTA0 PHYPA	A0A2K1KTA0	Streptophyta	361	Putative_PNPOx|
4	A0A5J9SQI6 9POAL	A0A5J9SQI6	Streptophyta	405	|Pyrid_oxidase_2
4	A0A0K9PSN3 ZOSMR	A0A0K9PSN3	Streptophyta	328	Putative_PNPOx|
4	A0A3S3MUT8 9MAGN	A0A3S3MUT8	Streptophyta	281	|Pyrid_oxidase_2
4	A0A200Q792 9MAGN	A0A200Q792	Streptophyta	278	Putative_PNPOx|
4	A0A7J7M5N3 9MAGN	A0A7J7M5N3	Streptophyta	266	|Pyrid_oxidase_2
4	A0A7J6WWF2 THATH	A0A7J6WWF2	Streptophyta	300	|Pyrid_oxidase_2
4	A0A2U1P095 ARTAN	A0A2U1P095	Streptophyta	338
4	A0A103XH35 CYNCS	A0A103XH35	Streptophyta	346	|Pyrid_oxidase_2
4	A0A5N6N2B8 9ASTR	A0A5N6N2B8	Streptophyta	764	|Pyrid_oxidase_2
4	A0A2J6LTE9 LACSA	A0A2J6LTE9	Streptophyta	345
4	A0A5N6M943 9ASTR	A0A5N6M943	Streptophyta	269	Putative_PNPOx|
4	A0A2J6MIA0 LACSA	A0A2J6MIA0	Streptophyta	273
4	A0A103XDT8 CYNCS	A0A103XDT8	Streptophyta	300	|Pyrid_oxidase_2
4	A0A2U1PJU5 ARTAN	A0A2U1PJU5	Streptophyta	274	|Pyrid_oxidase_2
4	A0A165YBP0 DAUCS	A0A165YBP0	Streptophyta	277	|Pyrid_oxidase_2
4	A0A4S4DKT5 CAMSI	A0A4S4DKT5	Streptophyta	347	|Pyrid_oxidase_2
4	A0A7J0F5A8 9ERIC	A0A7J0F5A8	Streptophyta	275
4	A0A2R6R514 ACTCC	A0A2R6R514	Streptophyta	336	|Pyrid_oxidase_2
4	A0A1J6KTJ5 NICAT	A0A1J6KTJ5	Streptophyta	338
4	A0A328EAR0 9ASTE	A0A328EAR0	Streptophyta	338
4	A0A5A7R3S7 STRAF	A0A5A7R3S7	Streptophyta	277	|Pyrid_oxidase_2
4	A0A2G2X5Q8 CAPBA	A0A2G2X5Q8	Streptophyta	332
4	A0A4D9C4A7 SALSN	A0A4D9C4A7	Streptophyta	346
4	A0A2G9HRQ2 9LAMI	A0A2G9HRQ2	Streptophyta	341	|Pyrid_oxidase_2
4	A0A5A7RIZ5 STRAF	A0A5A7RIZ5	Streptophyta	337	Putative_PNPOx|
4	A0A2G9HSB0 9LAMI	A0A2G9HSB0	Streptophyta	274	Putative_PNPOx|
4	A0A2P5BFH5 TREOI	A0A2P5BFH5	Streptophyta	235
4	A0A2P6RHL9 ROSCH	A0A2P6RHL9	Streptophyta	324	|Pyrid_oxidase_2
4	A0A498IHN9 MALDO 1	A0A498IHN9	Streptophyta	#N/A	|Pyrid_oxidase_2
4	A0A1R3IZU6 COCAP	A0A1R3IZU6	Streptophyta	280
4	A0A498IHN9 MALDO 2	A0A498IHN9	Streptophyta	#N/A	|Pyrid_oxidase_2
4	A0A540L1S2 MALBA	A0A540L1S2	Streptophyta	231
4	A0A1Q3CFF4 CEPFO	A0A1Q3CFF4	Streptophyta	328	Putative_PNPOx|
4	A0A5C7IAV6 9ROSI	A0A5C7IAV6	Streptophyta	323	|Pyrid_oxidase_2
4	A0A4U5Q960 POPAL	A0A4U5Q960	Streptophyta	365
4	A0A6A6M0W3 HEVBR	A0A6A6M0W3	Streptophyta	247
4	A0A7J7CMA8 TRIWF	A0A7J7CMA8	Streptophyta	326	|Pyrid_oxidase_2
4	A0A7J8XK61 GOSAI	A0A7J8XK61	Streptophyta	320	Putative_PNPOx|
4	A0A6A2XNR3 HIBSY	A0A6A2XNR3	Streptophyta	327	|Pyrid_oxidase_2
4	A0A6A3BZL9 HIBSY	A0A6A3BZL9	Streptophyta	252
4	A0A2I4DUK5 JUGRE	A0A2I4DUK5	Streptophyta	334
4	A0A445CSP0 ARAHY	A0A445CSP0	Streptophyta	383
4	A0A2I0HQS4 PUNGR	A0A2I0HQS4	Streptophyta	243
4	A0A565B3Y7 9BRAS	A0A565B3Y7	Streptophyta	323
5	HUGZ HELPY	HUGZ	Proteobacteria	251
5	Y854 HAEIN	Y854	Proteobacteria	253
5	I7HEB3 9HELI	I7HEB3	Proteobacteria	86
5	A0A381DK96 9PROT	A0A381DK96	Proteobacteria	247	Putative_PNPOx|
5	A0A2P8R3H7 9PROT	A0A2P8R3H7	Proteobacteria	245	Putative_PNPOx|
5	A0A6L5WK14 9PROT	A0A6L5WK14	Proteobacteria	244
5	A0A6G5R2X5 9PROT	A0A6G5R2X5	Proteobacteria	263	Putative_PNPOx|
5	A0A6G5QF00 9PROT	A0A6G5QF00	Proteobacteria	79
5	A0A6G5QGY8 9PROT	A0A6G5QGY8	Proteobacteria	243
5	A0A347VND1 9HELI	A0A347VND1	Proteobacteria	279	Putative_PNPOx|
5	A0A268TVE0 9HELI	A0A268TVE0	Proteobacteria	250
5	A0A3D8IWH5 9HELI	A0A3D8IWH5	Proteobacteria	244	Putative_PNPOx|
5	A0A268TE34 9HELI	A0A268TE34	Proteobacteria	251	Putative_PNPOx|
5	A0A222MV06 9PROT	A0A222MV06	Proteobacteria	253	Putative_PNPOx|
5	A0A3D8IIF9 9HELI	A0A3D8IIF9	Proteobacteria	249	Putative_PNPOx|
5	A0A4U8UET2 9HELI	A0A4U8UET2	Proteobacteria	248
5	A0A3D8HPE3 9HELI	A0A3D8HPE3	Proteobacteria	257	Putative_PNPOx|
5	A0A329ZRF6 9HELI	A0A329ZRF6	Proteobacteria	252	Putative_PNPOx|
5	A0A1B8J919 9HELI	A0A1B8J919	Proteobacteria	251	Putative_PNPOx|
5	T1CMH5 9HELI	T1CMH5	Proteobacteria	252
5	E7G3W5 9HELI	E7G3W5	Proteobacteria	266
5	A0A1B1U4U3 9HELI	A0A1B1U4U3	Proteobacteria	266	Putative_PNPOx|
5	D3UGQ9 HELM1	D3UGQ9	Proteobacteria	272	Putative_PNPOx|
5	A0A3D8JAD5 9HELI	A0A3D8JAD5	Proteobacteria	255	Putative_PNPOx|
6	A0A2C9U8Y5 MANES	A0A2C9U8Y5	Streptophyta	316
6	A0A067KHG0 JATCU	A0A067KHG0	Streptophyta	313
6	B9HVD2 POPTR	B9HVD2	Streptophyta	327
6	A0A061GAI1 THECC	A0A061GAI1	Streptophyta	208
6	A0A6P5XAH6 DURZI	A0A6P5XAH6	Streptophyta	309
6	A0A0D2QDU1 GOSRA	A0A0D2QDU1	Streptophyta	281
6	GLUBP ARATH	GLUBP	Streptophyta	317
6	V4M5R3 EUTSA	V4M5R3	Streptophyta	322
6	A0A0D3ABW3 BRAOL	A0A0D3ABW3	Streptophyta	323
6	A0A0D3CHP6 BRAOL	A0A0D3CHP6	Streptophyta	310
6	A0A1S2YNL1 CICAR	A0A1S2YNL1	Streptophyta	314
6	V7B8C4 PHAVU	V7B8C4	Streptophyta	346
6	A0A151SGD9 CAJCA	A0A151SGD9	Streptophyta	309
6	C6TE45 SOYBN	C6TE45	Streptophyta	305
6	A0A4P1RSP1 LUPAN	A0A4P1RSP1	Streptophyta	311
6	A0A6J1IER0 CUCMA	A0A6J1IER0	Streptophyta	320
6	A0A6J1D098 MOMCH	A0A6J1D098	Streptophyta	320
6	A0A251Q167 PRUPE	A0A251Q167	Streptophyta	319
6	A0A5N5L8S0 9ROSI	A0A5N5L8S0	Streptophyta	496
6	A0A7J7D5H0 TRIWF	A0A7J7D5H0	Streptophyta	297
6	A0A2R6PW42 ACTCC	A0A2R6PW42	Streptophyta	365
6	A0A4V6ACJ1 POPAL	A0A4V6ACJ1	Streptophyta	324
6	A0A218WAG5 PUNGR	A0A218WAG5	Streptophyta	315
6	A0A6A6LPF0 HEVBR	A0A6A6LPF0	Streptophyta	316
6	A0A445BQT1 ARAHY	A0A445BQT1	Streptophyta	319
6	A0A087SFQ0 AUXPR	A0A087SFQ0	Chlorophyta	299	Putative_PNPOx|
6	A0A2P6VAU4 9CHLO	A0A2P6VAU4	Chlorophyta	348	|Pyrid_oxidase_2
6	E1ZH80 CHLVA	E1ZH80	Chlorophyta	338	Putative_PNPOx|
6	A0A2P6TTN2 CHLSO	A0A2P6TTN2	Chlorophyta	338	|Pyrid_oxidase_2
6	A0A250XK28 9CHLO	A0A250XK28	Chlorophyta	297	Putative_PNPOx|
6	A0A0D2K0N5 9CHLO	A0A0D2K0N5	Chlorophyta	298	Putative_PNPOx|
6	A0A2V0PKB8 9CHLO	A0A2V0PKB8	Chlorophyta	301	Putative_PNPOx|
6	C1EC05 MICCC	C1EC05	Chlorophyta	344
6	D8RZJ4 SELML	D8RZJ4	Streptophyta	291
6	A0A2R6XRD6 MARPO	A0A2R6XRD6	Streptophyta	360
6	A0A2K1KAF7 PHYPA	A0A2K1KAF7	Streptophyta	354	Putative_PNPOx|
6	A0A2K1JWF7 PHYPA	A0A2K1JWF7	Streptophyta	351
6	W1PHV6 AMBTC	W1PHV6	Streptophyta	243
6	A0A1U8BL91 NELNU	A0A1U8BL91	Streptophyta	336
6	A0A1J6J669 NICAT	A0A1J6J669	Streptophyta	317
6	A0A2G3A3P8 CAPAN	A0A2G3A3P8	Streptophyta	327
6	F6HBU8 VITVI	F6HBU8	Streptophyta	324
6	A0A068TNH5 COFCA	A0A068TNH5	Streptophyta	328
6	A0A7N0RGZ7 KALFE	A0A7N0RGZ7	Streptophyta	306
6	A0A4D9BEJ7 SALSN	A0A4D9BEJ7	Streptophyta	354
6	A0A5A7QIX9 STRAF	A0A5A7QIX9	Streptophyta	329
6	A0A2Z7CFC8 9LAMI	A0A2Z7CFC8	Streptophyta	330
6	A0A2G9HCJ3 9LAMI	A0A2G9HCJ3	Streptophyta	327
6	A0A6A2WT57 HIBSY	A0A6A2WT57	Streptophyta	308
6	A0A2J6LP43 LACSA	A0A2J6LP43	Streptophyta	325
6	A0A5N6NLH3 9ASTR	A0A5N6NLH3	Streptophyta	301
6	A0A5N6NMI4 9ASTR	A0A5N6NMI4	Streptophyta	196
6	A0A103YB43 CYNCS	A0A103YB43	Streptophyta	315
6	A0A251U3Y0 HELAN	A0A251U3Y0	Streptophyta	298
6	V4S0W9 CITCL	V4S0W9	Streptophyta	316
6	A0A1Q3CTW3 CEPFO	A0A1Q3CTW3	Streptophyta	320
6	A0A4Y7K8N5 PAPSO	A0A4Y7K8N5	Streptophyta	334
6	A0A200PSQ7 9MAGN	A0A200PSQ7	Streptophyta	241
6	A0A7J7M2J0 9MAGN	A0A7J7M2J0	Streptophyta	320
6	A0A2G5ET16 AQUCA	A0A2G5ET16	Streptophyta	328
6	A0A7J6VH06 THATH	A0A7J6VH06	Streptophyta	360
6	A0A443P683 9MAGN	A0A443P683	Streptophyta	133
6	A0A0K9P1J1 ZOSMR	A0A0K9P1J1	Streptophyta	339
6	A0A199VJ24 ANACO	A0A199VJ24	Streptophyta	308
6	A0A6I9RM37 ELAGV	A0A6I9RM37	Streptophyta	320
6	A0A804HNX1 MUSAM	A0A804HNX1	Streptophyta	324
6	A0A5P1ETV9 ASPOF	A0A5P1ETV9	Streptophyta	304
6	A0A6I9QM23 ELAGV	A0A6I9QM23	Streptophyta	256
6	A0A2I0VT03 9ASPA	A0A2I0VT03	Streptophyta	243
6	A0A2I0BGX9 9ASPA	A0A2I0BGX9	Streptophyta	240
6	A0A3L6RLY9 PANMI	A0A3L6RLY9	Streptophyta	340
6	K3YIR3 SETIT	K3YIR3	Streptophyta	309
6	A0A1D6I9D1 MAIZE	A0A1D6I9D1	Streptophyta	329
6	A0A804NM51 MAIZE	A0A804NM51	Streptophyta	275
6	A0A5J9W3S4 9POAL	A0A5J9W3S4	Streptophyta	326
6	C5YJJ5 SORBI	C5YJJ5	Streptophyta	311
6	I1I2C5 BRADI	I1I2C5	Streptophyta	313
6	A0A287WQT1 HORVV	A0A287WQT1	Streptophyta	344
6	A0A446XFK3 TRITD	A0A446XFK3	Streptophyta	161
6	A0A446YF15 TRITD	A0A446YF15	Streptophyta	281
6	J3MRL7 ORYBR	J3MRL7	Streptophyta	222
6	A0A6G1EXE7 9ORYZ	A0A6G1EXE7	Streptophyta	317
6	A0A0E0LSX7 ORYPU	A0A0E0LSX7	Streptophyta	122
6	A0A0E0EJK6 9ORYZ	A0A0E0EJK6	Streptophyta	338
6	A0A0E0ASX4 9ORYZ	A0A0E0ASX4	Streptophyta	184
6	Q0J6W9 ORYSJ	Q0J6W9	Streptophyta	317
6	A0A0D3GY16 9ORYZ	A0A0D3GY16	Streptophyta	212
6	A0A5C7IJH6 9ROSI	A0A5C7IJH6	Streptophyta	317
6	A0A1R3I0S8 COCAP	A0A1R3I0S8	Streptophyta	327
6	G7JVM7 MEDTR	G7JVM7	Streptophyta	315
6	A0A2K3L0U5 TRIPR	A0A2K3L0U5	Streptophyta	247
6	A0A445EKE4 ARAHY	A0A445EKE4	Streptophyta	325
6	A0A2I4HSU9 JUGRE	A0A2I4HSU9	Streptophyta	311
6	A0A5A7U4E8 CUCME	A0A5A7U4E8	Streptophyta	318
6	A0A2P5DK93 PARAD	A0A2P5DK93	Streptophyta	199
6	A0A7J6E9T6 CANSA	A0A7J6E9T6	Streptophyta	318
6	A0A2P6RZT8 ROSCH	A0A2P6RZT8	Streptophyta	315
7	A0A1R1MEE8 9GAMM	A0A1R1MEE8	Proteobacteria	120
7	A0A511N1Y0 9DEIO	A0A511N1Y0	Deinococcus-Thermus	100
7	A0A4R1G5P1 9PAST	A0A4R1G5P1	Proteobacteria	330	SIP|
7	A0A7C9I0Q5 9DEIO	A0A7C9I0Q5	Deinococcus-Thermus	318	SIP|FAD_binding_9|
7	Q9RZK3 DEIRA	Q9RZK3	Deinococcus-Thermus	307	SIP|FAD_binding_9|
7	A0A221T0Y3 9DEIO	A0A221T0Y3	Deinococcus-Thermus	368	SIP|FAD_binding_9|
7	A0A3M6QHE1 9BURK	A0A3M6QHE1	Proteobacteria	414
7	A0A2L0PLB1 VITS1	A0A2L0PLB1	Proteobacteria	365	SIP|FAD_binding_9|
7	A0A0F4R4V5 9GAMM	A0A0F4R4V5	Proteobacteria	377	SIP|
7	A0A2N8ZAM8 9VIBR	A0A2N8ZAM8	Proteobacteria	377	SIP|
7	S3N6K8 9GAMM	S3N6K8	Proteobacteria	374	SIP|
7	Q6F8V9 ACIAD	Q6F8V9	Proteobacteria	383
8	A0A1H2LSY5 9PSED	A0A1H2LSY5	Proteobacteria	241	|Pyrid_oxidase_2
8	A0A370HU66 9HYPH	A0A370HU66	Proteobacteria	266	|Pyrid_oxidase_2
8	A0A2K3MM52 TRIPR	A0A2K3MM52	Streptophyta	377
8	A0A658GDU7 9PSED	A0A658GDU7	Proteobacteria	234	|Pyrid_oxidase_2
8	A0A1S8D6K6 9PROT	A0A1S8D6K6	Proteobacteria	220
8	A0A1Y0BX61 9MYCO	A0A1Y0BX61	Actinobacteria	265	|Pyrid_oxidase_2
8	A0A1P8XAY5 9MYCO	A0A1P8XAY5	Actinobacteria	268
8	A0A1A3J6B1 9MYCO	A0A1A3J6B1	Actinobacteria	265
8	A0A1E3RXN4 9MYCO	A0A1E3RXN4	Actinobacteria	266
8	K5BCY8 MYCHD	K5BCY8	Actinobacteria	270
8	A0A1A1Y276 9MYCO	A0A1A1Y276	Actinobacteria	267
8	G7CCT5 MYCT3	G7CCT5	Actinobacteria	270
8	W9AYB7 9MYCO	W9AYB7	Actinobacteria	268
8	A0A172UUF8 9MYCO	A0A172UUF8	Actinobacteria	264
8	A0A132PGP0 9MYCO	A0A132PGP0	Actinobacteria	275
8	A0A0T1WDY7 9MYCO	A0A0T1WDY7	Actinobacteria	264
8	A0A0N0VKP6 9PSED	A0A0N0VKP6	Proteobacteria	243
8	A0A2T4UGY9 9ACTN	A0A2T4UGY9	Actinobacteria	251
8	A0A2T4UH22 9ACTN	A0A2T4UH22	Actinobacteria	277
8	D5UUC1 TSUPD	D5UUC1	Actinobacteria	267	|Pyrid_oxidase_2
8	A0A212QNG4 9PROT	A0A212QNG4	Proteobacteria	244	|Pyrid_oxidase_2
8	A0A0X1T0E2 PSEAA	A0A0X1T0E2	Proteobacteria	243	|Pyrid_oxidase_2
8	A0A4Y3WKZ5 9PSEU	A0A4Y3WKZ5	Actinobacteria	239	|Pyrid_oxidase_2
8	A0A6M6JJ88 9PSEU	A0A6M6JJ88	Actinobacteria	244	|Pyrid_oxidase_2
8	D3EZA9 CONWI	D3EZA9	Actinobacteria	268	Putative_PNPOx|
8	A0A2A7MTS5 MYCAG	A0A2A7MTS5	Actinobacteria	268	|Pyrid_oxidase_2
8	A0A1A0N4R1 9MYCO	A0A1A0N4R1	Actinobacteria	260	|Pyrid_oxidase_2
8	A0A1X1TJ70 9MYCO	A0A1X1TJ70	Actinobacteria	266	Putative_PNPOx|
8	A0A448ID20 MYCCI	A0A448ID20	Actinobacteria	267	|Pyrid_oxidase_2
8	A0A1A1ZAR4 9MYCO	A0A1A1ZAR4	Actinobacteria	266	|Pyrid_oxidase_2
8	A0A1S1NQV0 9MYCO	A0A1S1NQV0	Actinobacteria	265	|Pyrid_oxidase_2
8	A1TH52 MYCVP	A1TH52	Actinobacteria	270
8	A0A5S9R0W8 MYCVN	A0A5S9R0W8	Actinobacteria	270
8	A0A7I7QL10 9MYCO	A0A7I7QL10	Actinobacteria	270	|Pyrid_oxidase_2
8	A0A545TD78 9GAMM	A0A545TD78	Proteobacteria	239	|Pyrid_oxidase_2
8	F2J1F9 POLGS	F2J1F9	Proteobacteria	261	|Pyrid_oxidase_2
8	A0A2S0NHS2 9HYPH	A0A2S0NHS2	Proteobacteria	254	|Pyrid_oxidase_2
8	A0A7I7K6H0 9MYCO	A0A7I7K6H0	Actinobacteria	270	Putative_PNPOx|
8	A0A1E8Q6E6 9MYCO	A0A1E8Q6E6	Actinobacteria	267	|Pyrid_oxidase_2
8	A0A7I7XPN1 9MYCO	A0A7I7XPN1	Actinobacteria	270	|Pyrid_oxidase_2
8	E8TH28 MESCW	E8TH28	Proteobacteria	259
8	A0A2A3C3T6 9HYPH	A0A2A3C3T6	Proteobacteria	253
8	A0A2U2AH90 9GAMM	A0A2U2AH90	Proteobacteria	260	|Pyrid_oxidase_2
8	A0A3A5KT55 9HYPH	A0A3A5KT55	Proteobacteria	258	|Pyrid_oxidase_2
8	A0A4R7I2V7 9ACTN	A0A4R7I2V7	Actinobacteria	265	|Pyrid_oxidase_2
8	A0A7K1IAV6 9ACTN	A0A7K1IAV6	Actinobacteria	273	|Pyrid_oxidase_2
8	A0A4Y6PUD5 9DELT	A0A4Y6PUD5	Proteobacteria	253	|Pyrid_oxidase_2
8	D7CW17 TRURR	D7CW17	Deinococcus-Thermus	262	|Pyrid_oxidase_2
8	A9WFD9 CHLAA	A9WFD9	Chloroflexi	300
8	R1E0A8 EMIHU	R1E0A8	Haptista	276
8	R1BTZ2 EMIHU	R1BTZ2	Haptista	142
8	F4CYR5 PSEUX	F4CYR5	Actinobacteria	254	|Pyrid_oxidase_2
8	A0A1M6PCW6 PSETH	A0A1M6PCW6	Actinobacteria	243	|Pyrid_oxidase_2
8	A0A1Q9TAE8 9PSEU	A0A1Q9TAE8	Actinobacteria	221	|Pyrid_oxidase_2
8	A0A1Q9S3I3 9PSEU	A0A1Q9S3I3	Actinobacteria	262	|Pyrid_oxidase_2
8	A0A543FV59 9PSEU	A0A543FV59	Actinobacteria	266	|Pyrid_oxidase_2
8	A0A6C7EET5 ILUCY	A0A6C7EET5	Actinobacteria	274	|Pyrid_oxidase_2
8	A0A1Q9BVR9 SYMMI	A0A1Q9BVR9	SAR	312
8	A0A5A7S931 9NOCA	A0A5A7S931	Actinobacteria	272	|Pyrid_oxidase_2
8	H0E6T5 9ACTN	H0E6T5	Actinobacteria	578	PF01497||Pyrid_oxidase_2
8	A0A660LFS9 9ACTN	A0A660LFS9	Actinobacteria	271	|Pyrid_oxidase_2
8	A0A1J0W1W6 9NOCA	A0A1J0W1W6	Actinobacteria	266	|Pyrid_oxidase_2
8	U5EHJ3 NOCAS	U5EHJ3	Actinobacteria	198	|Pyrid_oxidase_2
8	A0A4V3CQ53 9NOCA	A0A4V3CQ53	Actinobacteria	270
8	A0A6G9YGJ4 9NOCA	A0A6G9YGJ4	Actinobacteria	485	|Pyrid_oxidase_2
8	A0A285L4M4 9NOCA	A0A285L4M4	Actinobacteria	265
8	Q5YVJ2 NOCFA	Q5YVJ2	Actinobacteria	268
8	A0A7K0DXQ1 9NOCA	A0A7K0DXQ1	Actinobacteria	263	|Pyrid_oxidase_2
8	A0A366DY10 9NOCA	A0A366DY10	Actinobacteria	267	|Pyrid_oxidase_2
8	A0A164IZ90 9NOCA	A0A164IZ90	Actinobacteria	267
8	A0A6I2G6P6 9NOCA	A0A6I2G6P6	Actinobacteria	265	|Pyrid_oxidase_2
8	A0A6I3L3D2 9NOCA	A0A6I3L3D2	Actinobacteria	266	Putative_PNPOx|
8	A0A379JJE2 9NOCA	A0A379JJE2	Actinobacteria	264
8	A0A370HDX7 9NOCA	A0A370HDX7	Actinobacteria	262	Putative_PNPOx|
8	A0A0D5A858 9NOCA	A0A0D5A858	Actinobacteria	266
8	A0A0Q5QDZ9 9NOCA	A0A0Q5QDZ9	Actinobacteria	263	|Pyrid_oxidase_2
8	A0A2S8KDV9 9MYCO	A0A2S8KDV9	Actinobacteria	246	|Pyrid_oxidase_2
8	A0A1X0UMQ3 9NOCA	A0A1X0UMQ3	Actinobacteria	265
8	A0A177Y7D4 9NOCA	A0A177Y7D4	Actinobacteria	264
8	A0A164MR60 9NOCA	A0A164MR60	Actinobacteria	264	|Pyrid_oxidase_2
8	A0A1Q9U5T0 9NOCA	A0A1Q9U5T0	Actinobacteria	265	|Pyrid_oxidase_2
8	C1AXA0 RHOOB	C1AXA0	Actinobacteria	269
8	A0A4Q4AME8 9BURK	A0A4Q4AME8	Proteobacteria	147
8	A0A0G3IFB0 9MYCO	A0A0G3IFB0	Actinobacteria	266
8	A0A6N4WE48 9MYCO	A0A6N4WE48	Actinobacteria	254	|Pyrid_oxidase_2
8	A0A557XHM1 9MYCO	A0A557XHM1	Actinobacteria	267
8	A0A1A3PMR9 9MYCO	A0A1A3PMR9	Actinobacteria	264	|Pyrid_oxidase_2
8	A0A1X2BZM6 9MYCO	A0A1X2BZM6	Actinobacteria	271
8	A0A1B1YT30 9GAMM	A0A1B1YT30	Proteobacteria	239	Putative_PNPOx|
8	A0A1C2G3L0 9GAMM	A0A1C2G3L0	Proteobacteria	254
8	A0A3M8RI00 9PROT	A0A3M8RI00	Proteobacteria	234	|Pyrid_oxidase_2
8	A0A5M8FS30 9GAMM	A0A5M8FS30	Proteobacteria	257
8	A0A4R3JZ26 9PROT	A0A4R3JZ26	Proteobacteria	232	|Pyrid_oxidase_2
8	A0A2I1DKV9 9PROT	A0A2I1DKV9	Proteobacteria	246	|Pyrid_oxidase_2
8	A0A060UVJ8 9PROT	A0A060UVJ8	Proteobacteria	241
8	A0A1A9NQR0 9PROT	A0A1A9NQR0	Proteobacteria	233	|Pyrid_oxidase_2
8	A0A4V2NX23 9PROT	A0A4V2NX23	Proteobacteria	232	|Pyrid_oxidase_2
8	A0A238D0F2 THIDL	A0A238D0F2	Proteobacteria	234
8	A0A2R5FD23 9PROT	A0A2R5FD23	Proteobacteria	245	|Pyrid_oxidase_2
8	A0A2Z6GDV8 9PROT	A0A2Z6GDV8	Proteobacteria	230	|Pyrid_oxidase_2
8	A0A4R3YB07 9PROT	A0A4R3YB07	Proteobacteria	231	|Pyrid_oxidase_2
8	A0A455XBB3 9PROT	A0A455XBB3	Proteobacteria	231
8	A0A1G5IFT2 9PROT	A0A1G5IFT2	Proteobacteria	231	|Pyrid_oxidase_2
8	A0A1W6SLB6 9PROT	A0A1W6SLB6	Proteobacteria	231	|Pyrid_oxidase_2
8	A0A3N0V6K7 9PROT	A0A3N0V6K7	Proteobacteria	232	|Pyrid_oxidase_2
8	A0A1L9BI88 9DELT	A0A1L9BI88	Proteobacteria	241
8	C6XCG1 METGS	C6XCG1	Proteobacteria	237	|Pyrid_oxidase_2
8	A0A0Q6BKX4 9PROT	A0A0Q6BKX4	Proteobacteria	241	|Pyrid_oxidase_2
8	A0A401JEH6 9PROT	A0A401JEH6	Proteobacteria	230	|Pyrid_oxidase_2
8	Y0KIA1 9PROT	Y0KIA1	Proteobacteria	235	|Pyrid_oxidase_2
8	D7DNP6 METV0	D7DNP6	Proteobacteria	241	|Pyrid_oxidase_2
8	C6WUQ2 METML	C6WUQ2	Proteobacteria	241
8	A0A1A9T3S8 9PROT	A0A1A9T3S8	Proteobacteria	240	|Pyrid_oxidase_2
8	A0A380MKQ7 9GAMM	A0A380MKQ7	Proteobacteria	259	|Pyrid_oxidase_2
8	A0A380MK81 9GAMM	A0A380MK81	Proteobacteria	273	|Pyrid_oxidase_2
8	A0A220VHM7 9GAMM	A0A220VHM7	Proteobacteria	244	|Pyrid_oxidase_2
8	E1WX17 HALMS	E1WX17	Proteobacteria	244	|Pyrid_oxidase_2
8	T0T199 9PROT	T0T199	Proteobacteria	239	|Pyrid_oxidase_2
8	A0A379C8D1 9PAST	A0A379C8D1	Proteobacteria	258	|Pyrid_oxidase_2
8	A0A095Z8D5 9BURK	A0A095Z8D5	Proteobacteria	263
8	A0A2K9LTJ2 9GAMM	A0A2K9LTJ2	Proteobacteria	239	|Pyrid_oxidase_2
8	A0A3N0V8U4 9GAMM	A0A3N0V8U4	Proteobacteria	245
8	A0A318ECJ7 9GAMM	A0A318ECJ7	Proteobacteria	240	|Pyrid_oxidase_2
8	A0A1I2IEU0 9GAMM	A0A1I2IEU0	Proteobacteria	240	|Pyrid_oxidase_2
8	A0A4V5LWQ1 9GAMM	A0A4V5LWQ1	Proteobacteria	245	|Pyrid_oxidase_2
8	A0A2T5J265 9GAMM	A0A2T5J265	Proteobacteria	239	|Pyrid_oxidase_2
8	A0A4Q7YHJ0 9GAMM	A0A4Q7YHJ0	Proteobacteria	241	|Pyrid_oxidase_2
8	A0A1Y1R1R8 9GAMM	A0A1Y1R1R8	Proteobacteria	235	|Pyrid_oxidase_2
8	A0A1X7AF21 9GAMM	A0A1X7AF21	Proteobacteria	235	|Pyrid_oxidase_2
8	A0A081NL39 9GAMM	A0A081NL39	Proteobacteria	240	|Pyrid_oxidase_2
8	A0A081K8A9 9GAMM	A0A081K8A9	Proteobacteria	236	|Pyrid_oxidase_2
8	A0A363UM17 9GAMM	A0A363UM17	Proteobacteria	243
8	A0A1Y1SC08 9GAMM	A0A1Y1SC08	Proteobacteria	242	|Pyrid_oxidase_2
8	A0A1Y1SF15 9GAMM	A0A1Y1SF15	Proteobacteria	242	|Pyrid_oxidase_2
8	Q60C03 METCA	Q60C03	Proteobacteria	238	|Pyrid_oxidase_2
8	I3CGA3 9GAMM	I3CGA3	Proteobacteria	234	|Pyrid_oxidase_2
8	A0A1H7LZD0 9PSED	A0A1H7LZD0	Proteobacteria	236	|Pyrid_oxidase_2
8	A0A078LSG0 9PSED	A0A078LSG0	Proteobacteria	234	|Pyrid_oxidase_2
8	W9TKI7 9PSED	W9TKI7	Proteobacteria	235
8	A0A4Q9R6P9 9PSED	A0A4Q9R6P9	Proteobacteria	240	|Pyrid_oxidase_2
8	A0A553H3L9 9PSED	A0A553H3L9	Proteobacteria	244	|Pyrid_oxidase_2
8	A0A1H3AA22 9PSED	A0A1H3AA22	Proteobacteria	244
8	A0A2T5PER4 9PSED	A0A2T5PER4	Proteobacteria	243	|Pyrid_oxidase_2
8	A0A024HLR8 PSEKB	A0A024HLR8	Proteobacteria	245	|Pyrid_oxidase_2
8	A0A1G9F806 9PSED	A0A1G9F806	Proteobacteria	241
8	A0A1H2ECF2 9PSED	A0A1H2ECF2	Proteobacteria	247	|Pyrid_oxidase_2
8	A0A1H0P016 9PSED	A0A1H0P016	Proteobacteria	245	|Pyrid_oxidase_2
8	A0A5R9QE70 9PSED	A0A5R9QE70	Proteobacteria	236	|Pyrid_oxidase_2
8	S6BMF2 PSERE	S6BMF2	Proteobacteria	243
8	A0A385Z956 9PSED	A0A385Z956	Proteobacteria	243	|Pyrid_oxidase_2
8	U3B5X0 PSEA4	U3B5X0	Proteobacteria	243
8	A0A1Y0KVW1 9PSED	A0A1Y0KVW1	Proteobacteria	241	|Pyrid_oxidase_2
8	A0A1E4UW64 9PSED	A0A1E4UW64	Proteobacteria	245
8	A0A257D7L1 9PSED	A0A257D7L1	Proteobacteria	243	|Pyrid_oxidase_2
8	A0A089WM48 9PSED	A0A089WM48	Proteobacteria	243	|Pyrid_oxidase_2
8	A0A2T5H8S3 9PSED	A0A2T5H8S3	Proteobacteria	243
8	A0A2A2IXB2 9PSED	A0A2A2IXB2	Proteobacteria	243
8	A0A0T6UXI5 9PSED	A0A0T6UXI5	Proteobacteria	243	|Pyrid_oxidase_2
8	A0A1I3E041 9PSED	A0A1I3E041	Proteobacteria	243
8	A0A285PF74 9PSED	A0A285PF74	Proteobacteria	240	|Pyrid_oxidase_2
8	I4N9C3 9PSED	I4N9C3	Proteobacteria	243
8	A0A0J6JS01 PSETA	A0A0J6JS01	Proteobacteria	241	Putative_PNPOx|
8	A0A3R9AMB0 9PSED	A0A3R9AMB0	Proteobacteria	243	Putative_PNPOx|
8	A0A085VFZ1 PSESX	A0A085VFZ1	Proteobacteria	243	|Pyrid_oxidase_2
8	A0A077LP12 9PSED	A0A077LP12	Proteobacteria	243	|Pyrid_oxidase_2
8	A0A2D2MAT0 9PSED	A0A2D2MAT0	Proteobacteria	243
8	A0A1T1HUL4 9PSED	A0A1T1HUL4	Proteobacteria	243	|Pyrid_oxidase_2
8	A0A0D1PER5 PSEPU	A0A0D1PER5	Proteobacteria	243
8	Q88N58 PSEPK	Q88N58	Proteobacteria	264	|Pyrid_oxidase_2
8	A0A1H8T0T6 9ACTN	A0A1H8T0T6	Actinobacteria	376	SIP|FAD_binding_9|
8	A0A518EKW4 9BACT	A0A518EKW4	Planctomycetes	186
8	A0A518ELK4 9BACT	A0A518ELK4	Planctomycetes	243	|Pyrid_oxidase_2
8	K2J470 9GAMM	K2J470	Proteobacteria	241	|Pyrid_oxidase_2
8	K2KMB9 9GAMM	K2KMB9	Proteobacteria	242	|Pyrid_oxidase_2
8	A0A6L5QUU1 9GAMM	A0A6L5QUU1	Proteobacteria	242	|Pyrid_oxidase_2
8	A0A395JJH3 9GAMM	A0A395JJH3	Proteobacteria	265	|Pyrid_oxidase_2
8	A0A0U2RJ06 9ALTE	A0A0U2RJ06	Proteobacteria	240	|Pyrid_oxidase_2
8	A0A432W4H2 9GAMM	A0A432W4H2	Proteobacteria	242	|Pyrid_oxidase_2
8	A0A1S2T481 9GAMM	A0A1S2T481	Proteobacteria	247
8	I1DXD4 9GAMM	I1DXD4	Proteobacteria	248
8	A0A3N5YCL8 9ALTE	A0A3N5YCL8	Proteobacteria	250	|Pyrid_oxidase_2
8	K7AD56 9ALTE	K7AD56	Proteobacteria	261	|Pyrid_oxidase_2
8	H5TCC5 9ALTE	H5TCC5	Proteobacteria	276	|Pyrid_oxidase_2
8	A0A4R5HF67 9ALTE	A0A4R5HF67	Proteobacteria	261	|Pyrid_oxidase_2
8	A0A2Z6UNC4 GLASK	A0A2Z6UNC4	Proteobacteria	251	|Pyrid_oxidase_2
8	A0A3E0U1H3 9GAMM	A0A3E0U1H3	Proteobacteria	241
8	A0A1S1MQY5 9GAMM	A0A1S1MQY5	Proteobacteria	247	|Pyrid_oxidase_2
8	A0A0S2K3U0 9GAMM	A0A0S2K3U0	Proteobacteria	245
8	A0A166WPH9 9GAMM	A0A166WPH9	Proteobacteria	247
8	K6XN87 9ALTE	K6XN87	Proteobacteria	241	|Pyrid_oxidase_2
8	K6ZWM2 9ALTE	K6ZWM2	Proteobacteria	242	|Pyrid_oxidase_2
8	A0A6M4MBT1 9ALTE	A0A6M4MBT1	Proteobacteria	242	|Pyrid_oxidase_2
8	A0A1M5HSJ3 9ALTE	A0A1M5HSJ3	Proteobacteria	246
8	A0A4P6B1T7 9ALTE	A0A4P6B1T7	Proteobacteria	242	|Pyrid_oxidase_2
8	A0A075P3X4 9ALTE	A0A075P3X4	Proteobacteria	242
8	A0A0M2R633 9PROT	A0A0M2R633	Proteobacteria	242
8	A0A1H0ELC2 9HYPH	A0A1H0ELC2	Proteobacteria	249
8	A0A5B0E3I7 9HYPH	A0A5B0E3I7	Proteobacteria	250	|Pyrid_oxidase_2
8	A0A0B1QAM7 9HYPH	A0A0B1QAM7	Proteobacteria	255	Putative_PNPOx|
8	A0A175RHQ1 9HYPH	A0A175RHQ1	Proteobacteria	262
8	A0A0Q5GJU0 9HYPH	A0A0Q5GJU0	Proteobacteria	252	|Pyrid_oxidase_2
8	A0A371XAN2 9HYPH	A0A371XAN2	Proteobacteria	248	|Pyrid_oxidase_2
8	A0A4Y8RJ54 9HYPH	A0A4Y8RJ54	Proteobacteria	273	|Pyrid_oxidase_2
8	A0A6L9MD80 9HYPH	A0A6L9MD80	Proteobacteria	263	|Pyrid_oxidase_2
8	A0A1W2CRB1 9HYPH	A0A1W2CRB1	Proteobacteria	250	|Pyrid_oxidase_2
8	A0A6J4FFJ8 9PROT	A0A6J4FFJ8	Proteobacteria	247	|Pyrid_oxidase_2
8	A0A3N1KYN0 9PROT	A0A3N1KYN0	Proteobacteria	242	|Pyrid_oxidase_2
8	A0A6L8W3R5 9PROT	A0A6L8W3R5	Proteobacteria	240	|Pyrid_oxidase_2
8	A0A2W7IWH8 9PROT	A0A2W7IWH8	Proteobacteria	248	Putative_PNPOx|
8	A0A437MGA2 9PROT	A0A437MGA2	Proteobacteria	230	Putative_PNPOx|
8	D5RL76 9PROT	D5RL76	Proteobacteria	240	|Pyrid_oxidase_2
8	A0A1V2H4Q1 9PROT	A0A1V2H4Q1	Proteobacteria	246	|Pyrid_oxidase_2
8	A0A5B2TJ39 9PROT	A0A5B2TJ39	Proteobacteria	243	|Pyrid_oxidase_2
8	A0A2C7ABI2 9PROT	A0A2C7ABI2	Proteobacteria	249	|Pyrid_oxidase_2
8	A0A541C968 9PROT	A0A541C968	Proteobacteria	253	Putative_PNPOx|
8	Q2RNT1 RHORT	Q2RNT1	Proteobacteria	270	|Pyrid_oxidase_2
8	A0A1G7B955 9PROT	A0A1G7B955	Proteobacteria	242	|Pyrid_oxidase_2
8	A0A4R0Y3W1 9PROT	A0A4R0Y3W1	Proteobacteria	240	Putative_PNPOx|
8	A0A327M366 9PROT	A0A327M366	Proteobacteria	239	|Pyrid_oxidase_2
8	A0A4R5QJ65 9PROT	A0A4R5QJ65	Proteobacteria	241	|Pyrid_oxidase_2
8	A0A4R4DLM6 9PROT	A0A4R4DLM6	Proteobacteria	257	|Pyrid_oxidase_2
8	A0A317FJ90 9PROT	A0A317FJ90	Proteobacteria	247	|Pyrid_oxidase_2
8	A0A1I4CW21 9PROT	A0A1I4CW21	Proteobacteria	248	|Pyrid_oxidase_2
8	Q0BQN4 GRABC	Q0BQN4	Proteobacteria	240
8	A0A5M6IPY2 9PROT	A0A5M6IPY2	Proteobacteria	249	Putative_PNPOx|
8	A0A2S6N1I6 RHOGL	A0A2S6N1I6	Proteobacteria	238	|Pyrid_oxidase_2
8	A0A4R2LDX7 9GAMM	A0A4R2LDX7	Proteobacteria	241	|Pyrid_oxidase_2
8	A0A3D9YQI3 9HYPH	A0A3D9YQI3	Proteobacteria	259	|Pyrid_oxidase_2
8	A0A4P6V4W1 9HYPH	A0A4P6V4W1	Proteobacteria	258	|Pyrid_oxidase_2
8	A0A4R0PD12 9HYPH	A0A4R0PD12	Proteobacteria	255	|Pyrid_oxidase_2
8	A0A6N1VC21 9HYPH	A0A6N1VC21	Proteobacteria	263	|Pyrid_oxidase_2
8	A0A6N7ZV31 9HYPH	A0A6N7ZV31	Proteobacteria	260	|Pyrid_oxidase_2
8	A0A2W2BTE9 9HYPH	A0A2W2BTE9	Proteobacteria	236	|Pyrid_oxidase_2
8	F8J917 HYPSM	F8J917	Proteobacteria	251	|Pyrid_oxidase_2
8	A0A1I7MTX9 9HYPH	A0A1I7MTX9	Proteobacteria	252	|Pyrid_oxidase_2
8	D8JS81 HYPDA	D8JS81	Proteobacteria	247
8	A0A1M7H6N7 9HYPH	A0A1M7H6N7	Proteobacteria	268	|Pyrid_oxidase_2
8	A0A1H2H6N8 9HYPH	A0A1H2H6N8	Proteobacteria	264	|Pyrid_oxidase_2
8	A0A285R5I5 9HYPH	A0A285R5I5	Proteobacteria	259
8	A0A0U3FPE8 9HYPH	A0A0U3FPE8	Proteobacteria	269
8	A7HZ57 PARL1	A7HZ57	Proteobacteria	255	|Pyrid_oxidase_2
8	A0A1G5N103 AFIMA	A0A1G5N103	Proteobacteria	257	|Pyrid_oxidase_2
8	E2CKH5 9HYPH	E2CKH5	Proteobacteria	259	|Pyrid_oxidase_2
8	A0A0M7ATA3 9HYPH	A0A0M7ATA3	Proteobacteria	258	|Pyrid_oxidase_2
8	A0A5D0VCL9 9RHOB	A0A5D0VCL9	Proteobacteria	277	|Pyrid_oxidase_2
8	A0A163TJ80 9HYPH	A0A163TJ80	Proteobacteria	258	|Pyrid_oxidase_2
8	A0NVS6 LABAI	A0NVS6	Proteobacteria	151
8	A0A562TAI9 9HYPH	A0A562TAI9	Proteobacteria	269	|Pyrid_oxidase_2
8	A0A0M7A6B9 9HYPH	A0A0M7A6B9	Proteobacteria	260
8	A0A562EV00 9HYPH	A0A562EV00	Proteobacteria	264	Putative_PNPOx|
8	A0A1X7PJH7 9HYPH	A0A1X7PJH7	Proteobacteria	266	|Pyrid_oxidase_2
8	A0A5D4GMH0 9HYPH	A0A5D4GMH0	Proteobacteria	259	|Pyrid_oxidase_2
8	A0A1I3RTQ8 9HYPH	A0A1I3RTQ8	Proteobacteria	261	Putative_PNPOx|
8	A0A2N9VZJ1 9HYPH	A0A2N9VZJ1	Proteobacteria	259	Putative_PNPOx|
8	A0A0Q7DSW1 9HYPH	A0A0Q7DSW1	Proteobacteria	265
8	A0A0Q8IAX8 9HYPH	A0A0Q8IAX8	Proteobacteria	253
8	A0A1H9CZT6 9HYPH	A0A1H9CZT6	Proteobacteria	251	Putative_PNPOx|
8	A0A2P7APW0 9HYPH	A0A2P7APW0	Proteobacteria	256	|Pyrid_oxidase_2
8	J3CF13 9HYPH	J3CF13	Proteobacteria	259	|Pyrid_oxidase_2
8	A0A2S9JWM8 9HYPH	A0A2S9JWM8	Proteobacteria	259	|Pyrid_oxidase_2
8	A0A1H0ML13 9HYPH	A0A1H0ML13	Proteobacteria	259
8	A0A135HU20 9HYPH	A0A135HU20	Proteobacteria	262	|Pyrid_oxidase_2
8	A0A429YXA9 9HYPH	A0A429YXA9	Proteobacteria	253	|Pyrid_oxidase_2
8	A0A1L3SPN5 9HYPH	A0A1L3SPN5	Proteobacteria	256	|Pyrid_oxidase_2
8	A0A3F2UBR4 9HYPH	A0A3F2UBR4	Proteobacteria	257	|Pyrid_oxidase_2
8	A0A562CI59 9HYPH	A0A562CI59	Proteobacteria	253	Putative_PNPOx|
8	Q11G76 CHESB	Q11G76	Proteobacteria	251	Putative_PNPOx|
8	K2MZM4 9HYPH	K2MZM4	Proteobacteria	255	|Pyrid_oxidase_2
8	K2P0F4 9HYPH	K2P0F4	Proteobacteria	266	Putative_PNPOx|
8	A0A2P8NC87 9HYPH	A0A2P8NC87	Proteobacteria	259	|Pyrid_oxidase_2
8	A0A5B8KYW3 9HYPH	A0A5B8KYW3	Proteobacteria	263	|Pyrid_oxidase_2
8	A0A4U6C6X0 9HYPH	A0A4U6C6X0	Proteobacteria	255	|Pyrid_oxidase_2
8	A0A1I4E2P5 9HYPH	A0A1I4E2P5	Proteobacteria	259	|Pyrid_oxidase_2
8	A0A1I7EE15 9HYPH	A0A1I7EE15	Proteobacteria	256
8	H0HP08 9HYPH	H0HP08	Proteobacteria	264
8	A0A432V064 9HYPH	A0A432V064	Proteobacteria	251	|Pyrid_oxidase_2
8	A0A316CN96 PSESE	A0A316CN96	Proteobacteria	257	|Pyrid_oxidase_2
8	A0A2P7RTX9 9HYPH	A0A2P7RTX9	Proteobacteria	255	Putative_PNPOx|
8	A0A011V7N4 9HYPH	A0A011V7N4	Proteobacteria	266	|Pyrid_oxidase_2
8	V7FM38 9HYPH	V7FM38	Proteobacteria	253
8	M5FHZ4 9HYPH	M5FHZ4	Proteobacteria	246
8	A0A2P7RPL2 9HYPH	A0A2P7RPL2	Proteobacteria	259	|Pyrid_oxidase_2
8	A0A0Q8AX78 9HYPH	A0A0Q8AX78	Proteobacteria	254	|Pyrid_oxidase_2
8	A0A1V8RNG1 9HYPH	A0A1V8RNG1	Proteobacteria	251	|Pyrid_oxidase_2
8	A0A5B8B0Y5 9HYPH	A0A5B8B0Y5	Proteobacteria	252
8	A0A0Q7WQM6 9HYPH	A0A0Q7WQM6	Proteobacteria	255	|Pyrid_oxidase_2
8	A0A1C2E908 9HYPH	A0A1C2E908	Proteobacteria	257
8	A0A3Q8XRI4 9HYPH	A0A3Q8XRI4	Proteobacteria	254	|Pyrid_oxidase_2
8	A9D2A1 HOEPD	A9D2A1	Proteobacteria	251	|Pyrid_oxidase_2
8	A0A286I656 9HYPH	A0A286I656	Proteobacteria	248
8	A0A4R5PHN0 9HYPH	A0A4R5PHN0	Proteobacteria	253	|Pyrid_oxidase_2
8	A0A0F7PGK5 9HYPH	A0A0F7PGK5	Proteobacteria	251	|Pyrid_oxidase_2
8	A0A506UCY6 9HYPH	A0A506UCY6	Proteobacteria	249	Putative_PNPOx|
8	A0A6N8THX6 SHIZO	A0A6N8THX6	Proteobacteria	254
8	A0A4Y8QP76 9HYPH	A0A4Y8QP76	Proteobacteria	254
8	A0A2T5B145 MYCDI	A0A2T5B145	Proteobacteria	257	|Pyrid_oxidase_2
8	A0A285UJU6 9HYPH	A0A285UJU6	Proteobacteria	257	|Pyrid_oxidase_2
8	A0A0Q6S9R6 9HYPH	A0A0Q6S9R6	Proteobacteria	247	|Pyrid_oxidase_2
8	A0A0T1WX07 9HYPH	A0A0T1WX07	Proteobacteria	247	|Pyrid_oxidase_2
8	A0A1C7NW36 9HYPH	A0A1C7NW36	Proteobacteria	247	|Pyrid_oxidase_2
8	A0A657LTT2 9HYPH	A0A657LTT2	Proteobacteria	247
8	A0A1N6RGG4 9HYPH	A0A1N6RGG4	Proteobacteria	260	|Pyrid_oxidase_2
8	Q92K11 RHIME	Q92K11	Proteobacteria	247
8	A0A4S5J8I4 9HYPH	A0A4S5J8I4	Proteobacteria	247
8	A0A4R2PE69 RHOSA	A0A4R2PE69	Proteobacteria	269	|Pyrid_oxidase_2
8	A0A371XJU1 9HYPH	A0A371XJU1	Proteobacteria	253	|Pyrid_oxidase_2
8	A0A1H4D5N4 9RHOB	A0A1H4D5N4	Proteobacteria	248	|Pyrid_oxidase_2
8	A0A2Z3I088 9HYPH	A0A2Z3I088	Proteobacteria	259	|Pyrid_oxidase_2
8	A0A2Z3I4L2 9HYPH	A0A2Z3I4L2	Proteobacteria	253	|Pyrid_oxidase_2
8	A0A5N3P9G1 9HYPH	A0A5N3P9G1	Proteobacteria	260	|Pyrid_oxidase_2
8	A0A0H1RMV4 9HYPH	A0A0H1RMV4	Proteobacteria	251
8	A0A1G5G8V2 9HYPH	A0A1G5G8V2	Proteobacteria	252	|Pyrid_oxidase_2
8	A0A1B2EG53 9HYPH	A0A1B2EG53	Proteobacteria	251	|Pyrid_oxidase_2
8	I4YYS0 9HYPH	I4YYS0	Proteobacteria	251
8	A0A5N7MVM1 9HYPH	A0A5N7MVM1	Proteobacteria	251	|Pyrid_oxidase_2
8	A0A6M1YDJ2 9GAMM	A0A6M1YDJ2	Proteobacteria	269	|Pyrid_oxidase_2
8	A0A0S3PTX5 9BRAD	A0A0S3PTX5	Proteobacteria	259	|Pyrid_oxidase_2
8	A0A2S9Q9Z6 9HYPH	A0A2S9Q9Z6	Proteobacteria	258	|Pyrid_oxidase_2
8	A0A1H4TPH0 9HYPH	A0A1H4TPH0	Proteobacteria	256	|Pyrid_oxidase_2
8	W3RPW2 9BRAD	W3RPW2	Proteobacteria	245	|Pyrid_oxidase_2
8	A0A0N1BAL5 9HYPH	A0A0N1BAL5	Proteobacteria	247	Putative_PNPOx|
8	A0A1B3NMP5 9HYPH	A0A1B3NMP5	Proteobacteria	258
8	A0A1H6A3Y7 9HYPH	A0A1H6A3Y7	Proteobacteria	256	Putative_PNPOx|
8	A0A1I3P263 9HYPH	A0A1I3P263	Proteobacteria	282
8	A0A370L8Y3 9HYPH	A0A370L8Y3	Proteobacteria	262	|Pyrid_oxidase_2
8	A0A0Q6KHE8 9HYPH	A0A0Q6KHE8	Proteobacteria	270	Putative_PNPOx|
8	A0A126NZZ6 9HYPH	A0A126NZZ6	Proteobacteria	263	Putative_PNPOx|
8	A0A117MUA5 9HYPH	A0A117MUA5	Proteobacteria	249	Putative_PNPOx|
8	A0A1G6E0R4 9HYPH	A0A1G6E0R4	Proteobacteria	238	|Pyrid_oxidase_2
8	A0A6G6WTT1 9HYPH	A0A6G6WTT1	Proteobacteria	242	|Pyrid_oxidase_2
8	A8ILQ1 AZOC5	A8ILQ1	Proteobacteria	259	|Pyrid_oxidase_2
8	A0A3L7A401 9HYPH	A0A3L7A401	Proteobacteria	239	|Pyrid_oxidase_2
8	A7IJ91 XANP2	A7IJ91	Proteobacteria	238
8	A0A4R3M7N4 9HYPH	A0A4R3M7N4	Proteobacteria	238	|Pyrid_oxidase_2
8	A0A6P1YLN3 9HYPH	A0A6P1YLN3	Proteobacteria	250	|Pyrid_oxidase_2
8	D7A2W0 STAND	D7A2W0	Proteobacteria	249	|Pyrid_oxidase_2
8	A0A1G4S0H5 9HYPH	A0A1G4S0H5	Proteobacteria	249
8	A0A2H6BBV2 9HYPH	A0A2H6BBV2	Proteobacteria	249	Putative_PNPOx|
8	A0A4Q9GTI5 9HYPH	A0A4Q9GTI5	Proteobacteria	245	Putative_PNPOx|
8	A0A4Q0MHE3 9HYPH	A0A4Q0MHE3	Proteobacteria	257	Putative_PNPOx|
8	A0A346QXX6 9HYPH	A0A346QXX6	Proteobacteria	255	|Pyrid_oxidase_2
8	A0A6N0DQ49 9HYPH	A0A6N0DQ49	Proteobacteria	246	|Pyrid_oxidase_2
8	A0A1E2S0B2 9HYPH	A0A1E2S0B2	Proteobacteria	246	|Pyrid_oxidase_2
8	A0A120CX98 HYPSL	A0A120CX98	Proteobacteria	252	|Pyrid_oxidase_2
8	A0A6I3KP69 9HYPH	A0A6I3KP69	Proteobacteria	251	|Pyrid_oxidase_2
8	A0A1E3W204 9HYPH	A0A1E3W204	Proteobacteria	268	|Pyrid_oxidase_2
8	A0A0A8K224 9HYPH	A0A0A8K224	Proteobacteria	248	|Pyrid_oxidase_2
8	A0A1E3W7I5 9HYPH	A0A1E3W7I5	Proteobacteria	243	|Pyrid_oxidase_2
8	A0A1E3WE75 9HYPH	A0A1E3WE75	Proteobacteria	242	|Pyrid_oxidase_2
8	A0A081B788 9HYPH	A0A081B788	Proteobacteria	263	|Pyrid_oxidase_2
8	A0A369T4S0 9PROT	A0A369T4S0	Proteobacteria	248	|Pyrid_oxidase_2
8	V5S9L0 9HYPH	V5S9L0	Proteobacteria	255	|Pyrid_oxidase_2
8	A0A2T5VG67 9HYPH	A0A2T5VG67	Proteobacteria	247	|Pyrid_oxidase_2
8	A0A1Y5RQE5 9PROT	A0A1Y5RQE5	Proteobacteria	244	|Pyrid_oxidase_2
8	A0A286GHY4 9PROT	A0A286GHY4	Proteobacteria	260	|Pyrid_oxidase_2
8	K9HNM7 9PROT	K9HNM7	Proteobacteria	272	|Pyrid_oxidase_2
8	A0A5C8PUP6 9PROT	A0A5C8PUP6	Proteobacteria	259	|Pyrid_oxidase_2
8	K2JCB6 9PROT	K2JCB6	Proteobacteria	251
8	A0A1T4SVG6 9PROT	A0A1T4SVG6	Proteobacteria	243	|Pyrid_oxidase_2
8	A0A6A7MAN0 9PROT	A0A6A7MAN0	Proteobacteria	239	|Pyrid_oxidase_2
8	A0A1H8XJQ1 9PROT	A0A1H8XJQ1	Proteobacteria	233	|Pyrid_oxidase_2
8	A0A3D9HDW0 9PROT	A0A3D9HDW0	Proteobacteria	239	|Pyrid_oxidase_2
8	A0A545TGL5 9PROT	A0A545TGL5	Proteobacteria	235	|Pyrid_oxidase_2
8	A0A516GYI6 9PROT	A0A516GYI6	Proteobacteria	246	|Pyrid_oxidase_2
8	G8AZC2 9PROT	G8AZC2	Proteobacteria	251
8	A0A2S2CP65 9PROT	A0A2S2CP65	Proteobacteria	248	|Pyrid_oxidase_2
8	A0A512DXT7 9PROT	A0A512DXT7	Proteobacteria	264	|Pyrid_oxidase_2
8	W9H8P1 9PROT	W9H8P1	Proteobacteria	237	|Pyrid_oxidase_2
8	A0A154WFI5 9PROT	A0A154WFI5	Proteobacteria	251	|Pyrid_oxidase_2
8	A8TXG8 9PROT	A8TXG8	Proteobacteria	254	|Pyrid_oxidase_2
8	A0A211ZMG4 9PROT	A0A211ZMG4	Proteobacteria	241
8	A0A192IFN3 9HYPH	A0A192IFN3	Proteobacteria	241
8	A0A1Y6CFR8 9HYPH	A0A1Y6CFR8	Proteobacteria	263	|Pyrid_oxidase_2
8	A0A3S2Z8T6 9PROT	A0A3S2Z8T6	Proteobacteria	249	|Pyrid_oxidase_2
8	A0A255Z199 9PROT	A0A255Z199	Proteobacteria	247	Putative_PNPOx|
8	A0A238ZK07 9PROT	A0A238ZK07	Proteobacteria	252
8	B6IV72 RHOCS	B6IV72	Proteobacteria	253	|Pyrid_oxidase_2
8	A0A317EFG2 9PROT	A0A317EFG2	Proteobacteria	234	|Pyrid_oxidase_2
8	A0A317DXU6 9PROT	A0A317DXU6	Proteobacteria	372	|Pyrid_oxidase_2
8	A0A1M5DBA6 9HYPH	A0A1M5DBA6	Proteobacteria	267	Putative_PNPOx|
8	A0A418WGB3 9PROT	A0A418WGB3	Proteobacteria	247	|Pyrid_oxidase_2
8	A0A7L5Y204 9HYPH	A0A7L5Y204	Proteobacteria	237	Putative_PNPOx|
8	A0A0Q9HX29 9HYPH	A0A0Q9HX29	Proteobacteria	265	Putative_PNPOx|
8	A0A2V3U7Z9 9HYPH	A0A2V3U7Z9	Proteobacteria	264	|Pyrid_oxidase_2
8	A0A1H1KJT0 9HYPH	A0A1H1KJT0	Proteobacteria	275
8	A0A2T1HNV8 9HYPH	A0A2T1HNV8	Proteobacteria	245	|Pyrid_oxidase_2
8	A0A2H6AXA6 9BACT	A0A2H6AXA6	bacterium HR40	245	|Pyrid_oxidase_2
8	J5PPY5 9RHOB	J5PPY5	Proteobacteria	248	|Pyrid_oxidase_2
8	A0A327KTJ1 9HYPH	A0A327KTJ1	Proteobacteria	249	|Pyrid_oxidase_2
8	A0A327KB03 9HYPH	A0A327KB03	Proteobacteria	249	|Pyrid_oxidase_2
8	A0A4R6RBD2 9HYPH	A0A4R6RBD2	Proteobacteria	246	Putative_PNPOx|
8	A0A348G4F4 9HYPH	A0A348G4F4	Proteobacteria	263
8	A0A0H5BAY3 BLAVI	A0A0H5BAY3	Proteobacteria	261	|Pyrid_oxidase_2
8	A0A346A4G4 9HYPH	A0A346A4G4	Proteobacteria	254	|Pyrid_oxidase_2
8	A0A127F3Z0 9HYPH	A0A127F3Z0	Proteobacteria	240	|Pyrid_oxidase_2
8	A0A371BEC3 9HYPH	A0A371BEC3	Proteobacteria	253	|Pyrid_oxidase_2
8	A0A1W6ZN86 9HYPH	A0A1W6ZN86	Proteobacteria	238	Putative_PNPOx|
8	F7QGA9 9BRAD	F7QGA9	Proteobacteria	245
8	B6JJT1 AFIC5	B6JJT1	Proteobacteria	245	|Pyrid_oxidase_2
8	A0A0Q6Z3Y2 9BRAD	A0A0Q6Z3Y2	Proteobacteria	245	|Pyrid_oxidase_2
8	Q21BR3 RHOPB	Q21BR3	Proteobacteria	247	|Pyrid_oxidase_2
8	Q07TF8 RHOP5	Q07TF8	Proteobacteria	245	|Pyrid_oxidase_2
8	A0A318THZ3 9BRAD	A0A318THZ3	Proteobacteria	255	Putative_PNPOx|
8	A0A0D7EPB4 RHOPL	A0A0D7EPB4	Proteobacteria	246	|Pyrid_oxidase_2
8	Q1QR13 NITHX	Q1QR13	Proteobacteria	247
8	A0A515KQX4 9BRAD	A0A515KQX4	Proteobacteria	245	|Pyrid_oxidase_2
8	A0A4Q5PZC6 9BRAD	A0A4Q5PZC6	Proteobacteria	246	|Pyrid_oxidase_2
8	Q6NCV9 RHOPA	Q6NCV9	Proteobacteria	244
8	H0TCM7 9BRAD	H0TCM7	Proteobacteria	218	|Pyrid_oxidase_2
8	A4YL89 BRASO	A4YL89	Proteobacteria	243
8	A0A0D1NUJ2 BRAEL	A0A0D1NUJ2	Proteobacteria	244
8	A0A4Q8QW45 9BRAD	A0A4Q8QW45	Proteobacteria	244
8	A0A4Q2UAI3 9HYPH	A0A4Q2UAI3	Proteobacteria	263	|Pyrid_oxidase_2
8	A0A4Q2RGR7 9HYPH	A0A4Q2RGR7	Proteobacteria	261	|Pyrid_oxidase_2
8	B8ERF5 METSB	B8ERF5	Proteobacteria	256	|Pyrid_oxidase_2
8	A0A1I3XLW1 9HYPH	A0A1I3XLW1	Proteobacteria	255	|Pyrid_oxidase_2
8	A0A0P6WH88 9HYPH	A0A0P6WH88	Proteobacteria	249	|Pyrid_oxidase_2
8	A0A257HEH7 9HYPH	A0A257HEH7	Proteobacteria	246	Putative_PNPOx|
8	B2IJT9 BEII9	B2IJT9	Proteobacteria	260	|Pyrid_oxidase_2
8	A0A6B8M5J4 9HYPH	A0A6B8M5J4	Proteobacteria	250	Putative_PNPOx|
8	A0A5E4NUZ0 9HYPH	A0A5E4NUZ0	Proteobacteria	248	|Pyrid_oxidase_2
8	A0A5B2VG66 9HYPH	A0A5B2VG66	Proteobacteria	248	Putative_PNPOx|
8	A0A512BS34 9HYPH	A0A512BS34	Proteobacteria	245	|Pyrid_oxidase_2
8	A0A6A7Y184 9HYPH	A0A6A7Y184	Proteobacteria	255	|Pyrid_oxidase_2
8	A0A4R7C9X8 9HYPH	A0A4R7C9X8	Proteobacteria	266	|Pyrid_oxidase_2
8	V4RS87 9HYPH	V4RS87	Proteobacteria	260	|Pyrid_oxidase_2
8	A0A1M7Z8H5 9HYPH	A0A1M7Z8H5	Proteobacteria	248	|Pyrid_oxidase_2
8	A0A4V2UZB7 9HYPH	A0A4V2UZB7	Proteobacteria	246	|Pyrid_oxidase_2
8	A0A6S6QXU2 9HYPH	A0A6S6QXU2	Proteobacteria	238	|Pyrid_oxidase_2
8	A0A1N6WF58 9HYPH	A0A1N6WF58	Proteobacteria	262
8	A0A085FGZ0 9HYPH	A0A085FGZ0	Proteobacteria	259
8	A0A0Q3KFL6 9HYPH	A0A0Q3KFL6	Proteobacteria	260	|Pyrid_oxidase_2
8	A0A3S2VSU3 9HYPH	A0A3S2VSU3	Proteobacteria	267	|Pyrid_oxidase_2
8	B8IMT3 METNO	B8IMT3	Proteobacteria	260	|Pyrid_oxidase_2
8	B0UFE3 METS4	B0UFE3	Proteobacteria	260	|Pyrid_oxidase_2
8	A0A0J6T2B3 9HYPH	A0A0J6T2B3	Proteobacteria	259
8	A0A4D7QUK5 9HYPH	A0A4D7QUK5	Proteobacteria	254	Putative_PNPOx|
8	A0A0A1Q1R2 9BACT	A0A0A1Q1R2	bacterium YEK0313	263	Putative_PNPOx|
8	A0A3A9K332 9PROT	A0A3A9K332	Proteobacteria	255	|Pyrid_oxidase_2
8	G9ZYK0 9PROT	G9ZYK0	Proteobacteria	271	|Pyrid_oxidase_2
8	A0A0Q5Z6E0 9HYPH	A0A0Q5Z6E0	Proteobacteria	263	|Pyrid_oxidase_2
8	A0A6M0HNN8 9HYPH	A0A6M0HNN8	Proteobacteria	262	|Pyrid_oxidase_2
8	A0A1I2R4T9 9HYPH	A0A1I2R4T9	Proteobacteria	263	Putative_PNPOx|
8	A0A5C8WW93 9HYPH	A0A5C8WW93	Proteobacteria	265
8	A0A0Q4XIY3 9HYPH	A0A0Q4XIY3	Proteobacteria	266
8	C5AX79 METEA	C5AX79	Proteobacteria	271
8	A0A2U8VYN4 9HYPH	A0A2U8VYN4	Proteobacteria	276	|Pyrid_oxidase_2
8	A0A2U8W2A1 9HYPH	A0A2U8W2A1	Proteobacteria	254	|Pyrid_oxidase_2
8	A0A6N6MU33 9HYPH	A0A6N6MU33	Proteobacteria	261	|Pyrid_oxidase_2
9	A0A1A0NAI3 9MYCO	A0A1A0NAI3	Actinobacteria	262
9	A0A0K2YN93 9NOCA	A0A0K2YN93	Actinobacteria	255
9	A0A1X7C5M6 9ACTN	A0A1X7C5M6	Actinobacteria	234
9	A0A239HFA1 9ACTN	A0A239HFA1	Actinobacteria	236
9	A0A4V3T848 9ACTN	A0A4V3T848	Actinobacteria	232
9	A0A0X3WNV0 9ACTN	A0A0X3WNV0	Actinobacteria	237
9	A0A7K2T6E9 9ACTN	A0A7K2T6E9	Actinobacteria	242
9	A0A221NSZ2 9ACTN	A0A221NSZ2	Actinobacteria	241
9	V6KU11 STRRC	V6KU11	Actinobacteria	241
9	A0A558DPH4 9PSEU	A0A558DPH4	Actinobacteria	250
9	A0A5N0VQB9 9PSEU	A0A5N0VQB9	Actinobacteria	231
9	A0A076MN25 AMYME	A0A076MN25	Actinobacteria	263
9	A0A1I3SL24 9PSEU	A0A1I3SL24	Actinobacteria	257
9	A0A558AMJ9 9PSEU	A0A558AMJ9	Actinobacteria	255
9	A0A6N7Z825 9PSEU	A0A6N7Z825	Actinobacteria	257
9	A0A5C4M6F3 9PSEU	A0A5C4M6F3	Actinobacteria	225
9	A0A2A9FCL0 9PSEU	A0A2A9FCL0	Actinobacteria	266
9	A0A344LD19 9PSEU	A0A344LD19	Actinobacteria	262
9	A0A263D3Z0 9PSEU	A0A263D3Z0	Actinobacteria	261
9	A0A1H3B6S4 9PSEU	A0A1H3B6S4	Actinobacteria	262
9	A0A1H8YBN6 9PSEU	A0A1H8YBN6	Actinobacteria	266
9	A0A1I0W5Z5 9PSEU	A0A1I0W5Z5	Actinobacteria	261
9	A0A0N9HU76 9PSEU	A0A0N9HU76	Actinobacteria	253
9	A0A4R2JXE3 9PSEU	A0A4R2JXE3	Actinobacteria	254
9	A0A4R7VN21 9PSEU	A0A4R7VN21	Actinobacteria	258
9	A0A1Q8C8Q9 9PSEU	A0A1Q8C8Q9	Actinobacteria	257
9	A0A6N7HQX2 9PSEU	A0A6N7HQX2	Actinobacteria	230
9	A0A073AY51 9PSEU	A0A073AY51	Actinobacteria	259
9	A0A1I6T4H4 9PSEU	A0A1I6T4H4	Actinobacteria	260
9	A0A0D1J547 9MYCO	A0A0D1J547	Actinobacteria	266
9	A0A2X4U3S1 9NOCA	A0A2X4U3S1	Actinobacteria	255
9	V8D457 9NOCA	V8D457	Actinobacteria	254
9	A0A1C6P8H2 9ACTN	A0A1C6P8H2	Actinobacteria	233
9	F4F4U5 MICM1	F4F4U5	Actinobacteria	243
9	A0A372M299 9ACTN	A0A372M299	Actinobacteria	236
9	A0A291QLU8 9ACTN	A0A291QLU8	Actinobacteria	236
9	A0A1Z1W4A2 9ACTN	A0A1Z1W4A2	Actinobacteria	238
9	A0A3N0DIX9 9ACTN	A0A3N0DIX9	Actinobacteria	248
9	A0A3N0CBF0 9ACTN	A0A3N0CBF0	Actinobacteria	257
9	A0A6N7IC61 9ACTN	A0A6N7IC61	Actinobacteria	294
9	A0A3N1D884 9ACTN	A0A3N1D884	Actinobacteria	257
9	A0A4R4R6J6 9ACTN	A0A4R4R6J6	Actinobacteria	275
9	A0A136PSF6 9ACTN	A0A136PSF6	Actinobacteria	247
9	A0A1C6T6R6 9ACTN	A0A1C6T6R6	Actinobacteria	251
9	A0A4Q8A7I5 9ACTN	A0A4Q8A7I5	Actinobacteria	245
9	A0A3A9ZR69 9ACTN	A0A3A9ZR69	Actinobacteria	270
9	A0A4R4L8T8 9ACTN	A0A4R4L8T8	Actinobacteria	250
9	A0A1C5HKJ7 9ACTN	A0A1C5HKJ7	Actinobacteria	250
9	D9T641 MICAI	D9T641	Actinobacteria	243
9	A0A109INY7 9ACTN	A0A109INY7	Actinobacteria	243
9	A0A1C6UVT4 9ACTN	A0A1C6UVT4	Actinobacteria	252
9	A0A1T3NTP7 9ACTN	A0A1T3NTP7	Actinobacteria	257
9	A0A7K2YTY6 9ACTN	A0A7K2YTY6	Actinobacteria	257
9	A0A1J7CC46 9ACTN	A0A1J7CC46	Actinobacteria	217
9	A0A0M8Y9G9 9ACTN	A0A0M8Y9G9	Actinobacteria	231
9	A0A1S2JYG9 9ACTN	A0A1S2JYG9	Actinobacteria	305
9	A0A1D8FXL9 9ACTN	A0A1D8FXL9	Actinobacteria	279
9	A0A5P0YRZ0 9ACTN	A0A5P0YRZ0	Actinobacteria	286
9	A0A286DRP7 9ACTN	A0A286DRP7	Actinobacteria	280
9	A0A4R4PVY0 9ACTN	A0A4R4PVY0	Actinobacteria	274
9	A0A4V2Y036 9ACTN	A0A4V2Y036	Actinobacteria	274
9	A0A2U3C007 9ACTN	A0A2U3C007	Actinobacteria	218
9	A0A1H0QHP6 9ACTN	A0A1H0QHP6	Actinobacteria	277
9	A0A0J6XNI1 9ACTN	A0A0J6XNI1	Actinobacteria	236
9	A0A2K8PQ94 STRLA	A0A2K8PQ94	Actinobacteria	309
9	A0A3R9UXR6 9ACTN	A0A3R9UXR6	Actinobacteria	300
9	A0A0M8TQ06 9ACTN	A0A0M8TQ06	Actinobacteria	227
9	A0A1E5Q160 9ACTN	A0A1E5Q160	Actinobacteria	251
9	B4V673 9ACTN	B4V673	Actinobacteria	241
9	A0A1E5PE84 9ACTN	A0A1E5PE84	Actinobacteria	228
9	A0A1G8XDL1 9ACTN	A0A1G8XDL1	Actinobacteria	196
9	A0A1G9Y3S0 9ACTN	A0A1G9Y3S0	Actinobacteria	290
9	V6JTQ2 STRNV	V6JTQ2	Actinobacteria	207
9	A0A542PZT7 9ACTN	A0A542PZT7	Actinobacteria	271
9	A0A1C5BP46 9ACTN	A0A1C5BP46	Actinobacteria	276
9	A0A1G5K475 9ACTN	A0A1G5K475	Actinobacteria	277
9	A0A1R1STD2 9ACTN	A0A1R1STD2	Actinobacteria	290
9	A0A7H8IJE2 9ACTN	A0A7H8IJE2	Actinobacteria	293
9	D9WPF5 9ACTN	D9WPF5	Actinobacteria	248
9	A0A0N0XY29 9ACTN	A0A0N0XY29	Actinobacteria	250
9	A0A059W3V8 STRA9	A0A059W3V8	Actinobacteria	292
9	A0A371Q086 9ACTN	A0A371Q086	Actinobacteria	251
9	A0A6I6SDW3 9ACTN	A0A6I6SDW3	Actinobacteria	250
9	A0A4Q9HVE2 STRKA	A0A4Q9HVE2	Actinobacteria	250
9	A0A4Q7NUS4 9ACTN	A0A4Q7NUS4	Actinobacteria	230
9	A0A2U1FBQ0 9PSEU	A0A2U1FBQ0	Actinobacteria	288
9	A0A6L5EYM2 9PSEU	A0A6L5EYM2	Actinobacteria	236
9	A0A286GPV6 9ACTN	A0A286GPV6	Actinobacteria	266
9	H6RJS4 BLASD	H6RJS4	Actinobacteria	261
9	A0A367AM03 9ACTN	A0A367AM03	Actinobacteria	262
9	A0A4Q7Y705 9ACTN	A0A4Q7Y705	Actinobacteria	265
9	A0A1I5JRL6 9ACTN	A0A1I5JRL6	Actinobacteria	254
9	A0A4Y9N4I0 9ACTN	A0A4Y9N4I0	Actinobacteria	249
9	A0A372J0V5 9ACTN	A0A372J0V5	Actinobacteria	254
9	A0A366ZNQ8 9ACTN	A0A366ZNQ8	Actinobacteria	253
9	A0A285EBX9 9ACTN	A0A285EBX9	Actinobacteria	260
9	A0A6P0HBU5 9ACTN	A0A6P0HBU5	Actinobacteria	259
9	A0A7K3WE42 9ACTN	A0A7K3WE42	Actinobacteria	253
9	A0A0Q5UZP2 9ACTN	A0A0Q5UZP2	Actinobacteria	257
9	I4EX94 9ACTN	I4EX94	Actinobacteria	263
9	A0A098YCN5 9ACTN	A0A098YCN5	Actinobacteria	264
9	A0A323VG05 9ACTN	A0A323VG05	Actinobacteria	264
9	A0A372FZM2 9ACTN	A0A372FZM2	Actinobacteria	244
9	A4XCY9 SALTO	A4XCY9	Actinobacteria	239
9	A0A7H8JRF6 9ACTN	A0A7H8JRF6	Actinobacteria	239
9	A0A0B5EVN0 STRA4	A0A0B5EVN0	Actinobacteria	240
9	A0A117PAV4 9ACTN	A0A117PAV4	Actinobacteria	235
9	A0A117RQC9 9ACTN	A0A117RQC9	Actinobacteria	235
9	A0A101JQG1 9ACTN	A0A101JQG1	Actinobacteria	235
9	A0A1I2F675 9ACTN	A0A1I2F675	Actinobacteria	239
9	A0A1Q4WVG5 9ACTN	A0A1Q4WVG5	Actinobacteria	261
9	A0A4R7MKA0 9ACTN	A0A4R7MKA0	Actinobacteria	246
9	A0A0F4J700 9ACTN	A0A0F4J700	Actinobacteria	240
9	A0A2L0MY46 9ACTN	A0A2L0MY46	Actinobacteria	239
9	A0A0F2TCM1 STRR3	A0A0F2TCM1	Actinobacteria	239
9	A0A1E7NCW7 KITAU	A0A1E7NCW7	Actinobacteria	237
9	A0A1Q4VZF4 9ACTN	A0A1Q4VZF4	Actinobacteria	239
9	A0A561S924 9ACTN	A0A561S924	Actinobacteria	239
9	A0A1Q5LKX9 9ACTN	A0A1Q5LKX9	Actinobacteria	245
9	A0A1G9Q4C4 9ACTN	A0A1G9Q4C4	Actinobacteria	246
9	A0A2S1SMB9 9ACTN	A0A2S1SMB9	Actinobacteria	247
9	A0A177HRN4 9ACTN	A0A177HRN4	Actinobacteria	245
9	A0A1Q5LRJ6 9ACTN	A0A1Q5LRJ6	Actinobacteria	247
9	A0A1B6AIK4 9ACTN	A0A1B6AIK4	Actinobacteria	259
9	A0A3N6GK07 9ACTN	A0A3N6GK07	Actinobacteria	237
9	A0A429RJH0 9ACTN	A0A429RJH0	Actinobacteria	236
9	D9W2E4 9ACTN	D9W2E4	Actinobacteria	243
9	A0A0F0GT58 9ACTN	A0A0F0GT58	Actinobacteria	239
9	A0A1E5PX30 9ACTN	A0A1E5PX30	Actinobacteria	239
9	A0A0M8SJY1 9ACTN	A0A0M8SJY1	Actinobacteria	241
9	B4VDP1 9ACTN	B4VDP1	Actinobacteria	239
9	A0A2K8PB06 STRLA	A0A2K8PB06	Actinobacteria	246
9	A0A0J7AHB1 9ACTN	A0A0J7AHB1	Actinobacteria	237
9	A0A344TXV2 9ACTN	A0A344TXV2	Actinobacteria	238
9	A0A1C6P9C4 9ACTN	A0A1C6P9C4	Actinobacteria	232
9	A0A646KKZ5 STRJU	A0A646KKZ5	Actinobacteria	127
9	I2MT81 STRT9	I2MT81	Actinobacteria	239
9	E2Q2Q4 STRCL	E2Q2Q4	Actinobacteria	251
9	A0A0N0TRV2 9ACTN	A0A0N0TRV2	Actinobacteria	234
9	F2RGE8 STRVP	F2RGE8	Actinobacteria	234
9	A0A2M9IWF8 9ACTN	A0A2M9IWF8	Actinobacteria	234
9	A0A6B3H6E8 9ACTN	A0A6B3H6E8	Actinobacteria	162
9	A0A0X3US59 9ACTN	A0A0X3US59	Actinobacteria	239
9	A0A1G5DRH7 9ACTN	A0A1G5DRH7	Actinobacteria	235
9	A0A059WJC5 STRA9	A0A059WJC5	Actinobacteria	234
9	A0A5J6FK86 9ACTN	A0A5J6FK86	Actinobacteria	232
9	A0A5Q0L7N0 9ACTN	A0A5Q0L7N0	Actinobacteria	234
9	A0A0W7X737 9ACTN	A0A0W7X737	Actinobacteria	237
9	A0A7M3LZ12 9ACTN	A0A7M3LZ12	Actinobacteria	234
9	D9W7T1 9ACTN	D9W7T1	Actinobacteria	126
9	A0A1G9AML6 9ACTN	A0A1G9AML6	Actinobacteria	243
9	D6KF09 9ACTN	D6KF09	Actinobacteria	234
9	A0A7K2JSV5 9ACTN	A0A7K2JSV5	Actinobacteria	107
9	A0A1V9K1W1 9ACTN	A0A1V9K1W1	Actinobacteria	234
9	A0A022ML69 9ACTN	A0A022ML69	Actinobacteria	234
9	A0A1Q4UYD0 9ACTN	A0A1Q4UYD0	Actinobacteria	238
9	A0A2M9JX90 9ACTN	A0A2M9JX90	Actinobacteria	231
9	A0A327W435 9ACTN	A0A327W435	Actinobacteria	232
9	A0A7K3DXX5 9ACTN	A0A7K3DXX5	Actinobacteria	231
9	A0A3Q8V665 9ACTN	A0A3Q8V665	Actinobacteria	237
9	A0A4R9EUK8 9ACTN	A0A4R9EUK8	Actinobacteria	239
9	A0A6I4MSA9 9ACTN	A0A6I4MSA9	Actinobacteria	239
9	A0A0B5D7J1 9ACTN	A0A0B5D7J1	Actinobacteria	241
9	F3NEY7 9ACTN	F3NEY7	Actinobacteria	240
9	A0A0X3S4K8 9ACTN	A0A0X3S4K8	Actinobacteria	240
9	A0A0X3XVK2 9ACTN	A0A0X3XVK2	Actinobacteria	240
9	C9Z1T7 STRSW	C9Z1T7	Actinobacteria	241
9	A0A101QYT4 9ACTN	A0A101QYT4	Actinobacteria	241
9	A0A2S4YBX9 9ACTN	A0A2S4YBX9	Actinobacteria	240
9	A0A5N8WGS0 9ACTN	A0A5N8WGS0	Actinobacteria	241
9	A0A5N8XDN7 9ACTN	A0A5N8XDN7	Actinobacteria	241
9	A0A2U9PBC0 STRAS	A0A2U9PBC0	Actinobacteria	235
9	A0A2S4YJ49 9ACTN	A0A2S4YJ49	Actinobacteria	244
9	A0A0M8VWY0 9ACTN	A0A0M8VWY0	Actinobacteria	242
9	A0A4Y3V8H3 9ACTN	A0A4Y3V8H3	Actinobacteria	241
9	A0A089XD77 STRGA	A0A089XD77	Actinobacteria	245
9	A0A1Q5L4T5 9ACTN	A0A1Q5L4T5	Actinobacteria	241
9	A0A505D0Y0 9ACTN	A0A505D0Y0	Actinobacteria	241
9	A0A6G4UYM5 9ACTN	A0A6G4UYM5	Actinobacteria	241
9	A0A0N1GZN3 9ACTN	A0A0N1GZN3	Actinobacteria	241
9	A0A101U914 9ACTN	A0A101U914	Actinobacteria	241
9	G2GP68 9ACTN	G2GP68	Actinobacteria	241
9	K4QSZ1 STRDJ	K4QSZ1	Actinobacteria	243
9	A0A0F5W588 9ACTN	A0A0F5W588	Actinobacteria	240
9	A0A0L8LU78 9ACTN	A0A0L8LU78	Actinobacteria	240
9	A0A1B1MMV4 STRLN	A0A1B1MMV4	Actinobacteria	223
9	A0A0M2GWR8 9ACTN	A0A0M2GWR8	Actinobacteria	242
9	D9XD29 STRVT	D9XD29	Actinobacteria	242
9	A0A124IEF9 9ACTN	A0A124IEF9	Actinobacteria	241
9	L7EY18 9ACTN	L7EY18	Actinobacteria	241
9	A0A0M8VBH3 9ACTN	A0A0M8VBH3	Actinobacteria	244
9	A0A1H4U9A5 9ACTN	A0A1H4U9A5	Actinobacteria	241
9	A0A6H9UP36 9ACTN	A0A6H9UP36	Actinobacteria	241
9	A0A2G5ITM1 9ACTN	A0A2G5ITM1	Actinobacteria	241
9	A0A2I0SXB3 9ACTN	A0A2I0SXB3	Actinobacteria	241
9	A0A2A3GVY9 9ACTN	A0A2A3GVY9	Actinobacteria	241
9	A0A250V5L7 STROL	A0A250V5L7	Actinobacteria	245
9	A0A5Q0LMZ9 9ACTN	A0A5Q0LMZ9	Actinobacteria	241
9	A0A0Q9ALG2 9ACTN	A0A0Q9ALG2	Actinobacteria	242
9	A0A1J4P616 9ACTN	A0A1J4P616	Actinobacteria	244
9	A0A6I5C674 9ACTN	A0A6I5C674	Actinobacteria	110
9	A0A1M5U5H0 9ACTN	A0A1M5U5H0	Actinobacteria	240
9	A0A0N1GRW4 9ACTN	A0A0N1GRW4	Actinobacteria	241
9	A0A5N8VQ70 9ACTN	A0A5N8VQ70	Actinobacteria	241
9	A0A1V6ML80 9ACTN	A0A1V6ML80	Actinobacteria	241
9	A0A170UN57 9ACTN	A0A170UN57	Actinobacteria	241
9	A0A1C4SB80 9ACTN	A0A1C4SB80	Actinobacteria	241
9	A0A0U3QH35 9ACTN	A0A0U3QH35	Actinobacteria	241
9	S2Z9F7 9ACTN	S2Z9F7	Actinobacteria	242
9	A0ADK9 STRA7	A0ADK9	Actinobacteria	242
9	Q9RD78 STRCO	Q9RD78	Actinobacteria	241
9	A0A6B3AJL5 9ACTN	A0A6B3AJL5	Actinobacteria	242
9	A0A0M8QN04 9ACTN	A0A0M8QN04	Actinobacteria	242
9	A0A1X4HSY0 9ACTN	A0A1X4HSY0	Actinobacteria	106
9	A0A429NCR3 9ACTN	A0A429NCR3	Actinobacteria	241
9	M3CV17 9ACTN	M3CV17	Actinobacteria	243
9	D5ZYQ7 STRV1	D5ZYQ7	Actinobacteria	242
9	A0A081XXE8 STRTO	A0A081XXE8	Actinobacteria	241
9	A0A3M0ICA9 9ACTN	A0A3M0ICA9	Actinobacteria	241
9	A0A1H5PR22 9ACTN	A0A1H5PR22	Actinobacteria	243
9	A0A1Q5KSV8 9ACTN	A0A1Q5KSV8	Actinobacteria	241
9	A0A3G2JC33 9ACTN	A0A3G2JC33	Actinobacteria	241
9	S5V108 STRC3	S5V108	Actinobacteria	242
9	A0A4P6U153 STRSO	A0A4P6U153	Actinobacteria	241
9	A0A7K2FML8 9ACTN	A0A7K2FML8	Actinobacteria	240
9	H2JZA9 STRHJ	H2JZA9	Actinobacteria	241
9	A0A124HBL4 9ACTN	A0A124HBL4	Actinobacteria	246
9	A0A238XW36 9PSEU	A0A238XW36	Actinobacteria	264
9	D7B9J7 NOCDD	D7B9J7	Actinobacteria	254
9	A0A0N0TPG9 9ACTN	A0A0N0TPG9	Actinobacteria	258
9	A0A1M6PYZ3 9ACTN	A0A1M6PYZ3	Actinobacteria	253
9	J7LB09 NOCAA	J7LB09	Actinobacteria	248
9	A0A1R3URR5 9ACTN	A0A1R3URR5	Actinobacteria	250
9	A0A660CEN0 9PSEU	A0A660CEN0	Actinobacteria	245
9	A0A1Q9UMT3 9PSEU	A0A1Q9UMT3	Actinobacteria	311
9	A0A1M6VAE4 PSETH	A0A1M6VAE4	Actinobacteria	261
9	A0A1G7M1P7 9PSEU	A0A1G7M1P7	Actinobacteria	261
9	A0A511CV58 9PSEU	A0A511CV58	Actinobacteria	268
9	F4CIP3 PSEUX	F4CIP3	Actinobacteria	275
9	A0A4R1HYD2 9PSEU	A0A4R1HYD2	Actinobacteria	264
9	A0A4Q7UP34 9PSEU	A0A4Q7UP34	Actinobacteria	258
9	A0A543FQP2 9PSEU	A0A543FQP2	Actinobacteria	269
9	A0A263DYD4 9PSEU	A0A263DYD4	Actinobacteria	268
9	A0A6M6JGX2 9PSEU	A0A6M6JGX2	Actinobacteria	255
9	A0A4Y3WT28 9PSEU	A0A4Y3WT28	Actinobacteria	255
9	A0A1H0A5H6 9PSEU	A0A1H0A5H6	Actinobacteria	271
9	A0A318LZB4 9PSEU	A0A318LZB4	Actinobacteria	261
9	A0A2V4B9R8 9PSEU	A0A2V4B9R8	Actinobacteria	261
9	A0A2T0LVK6 9PSEU	A0A2T0LVK6	Actinobacteria	264
9	A0A222VIJ3 9PSEU	A0A222VIJ3	Actinobacteria	260
9	A0A6L5EP79 9PSEU	A0A6L5EP79	Actinobacteria	268
9	I0V239 9PSEU	I0V239	Actinobacteria	270
9	A0A1V9A0X7 9PSEU	A0A1V9A0X7	Actinobacteria	264
9	A0A4Q7J3N5 9PSEU	A0A4Q7J3N5	Actinobacteria	260
9	A0A4Q7KCI9 9PSEU	A0A4Q7KCI9	Actinobacteria	258
9	A0A1I5YMV9 9PSEU	A0A1I5YMV9	Actinobacteria	267
9	A0A542DLU0 9PSEU	A0A542DLU0	Actinobacteria	268
9	A0A221VW79 9PSEU	A0A221VW79	Actinobacteria	256
9	A0A4V3D0B1 9PSEU	A0A4V3D0B1	Actinobacteria	248
9	A0A1H9PAW8 9PSEU	A0A1H9PAW8	Actinobacteria	261
9	A0A2S6GCE4 9PSEU	A0A2S6GCE4	Actinobacteria	264
9	A0A1H0WL20 9PSEU	A0A1H0WL20	Actinobacteria	253
9	A0A0H5CS04 9PSEU	A0A0H5CS04	Actinobacteria	256
9	W7IPR4 9PSEU	W7IPR4	Actinobacteria	240
9	A0A1Q9LUC2 9PSEU	A0A1Q9LUC2	Actinobacteria	264
9	A0A1G6PCK1 9PSEU	A0A1G6PCK1	Actinobacteria	263
9	A0A1M4VE77 STRHI	A0A1M4VE77	Actinobacteria	273
9	A0A5Q3Q9J5 9PSEU	A0A5Q3Q9J5	Actinobacteria	258
9	A0A419HHZ4 9PSEU	A0A419HHZ4	Actinobacteria	256
9	A0A4R2R3J8 9PSEU	A0A4R2R3J8	Actinobacteria	263
9	A0A2T0GW60 9ACTN	A0A2T0GW60	Actinobacteria	257
9	A0A1I4X357 9PSEU	A0A1I4X357	Actinobacteria	259
9	A0A1H2S0W8 9PSEU	A0A1H2S0W8	Actinobacteria	259
9	A0A368VYL4 9ACTN	A0A368VYL4	Actinobacteria	259
9	A4F613 SACEN	A4F613	Actinobacteria	259
9	W5VYG9 9PSEU	W5VYG9	Actinobacteria	269
9	A0A563EYG1 9PSEU	A0A563EYG1	Actinobacteria	256
9	A0A0F0H8D4 LENAE	A0A0F0H8D4	Actinobacteria	254
9	A0A0N0A4H9 9NOCA	A0A0N0A4H9	Actinobacteria	263
9	A0A5B2X1P6 9PSEU	A0A5B2X1P6	Actinobacteria	264
9	C6WDR5 ACTMD	C6WDR5	Actinobacteria	252
9	A0A2T0TJZ6 9PSEU	A0A2T0TJZ6	Actinobacteria	265
9	A0A1Q4X6X2 9PSEU	A0A1Q4X6X2	Actinobacteria	253
9	A0A5Q0GR15 SACSY	A0A5Q0GR15	Actinobacteria	252
9	A0A495VU06 9PSEU	A0A495VU06	Actinobacteria	252
9	A0A495XCP4 9PSEU	A0A495XCP4	Actinobacteria	252
9	K3W454 SACES	K3W454	Actinobacteria	252
9	A0A6N4W8M9 9MYCO	A0A6N4W8M9	Actinobacteria	256
9	A0A7I7SP25 9MYCO	A0A7I7SP25	Actinobacteria	231
9	A0A1S1MNZ2 9MYCO	A0A1S1MNZ2	Actinobacteria	264
9	A0A1A3JH75 9MYCO	A0A1A3JH75	Actinobacteria	259
9	F5YUC6 MYCSD	F5YUC6	Actinobacteria	272
9	A0A1A1YFE1 9MYCO	A0A1A1YFE1	Actinobacteria	256
9	A0A1P8X9D4 9MYCO	A0A1P8X9D4	Actinobacteria	256
9	A0A3S4V5T3 MYCCI	A0A3S4V5T3	Actinobacteria	257
9	A0A1X1QVH5 MYCFA	A0A1X1QVH5	Actinobacteria	252
9	A0A2G5PDE4 9MYCO	A0A2G5PDE4	Actinobacteria	259
9	A0A1X0CXR7 9MYCO	A0A1X0CXR7	Actinobacteria	285
9	X8BL25 MYCXE	X8BL25	Actinobacteria	207
9	A0A1A3PM35 9MYCO	A0A1A3PM35	Actinobacteria	258
9	A0A1A2ZBA8 9MYCO	A0A1A2ZBA8	Actinobacteria	268
9	I2A7A3 9MYCO	I2A7A3	Actinobacteria	262
9	B2HMM6 MYCMM	B2HMM6	Actinobacteria	270
9	A0A557WVN2 9MYCO	A0A557WVN2	Actinobacteria	260
9	A0A2U3P7J7 9MYCO	A0A2U3P7J7	Actinobacteria	263
9	A0A0I9V249 9MYCO	A0A0I9V249	Actinobacteria	265
9	A0A1A3HU83 9MYCO	A0A1A3HU83	Actinobacteria	260
9	A0A1A0M1E0 9MYCO	A0A1A0M1E0	Actinobacteria	259
9	A0A1X1T045 9MYCO	A0A1X1T045	Actinobacteria	264
9	A0A1X1RG19 9MYCO	A0A1X1RG19	Actinobacteria	268
9	A0A1X2BM33 9MYCO	A0A1X2BM33	Actinobacteria	258
9	A0A7I7XNW4 9MYCO	A0A7I7XNW4	Actinobacteria	276
9	A0A1X1THT0 9MYCO	A0A1X1THT0	Actinobacteria	273
9	A0A5P8ZXB6 9MYCO	A0A5P8ZXB6	Actinobacteria	273
9	A0A7I7QKS5 9MYCO	A0A7I7QKS5	Actinobacteria	268
9	A0A1E8PYW8 9MYCO	A0A1E8PYW8	Actinobacteria	268
9	A1TGX8 MYCVP	A1TGX8	Actinobacteria	266
9	A0A1A1YYW1 9MYCO	A0A1A1YYW1	Actinobacteria	253
9	A0A7I7K8F3 9MYCO	A0A7I7K8F3	Actinobacteria	257
9	A0A0T1WEA2 9MYCO	A0A0T1WEA2	Actinobacteria	271
9	G7CEC9 MYCT3	G7CEC9	Actinobacteria	240
9	A0A1E3S2H9 9MYCO	A0A1E3S2H9	Actinobacteria	268
9	A0A2A7N3N6 MYCAG	A0A2A7N3N6	Actinobacteria	267
9	A0A5S9RBV7 MYCVN	A0A5S9RBV7	Actinobacteria	270
9	A0A132T328 9MYCO	A0A132T328	Actinobacteria	269
9	A0A132PFX8 9MYCO	A0A132PFX8	Actinobacteria	260
9	W9AQ09 9MYCO	W9AQ09	Actinobacteria	263
9	A0A172UHR6 9MYCO	A0A172UHR6	Actinobacteria	263
9	A0A554V6C5 9ACTN	A0A554V6C5	Actinobacteria	251
9	A0A3M2LG92 9NOCA	A0A3M2LG92	Actinobacteria	229
9	A0A7K0DMG0 9NOCA	A0A7K0DMG0	Actinobacteria	250
9	A0A7K0D9A4 9NOCA	A0A7K0D9A4	Actinobacteria	254
9	A0A164H6N4 9NOCA	A0A164H6N4	Actinobacteria	251
9	W5T711 9NOCA	W5T711	Actinobacteria	257
9	A0A370HT30 9NOCA	A0A370HT30	Actinobacteria	253
9	A0A4R6P588 9NOCA	A0A4R6P588	Actinobacteria	253
9	U5E5D2 NOCAS	U5E5D2	Actinobacteria	253
9	A0A1J0VL13 9NOCA	A0A1J0VL13	Actinobacteria	253
9	A0A378YCD6 9NOCA	A0A378YCD6	Actinobacteria	261
9	A0A6I2FQC9 9NOCA	A0A6I2FQC9	Actinobacteria	256
9	A0A0B8NSH7 9NOCA	A0A0B8NSH7	Actinobacteria	256
9	A0A6I3KTW7 9NOCA	A0A6I3KTW7	Actinobacteria	256
9	A0A1V2TI17 9NOCA	A0A1V2TI17	Actinobacteria	249
9	A0A3A4K7D7 9NOCA	A0A3A4K7D7	Actinobacteria	255
9	A0A6G9Y4D1 9NOCA	A0A6G9Y4D1	Actinobacteria	255
9	H6R6E6 NOCCG	H6R6E6	Actinobacteria	252
9	Q5Z3L8 NOCFA	Q5Z3L8	Actinobacteria	253
9	A0A285LU95 9NOCA	A0A285LU95	Actinobacteria	253
9	A0A366DNV3 9NOCA	A0A366DNV3	Actinobacteria	253
9	A0A4R2DE23 9NOCA	A0A4R2DE23	Actinobacteria	255
9	F6EE91 HOYSD	F6EE91	Actinobacteria	262
9	A0A143QDU4 9NOCA	A0A143QDU4	Actinobacteria	259
9	A0A5A7SGK0 9NOCA	A0A5A7SGK0	Actinobacteria	255
9	A0A1D8T829 9NOCA	A0A1D8T829	Actinobacteria	252
9	C1B903 RHOOB	C1B903	Actinobacteria	254
9	A0A0D8I4U3 RHOSX	A0A0D8I4U3	Actinobacteria	265
9	A0A1X0USE8 9NOCA	A0A1X0USE8	Actinobacteria	255
9	A0A1Q9UGX9 9NOCA	A0A1Q9UGX9	Actinobacteria	255
9	A0A0D5AFQ7 9NOCA	A0A0D5AFQ7	Actinobacteria	255
9	A0A164KRK9 9NOCA	A0A164KRK9	Actinobacteria	255
9	A0A1P8YJL6 9NOCA	A0A1P8YJL6	Actinobacteria	256
9	A0A1G6M6Z5 9NOCA	A0A1G6M6Z5	Actinobacteria	261
9	A0A541BR21 9NOCA	A0A541BR21	Actinobacteria	246
9	D5UQ28 TSUPD	D5UQ28	Actinobacteria	245
9	A0A1M9HQM9 9MYCO	A0A1M9HQM9	Actinobacteria	121
9	A0A1N7H9G4 9NOCA	A0A1N7H9G4	Actinobacteria	254
9	A0A0Q5QK39 9NOCA	A0A0Q5QK39	Actinobacteria	251
9	M3VGC2 9ACTN	M3VGC2	Actinobacteria	250
9	H0QVG5 9ACTN	H0QVG5	Actinobacteria	251
9	L7LDC4 9ACTN	L7LDC4	Actinobacteria	257
9	A0A2S0KJS1 9ACTN	A0A2S0KJS1	Actinobacteria	238
9	M3UIK5 9ACTN	M3UIK5	Actinobacteria	254
9	L7LNX6 9ACTN	L7LNX6	Actinobacteria	256
9	K6X0A8 9ACTN	K6X0A8	Actinobacteria	257
9	G7GTF9 9ACTN	G7GTF9	Actinobacteria	250
9	H6MT81 GORPV	H6MT81	Actinobacteria	257
9	A0A3G8JQU9 9ACTN	A0A3G8JQU9	Actinobacteria	251
9	D0LB91 GORB4	D0LB91	Actinobacteria	263
9	M0QS73 9ACTN	M0QS73	Actinobacteria	226
9	L7KQ98 9ACTN	L7KQ98	Actinobacteria	242
	A0A4P6EBW5 9MICO	A0A4P6EBW5	Actinobacteria	101
	A0A1H1Z0A3 9ACTN	A0A1H1Z0A3	Actinobacteria	245
	A0A1G6T1W9 9ACTN	A0A1G6T1W9	Actinobacteria	226
	C9MY72 9FUSO	C9MY72	Fusobacteria	108
	U2SX73 9FUSO	U2SX73	Fusobacteria	101
	Q0RUH3 FRAAA	Q0RUH3	Actinobacteria	185
	A0A3R8IQ07 9BACT	A0A3R8IQ07	Verrucomicrobia	330	Putative_PNPOx|
	A0A426CEI5 9BACT	A0A426CEI5	Verrucomicrobia	317	Putative_PNPOx|
	A0A3P0X7Q0 9BACT	A0A3P0X7Q0	Acidobacteria	263	|Pyrid_oxidase_2
	A0A4R7I3V6 9ACTN	A0A4R7I3V6	Actinobacteria	363	SIP|FAD_binding_9|
	A0A5J4Z1D6 PORPP	A0A5J4Z1D6	Rhodophyta	335	|Pyrid_oxidase_2
	A0A0K1QE37 9DELT	A0A0K1QE37	Proteobacteria	259	|Pyrid_oxidase_2
	A0A4U1IWM3 9DELT	A0A4U1IWM3	Proteobacteria	280	|Pyrid_oxidase_2
	A0A0F6VYW0 9DELT	A0A0F6VYW0	Proteobacteria	267	|Pyrid_oxidase_2
	A9EWW3 SORC5	A9EWW3	Proteobacteria	272	|Pyrid_oxidase_2
	A0A0K1ERP3 CHOCO	A0A0K1ERP3	Proteobacteria	278	|Pyrid_oxidase_2
	A0A1L6LRU6 9DELT	A0A1L6LRU6	Proteobacteria	273	|Pyrid_oxidase_2
	A0A223S5A5 9ACTN	A0A223S5A5	Actinobacteria	259
	A0A3N0E1P1 9ACTN	A0A3N0E1P1	Actinobacteria	272
	A0A3A4AWB9 9ACTN	A0A3A4AWB9	Actinobacteria	242
	A0A367FSA6 9ACTN	A0A367FSA6	Actinobacteria	241
	A0A1G8DW76 9ACTN	A0A1G8DW76	Actinobacteria	244
	A0A1N6RIN5 9ACTN	A0A1N6RIN5	Actinobacteria	240
	W2F1S4 9ACTN	W2F1S4	Actinobacteria	239
	A0A4V5UYN3 9ACTN	A0A4V5UYN3	Actinobacteria	241
	A0A5M3XBH9 9ACTN	A0A5M3XBH9	Actinobacteria	241
	A0A5M3W2Q6 9ACTN	A0A5M3W2Q6	Actinobacteria	239
	A0A1H2MCC3 9ACTN	A0A1H2MCC3	Actinobacteria	233
	K9Y686 HALP7	K9Y686	Cyanobacteria	106
	A0A2P8VZS3 9CYAN	A0A2P8VZS3	Cyanobacteria	123
	U5DTL9 9CHRO	U5DTL9	Cyanobacteria	112
	D9SCB0 GALCS	D9SCB0	Proteobacteria	230	|Pyrid_oxidase_2
	D3D2H5 9ACTN	D3D2H5	Actinobacteria	323
	A0A2I2KRK9 9ACTN	A0A2I2KRK9	Actinobacteria	263
	W4LL93 9BACT	W4LL93	Candidatus Tectomicrobia	250
	D8P957 9BACT	D8P957	Nitrospirae	268	|Pyrid_oxidase_2
	A0A0S4L9V7 9BACT	A0A0S4L9V7	Nitrospirae	268
	A0A0S4LMN5 9BACT	A0A0S4LMN5	Nitrospirae	268
	A0A518G056 9BACT	A0A518G056	Planctomycetes	264	|Pyrid_oxidase_2
	A0A518IVU7 9BACT	A0A518IVU7	Planctomycetes	269
	A0A517NJB1 9BACT	A0A517NJB1	Planctomycetes	267	|Pyrid_oxidase_2
	Q01TW9 SOLUE	Q01TW9	Acidobacteria	272	|Pyrid_oxidase_2
	A0A5M8SY66 9BACT	A0A5M8SY66	Acidobacteria	256	|Pyrid_oxidase_2
	A0A4R1L636 9BACT	A0A4R1L636	Acidobacteria	267	|Pyrid_oxidase_2
	A0A4Q0SVB3 9BACT	A0A4Q0SVB3	Acidobacteria	267	|Pyrid_oxidase_2
	G8NVH8 GRAMM	G8NVH8	Acidobacteria	265
	A0A4Q7YQH9 9BACT	A0A4Q7YQH9	Acidobacteria	265	|Pyrid_oxidase_2
	A0A2Z5G1S9 9BACT	A0A2Z5G1S9	Acidobacteria	270	|Pyrid_oxidase_2
	E8WV73 GRATM	E8WV73	Acidobacteria	264	|Pyrid_oxidase_2
	A0A428MLA8 9BACT	A0A428MLA8	Acidobacteria	271	|Pyrid_oxidase_2
	A0A1X6NLX2 PORUM	A0A1X6NLX2	Rhodophyta	382	|Pyrid_oxidase_2
	A0A5J4Z6S2 PORPP	A0A5J4Z6S2	Rhodophyta	293	|Pyrid_oxidase_2
	M2W3V3 GALSU	M2W3V3	Rhodophyta	358	|Pyrid_oxidase_2
	A0A2V3J533 9FLOR	A0A2V3J533	Rhodophyta	346	|Pyrid_oxidase_2
	R7Q9U7 CHOCR	R7Q9U7	Rhodophyta	147
	D8LRT6 ECTSI	D8LRT6	SAR	297	|Pyrid_oxidase_2
	F0XZU7 AURAN	F0XZU7	SAR	336	|Pyrid_oxidase_2
	A0A1Z5JUQ0 FISSO	A0A1Z5JUQ0	SAR	375
	B8BXF8 THAPS	B8BXF8	SAR	352	|Pyrid_oxidase_2
	K0SJ34 THAOC	K0SJ34	SAR	364	|Pyrid_oxidase_2
	B7G8F2 PHATC	B7G8F2	SAR	415	|Pyrid_oxidase_2
	A0A448YW02 9STRA	A0A448YW02	SAR	363	|Pyrid_oxidase_2
	A0A1E7FQA1 9STRA	A0A1E7FQA1	SAR	389	|Pyrid_oxidase_2
	A0A1R4FKC6 9MICO	A0A1R4FKC6	Actinobacteria	193
	A0A1Y1YCB4 9FUNG	A0A1Y1YCB4	Fungi	228	|TMEM254
	A0A1Y1WBS7 9FUNG	A0A1Y1WBS7	Fungi	254
	A0A2T9Z634 9FUNG	A0A2T9Z634	Fungi	250
	A0A1S8VQL5 9FUNG	A0A1S8VQL5	Fungi	238
	A0A0L0HFX6 SPIPD	A0A0L0HFX6	Fungi	237
	A0A507EIB0 9FUNG	A0A507EIB0	Fungi	241
	A0A0D8CBJ3 9PROT	A0A0D8CBJ3	Proteobacteria	256
	A0A1T4QUQ6 9FUSO	A0A1T4QUQ6	Fusobacteria	251	Putative_PNPOx|
	D0GKQ6 9FUSO	D0GKQ6	Fusobacteria	260
	U2SNY4 9FUSO	U2SNY4	Fusobacteria	732	Putative_PNPOx|PF04055|
	D1ANY6 SEBTE	D1ANY6	Fusobacteria	252	Putative_PNPOx|
	A0A292IJC1 9MOLU	A0A292IJC1	Tenericutes	253	Putative_PNPOx|
	A0A346XTS0 9ACTN	A0A346XTS0	Actinobacteria	99
	A0A2R5G9L2 9STRA	A0A2R5G9L2	SAR	637	PF00899|
	A0A2Z2P5S2 9GAMM	A0A2Z2P5S2	Proteobacteria	106
	A0A0J0XZ30 9TREE	A0A0J0XZ30	Fungi	108
	A0A1C3E8X6 9GAMM	A0A1C3E8X6	Proteobacteria	90
	A0A4Q0YJ32 9GAMM	A0A4Q0YJ32	Proteobacteria	89
	A0A261GSX3 9GAMM	A0A261GSX3	Proteobacteria	98
	Q2SQ49 HAHCH	Q2SQ49	Proteobacteria	97
	A0A2S5KJC6 9PROT	A0A2S5KJC6	Proteobacteria	119
	A0A4Y8I547 9BACT	A0A4Y8I547	Candidatus Marinimicrobia	245
	A0A2V3ISR3 9FLOR	A0A2V3ISR3	Rhodophyta	167
	A0A6H5JQW8 9PHAE	A0A6H5JQW8	SAR	312
	A0A1J0ACZ6 9CYAN	A0A1J0ACZ6	Cyanobacteria	108
	A0A556QME8 9BACT	A0A556QME8	Verrucomicrobia	281	Putative_PNPOx|
	W7T5V1 9STRA	W7T5V1	SAR	493	PF06999|
	W0J5R9 9BACT	W0J5R9	Verrucomicrobia	299
	W4LKE6 9BACT	W4LKE6	Candidatus Tectomicrobia	106
	W4M9X2 9BACT	W4M9X2	Candidatus Tectomicrobia	106
	Q2S0M0 SALRD	Q2S0M0	Bacteroidetes	92
	A0A2P6C3M3 9BACT	A0A2P6C3M3	Bacteroidetes	94
	A0A2H3P3Q3 9BACT	A0A2H3P3Q3	Bacteroidetes	129

## Sheet: aln_tree_files
Newick tree :	((((A0A1J0ACZ6_9CYAN:0.684644844,A0A556QME8_9BACT:0.176862747):0.209412207[0.923],(W7T5V1_9STRA:0.694919673,(A0A3R8IQ07_9BACT:0.092540875,(W0J5R9_9BACT:0.143733932,A0A426CEI5_9BACT:0.202438686):0.088287853[0.819]):0.227692392[0.965]):0.127696322[0.881]):0.139985005[0.873],((Q2S0M0_SALRD:0.512215971,A0A2P6C3M3_9BACT:0.476762585):0.120284526[0.803],(W4LKE6_9BACT:0.103977594,W4M9X2_9BACT:0.000000006…
Aligned sequences
A0A2T9Z634_9FUNG	--------------LNKNHKHNLDLLARHFGERKDAANARLSDIDDGGFTLRWESKKEAEDMSFAFRSKKNTNADIMREISDLVGQARKA
A0A3E2HHF3_SCYLI	--------------MNADHQESLSLYLRHFNHLPASSAQNPTLQDLTLSEMTISTGD-GKTHTVPFTPPMKSWADARVQTVDMDTAARKA
G9NSG3_HYPAI	--------------MNAQHTRELSHYLRHYNGRAAAASPAIQDLDFDGMTLKT---SNGTTYSVPFSPPLTSWAEARPRVIAMDETAREA
A0A2T3Z543_9HYPO	--------------MNAQHTRELSHYLRHYNGRAAAASPAIQDLDFQGMTIKT----TNGTYNVPFSPPLASWAEARPRIIAMDETAREA
A0A2X4TMJ3_9NOCA	--------------MNDDHAADSLLIVRAFAE-PRTTHTRMTGVNSESGEWVIVIDGHERTVRIPWIEPVTDRAGLRTAVVALYQAA---
A0A136PLE5_9ACTN	--------------MNDDHAADTLLICRTLGGCPAATRARTTGLDADGMDFAVTVDDIEVPVRVPFAHRLTERAEIRREVVRMYREACQ-
A0A368T4M6_9ACTN	--------------MNDDHADDTLLICRALGGVPSATAARMVGLDATGGDFAATVDGAEVAVRLAWSAPLTERAQVRHEVVRMYREARAR
A0A0S9Q1X4_9ACTN	--------------MNDDHAEDSLRIVRAHG-YPAATSAEMTSLDAHGGTWHVVDATGEASLRVAWPGPVTERAQLRREVVALHEAARAA
A0A3N0EG26_9ACTN	--------------MNDDHAEETLLICRVLGGYPNATAARMTGVDQAGGDYVATVGGVETPLRIPWASPVTERPQIRREVVRMYQEACA-
A0A3P1XTD8_9MICO	--------------MNDDHGADNLLIVRAHG-APEATAATMLGFDENGSDWRVAAEGGEKQLRIDWPAPISERPQIREQVVVLFKQAKE-
A0A4Q9GYD9_9MICO	--------------MNDDHPEDSLLIAQAFGH-TDATASVMTTLDENGGTWVYTLDGSEIPLTLLWTNPISERPEIRREIVVLYDAAC--
A0A418KIX9_9ACTN	--------------MNEDHTEDSLMIVRTLGDTPEATAAELFHVDATGVDFKVTVGDDERAVRVPFSRPLTERGDIRQELTRMSAEAAA-
A0A2S9QP59_9MICO	--------------MNGDHADDNLLIARAFG-APEASASRMVGVGPESGVWLVSEPSGERELTVPWPSAIAERPEIRREVVALYRAAC--
A0A4P6KKX9_9MICO	--------------MNGDHAEDNLLIARAFGH-PEATASRMIDVTTESGVWLIADPSGEHELAVRWPTPIAERPEIRREVVALYRAAC--
A0A4V1CWV2_9ACTN	--------------MNGDHLDDSLDIVRAAGH-PTATSATMTDLDTEVGVWSAVVDGQEVEVRVPWPGPLTERPQLRVAVVKIHEEAREK
A0A6G8FTS0_9MICO	--------------MNGDHPEDNLLIARAFG-RPGATASTMIGLNEEAGIWRVTDADGEKVLAVAWPSPISERPEIRREVVVLYKTAC--
A0A6G7XKE5_9MICO	--------------MNGDHPEDNLLIARAFG-RPGATASTMVGLNEEAGIWRVTDADGEQDLAVAWPSPISERPEIRREVVVLYKTAC--
A0A0M8XLD7_9ACTN	--------------MNGDHPEDTLVICRSLGGRPEATAARMTGLDGEGGDYAVTVGDAEQTIRIPWSEPLTERTQIRAEVVRMYQEG---
A0A371NT12_9MICO	--------------MNGDHSDDNLIIVRAFG-VPEATGAAMIGLDGTGGRWQADVPGGSREVTVAWPIEIAERRDIRRAAVELYRAA---
A0A6M5J660_9MICO	--------------MNGDHSDDNLLIARAFVD-PSADASTMTGFDGDGGVWEVTAGGATTAASVAWPAPITERAEVRREIVALYDEAC--
A0A1E3QX84_9ASCO	--------------MNKDHKLAIEDLLVHYAGTEEVSQIKLKEISTISMTISFHHEGLDTEVPIPFEPPMTSLDEARTRLVELAKTAATA
A0A175WGV7_9PEZI	--------------MNKDHRSNMRLILQHYGSVPTIPSSIMTDIDLSSFTVRLPAASPSASYAVPFDPPLASWDERRARLVEMTRAARDA
A0A3M9M740_9MICO	--------------MNTDHAGDNLVIVRAFG-APDAEAARMTGLDSGGGDWAATVAGADVPVRISWPQPVTERPRIRTAVVDLYQQAC--
A0A6G8FME6_9MICO	--------------MNVDHPEDNLLIVRAFG-RPDATASTMTGVNENGGVWKVTDPSGEHEHVVAWPSQISERPEIRREVVLLYKAAC--
G4TQ17_SERID	--------------MTHEHNDTLSYYLEGYTQKASPGSCVLKSINENGIEIEYKTPDKRARQMILFPHPVTTVAEARDMLDQMRSTA---
A0A4Y7PLM6_9AGAM	-------------YMS-NHPDALVPYVSHFGKIKEVSSARMASIGSNGMALEYVLKGGKRSVRVEFDRPLSGYEET--------------
A0A1H8T0T6_9ACTN	-----------LDHIGDEHPDTVLLVARALGAEPDARSVDILGVGPDGLRLAVTTDGSQRPVQIPFRTPVRTSLEIYGALMGLVAAARG-
A0A172UHR6_9MYCO	-----------LRHLESAHRDVVDRLATRLPQTLRSGRVRPLGLDRYGVQLRVEDESGDHDVRLPFAKPVDDVTGL--------------
W9AQ09_9MYCO	-----------LRHLESAHRDVVERLSARLPMTLRGGRVRPLGLDRYGVQLRVEDETGDHDVRLPFAKPVDDVAGLSQ------------
A0A498IHN9_MALDO_1	-----------QSHMNRDHADDTKAIVQHSTSIP-VDSAYMLDLDSLGFNVKVGYQGDNFKLRIPFPRRAEDRKLQRLTIVNLTVRN---
A0A540L1S2_MALBA	-----------QSHMNRDHADDTKVIVQHSTSIP-VDSAYMLDLDSLGFNVKAGYQGDNFKLRIPFPRRAEDRKDVKTLVVEMLQAAKAH
A0A316UD56_9BASI	----------ALNHMNADHQPSLRAIVQNHLSLPPPQSAQLTTIDSKGFEVEYEMAKRRSGVRIGWKGKGEEGKEVRERMVRLVKEAEAG
A0A4R5PHN0_9HYPH	----------GVAHMNSDHKEAADLYAKAFGKSK-KTGWRFVGIDAAGVDLAC----GDEILRVNFLETLVKIEDLRPYLSALLRNAREI
A0A268TVE0_9HELI	----------IISHMNDHHKDEVVALANTYGNL-KAKSAELLDLNEDGLKIEAKDGKENVIVNVPFPKK-TDPKDYKDAIIKLCQN----
A0A2V0PKB8_9CHLO	----------LIGVWNNDRAEDIYRIVAAHLGLVDMAYAELLWLDRLGMYIRAEVAGGPQVVRVPFYRPVLDERDARSVITMAAQIAWEA
A0A0D2K0N5_9CHLO	----------LISVWNSDRAEDIYRIVSAHMGVPEMAYAELLWLDRLGMYIRSEVAGRTEVVRVPFYRPVLDERDARSVITMAAQLAWES
A0A498IHN9_MALDO_2	----------LKAYMA--HANHTIAIVQYSMSIP-VDSAYMLDLDSLGFNVKARYQGDNFKLRIPFPRRAEDQKDVKTLMMEMVAAAMA-
A0A1H2MCC3_9ACTN	----------LTAHLEQDHADDLLRLAEAHG-VPGATAVTLDRLTTRGARLVCLGADGVTTVAMVFDPPVGNSGELWRRL----------
A0A0A1NDL2_RHIZD	----------LVNYMSEQKSVSL-AYVKYFSKKKDAVSASFKALNSKGFIITYKTDNSEHEAFIEYNAPVTKIEDVPPILESMAKEAET-
A0A395HQD4_ASPHC	----------TINHMNTSHRDSLTYYLRVYNNVSEASTATLESITLQ--DLIIRTAN-ANRYIVPFDPPLQSFSETRARLVAMHRDC---
A0A1E8PYW8_9MYCO	----------WLQHLDSAHRDVVDRLAERLPTPLRRGRVRPLGLDRYGVRLRVEDADGDHDVRLPFAKPVDDVTGLS-------------
A0A1A0NAI3_9MYCO	----------WLQHLEAAHRDVIDRLADRLPTTLRRGRVRPLGLDRYGVRLRVEDEDGDHDVRLSFAKPVDDVTGL--------------
A0A1S1MNZ2_9MYCO	----------WLQHLEQVHPDVIARLASRLPGRLRRGQVRPLGLDRYGVRLRVEGAEGDHDVRLPFPEPVDDIT----------------
A1TGX8_MYCVP	----------WLQHMESAHRDVVDRLAARLPASLRRGRVRPLGLDRYGVQLRVEGADGDHDVRLPFAHPVDDVTGLS-------------
A0A1P8X9D4_9MYCO	----------WLRHIDNDHRDVVARLATRLPGPMRRGRVRPLGLDRYGVRLRVEGDDGDHDVRLPFPKPVDDVNALSQA-----------
D7B9J7_NOCDD	----------WLRHLDEDHPDLVGDLLAAASGAARGGRPRPLGVDRLGLRLRVETARGHHDVHLPFTRPARTPDDVAVQVHRL-------
A0A1M6PYZ3_9ACTN	----------WLRHLEEDHPDLLAALALACPGDVPAVHPRPLGVDRYGMTLRFEGPDGDHDVRLPFGRPVEGPQEVAAEVHALA------
A0A0D0UTU7_9ACTN	---------AVCRHMNADHADDSLLICRTLGGCPDATRARATGLDADGMDFAVAVAGIEVPVRIPFARRISERAEIRQEVVRMYEQA---
A0A2V1HWD5_9MICO	---------AVLRHMNADHNTDSLVIVRANG-APSASRATMTGLDGERGIWRVVEPEGERELVIPWSRPISERPEIRREIVALHEDALA-
F6EE91_HOYSD	---------CWLRHLDSDHTDMLAMITRKLPASARAGTIRPLGLDRYGLRLRVEHDNADQDIRIAFPAPVSTPDQLSQAL----------
A0A4R1G5P1_9PAST	---------DIIEHVNDDHYKELLAIAQVFID-PKVEKAFFTDLFEQGMELEVSLEGQTQIHFVPFLTEGEIELKVRQIA----------
A0A4C2E2X6_9SACH	---------DLLANMNKKHKLALEDYLYVFGGVSKVINVRLLNIDPRCMTILFNHKDIDIEKAIIFEPPLEDRSEAVARLNYMAHEAAAK
A0A1L9UU60_ASPBC	---------FTITHMNANHQDSLAAYLQVYCHVSAREAKSARLEDISLSDLVISANG--TRYTVPIDPAMGSFSESRSRLVAMHQEC---
A2Q858_ASPNC	---------FTITHMNANHQDSLAAYLQVYCHVSAREAKSARLEDITLSDLVISANG--TRYTVPIDPAMGSFSESRSRLVAMHQEC---
A0A1L9X2M9_ASPA1	---------FTITHMNANHQDSLAYYLRVYNGVSAASTATLETITLSDLVLRTNHNNTGNRYTVALDPPLQSFSETRARLVAMHKECL--
A0A317WC11_9EURO	---------FTITHMNANHQDSLSAYLQVYCDVSARAAQSARLEDISLSDLVIRTTHDNTRYTVPLSPPMQSFSESRTRLVAMHKEC---
A0A319ESC0_9EURO	---------FTITHMNANHQDSLSAYLQVYCHARDAQSARLESLTLSDLLISA--A-G-TRYTVPISPPMANFSESRTRLVAMHKEC---
A0A318Z2Y6_9EURO	---------FTITHMNANHQDSLSYYLRVYNGVSAGEASTATLETITLSDLVIRTAD-KNRYTVPLDPPLQSFSETRARLVAMHKDC---
A0A6G6WTT1_9HYPH	---------GAIAHMNEDHADSIELYATKLLAA-EPGKWRITGIDPDGAHLCL----ADKVLRLDFEEPVTGADGLRKAFVTLAHKARN-
A0A263DYD4_9PSEU	---------HWLAHLEESHPDVLDVLVRHLPPARRGARVRPLGVDRYGLRLRVEAPGRDHDVRIAWLEQATTVAELREQMQQL-------
A0A1T4QUQ6_9FUSO	---------IILSHMNKEHMDSIINIIHKFTTEKNISKALMTDIDSTGIYFSID---DKKNIKVPFPKEV-PVEEIPKTIIEMSKNAGKV
D3UGQ9_HELM1	---------MIIRHMNENHEADMVGLCKKFGAVSEVHSVAMKGVDFAGIDLIY---NGKEELRIEFPQA-ATMETIKQAIIDLC------
A0A3D8JAD5_9HELI	---------NILKHMNEHHQSEMIGLCKKFGNVAEVNNVILESVDFNGLNLIF---NHHQKLRIEFPQKA-DEKTIKQAIIDLCQ-----
A0A6M4MBT1_9ALTE	---------NMIDHMNKEHQDAMQAILQANFDV-KAENITMSSVFPEGAHYLA---ADNSPVYVPFATPCETPTDVRKALVRLSQEARL-
A0A2P6NJD1_9EUKA	---------QAVQHMNKDHSDSVEDYVHHYAKKPNATKCVMADMDELGVLISYEEDGQENSVRIPFEPPLGSLKEARVRLIEMDGIARKA
A0A6L9MD80_9HYPH	---------RARDHMNADHGDAVDQIARRHGEPHD--GWRIVTVDRSGFEIG----RGDRLRHVAFALDPAGPGGFRRAFVALLAEASEA
A0A1B1U4U3_9HELI	---------SIIKHMNDHHQAEMIGLCKKFGNAKEVQKVELESVDFGGLDLVYD----GQKLRVEFPQK-ADAQTIKQAIIDLCT-----
T1CMH5_9HELI	---------SVLEHMNKHHIKEIEGLVRKFGGVSNPQNAKLKSVDYEGLDIVYD--GG--DLRVEFPKKAND-NTLRDSIIELC------
A0A268TE34_9HELI	---------TILIHMNEHHQAELIGLLKKFGQIDNPKDVKLIGVDIGGINIAY---NGGKDLRIEFPQKVSDKEHLKNAIIELCQ-----
A0A4U8UET2_9HELI	---------YVLKHLNEYHQEDLMDLCKKFDNVKEVTNVKALKVDYDGLTLVY---NHNKELYLAFPAKA-TSETLKDVIIALVLSAKK-
A0A0W7WBN3_9MICO	--------AAVTGHMNDDHLDDNLLIAKAFG-YPNATASTMTGLDEQAGVWRVTDAAGEHELRVDWPAPIADRPQVRRQVVELYKAAC--
A0A061M0C4_9MICO	--------AAVTGHMNGDHPEDNLLIARAFG-YPDAVSSRMVGVTGEAGVWLVADASGEREVSVPWPGAISERPEIRREVVALYQSAC--
A0A0D0HYN8_9MICO	--------AAVTRHMNDDHLDDSLLIARAFG-YPDATESTMVGLDANAGIWRVTDAAGVHDLRVEWPAPISDRPQIRRQVVELYKLA---
A0A3N0CBF0_9ACTN	--------AEWLPHLQADHSQILTAIARYLGWEEDPDDVRALGIDRFGLVLRVRDDGGGRDLRLGFDRSVACGCDVRNAFSALLERA---
A0A1R3RRW1_ASPC5	--------AFTITHMNANHQDSLASYLQVYCHVSSREAKSARLEDISLSDLLISANG--TRYTVPIDPPMESFSESRTRLVAMHKECL--
F2J1F9_POLGS	--------AGAVAHMNEDHRDAVALYAEVLCRAPKA-DWRLASLDPEGMDLVA----GDRIARLWFETPLDAPAALKTVLVDLARRAREQ
A0A087SFQ0_AUXPR	--------AGLVTYMNASRTEDLLNLADAMGCSPDLATVELVWLDSLGFYIRTVPPNEPQTLRLTFLRPVSDEREARSALTMMAQESW--
A0A1M5DBA6_9HYPH	--------AMVVDHMNEDHGDAIGLYATVLLGLPPA-DWRLSGCDPDGVDLVAD----GIRARLPFPGRAATVAEAGGHLKNWAKLARER
A0A6H5JQW8_9PHAE	--------ARICAVMNRDFQDELRNFVRAFGGDEMVGNCEMLSLSPDGFMVRS-DANPDKPVSIAFSKECQSALDFQKQILLVSERA---
A0A3D8IIF9_9HELI	--------DNIITHMNNHHRNNLIDLCRKFGGVSKVDEVELIGVDFNGLDIVYD----GHNLHIDFPKKA-TQETLKDAVIELCMSVKQ-
A0A347VND1_9HELI	--------DSIKSHMNEHHADNLKDLVIKYGAF-EPKSATLENVTKDGLFIKA----DGKEVFAPFPQ-VTEEKDYKDAIIALCKSVKSG
C5DM36_LACTC	--------EGIVAHMNKSHKIALEDYLFAYGHVEKIAHVRLESISLTHMTILFNHFDVEIEKVILFEPPLKEWSEARPRLAEMAKAAAKK
A0A3D8IWH5_9HELI	--------ERIISHMNDHHKEELIGLAKRFGGVNECKEISLASVDLKGLDICCD----GKNIRVDFAKEV-SADELKDAIIALCT-----
C9MY72_9FUSO	--------ERILDHMNNDHGDVLPLYVRHFCKREDVKEAKLIDVNEEGMTLLV---NGNERVRIKFTKKI-DFKGIHLEMIKMAKNCKKS
A0A329ZRF6_9HELI	--------ESIIEHMNGHHQESVIGLCKKYSGTDSITEAKLVGVDFLGLDIVY---NNNQKLRVEFPEKCDDS-TIKKAIMDL-------
I7HEB3_9HELI	--------ESILAHMNEHHQSELIALCKKYGNQVEVQNAKLVGVDFVGLDIVY---NENLSLRVEFHKR---------------------
A0A0C7NBD1_9SACH	--------ESIVAHMNKSHKLALEDYLYAYGDVPQIANVRLEKIELTHMTLSFNHFDVEIEKVVLFDPPLQDWAESRPRLVEMAKIAAAK
A0A1B8J919_9HELI	--------ESVISHMNGHHQKELEGLVAKFGGVKGAQGVKLESVDFEGLDIAYD--G--GKVRVEFPQKA-TPETIKNIIIELCM-----
A0A222MV06_9PROT	--------ESVISHMNSHHKENLVDLCKKFGGIKEPKNVSLKGVDYEGLDIEY---NDKEILRVDFPKKCDE-STLKNAIIELCQGAK--
A0A658GDU7_9PSED	--------GEMLEHMNNDHAVAIAHYVEQEG-LPTAPEARMVGIDSEGFHLRI----GRAIHWLTFPATCTNPGAVRQALVAMARR----
A0A2N8ZAM8_9VIBR	--------IDIIDHVNQDHQEELLAIAKTHASNLEIKSAKVEDIFEEGVRIEVDFKPKKQMMFVPFE-----------------------
A0A0F4R4V5_9GAMM	--------IDILDHVNQDHTEELLAIARTSQPKSEIQSAKILDIFEEGMKILIKSNQQEQEAFVPFE-----------------------
A0A081K8A9_9GAMM	--------KGMIDHMNEDHVDAMVKYCLAAKVIPEGVSPKMAGVDSEGMHILL----GRKVVRIPFPGNAGSAMEVRQQLVAMAKAA---
A0A445EKE4_ARAHY	--------KLIVSEINTNNMEDIIRFCTMYVDLDQVLEAKMIWVDRLGFDMRLSTQKGIFEVRIPFPREVTDEKGAKSTFNCMSQLAWEV
Q6F8V9_ACIAD	--------LDIMDHVNQDHHKELLIIAQTYGKNNAIDDAVIVDIYEEGILLHTQDPVAKQDLFIQF------------------------
A0A151SGD9_CAJCA	--------LNLVAEINTNNMEDITRFCNVYVDLDLVSEAKMIWVDRLGFDMRLSSPRGVFDVRIPFPREVTDEKGAKSTFNCMSQLAWEV
L7LNX6_9ACTN	--------NDWLVHLDADHQDLICQLAQRLPDHVRGGRARPLRLDRFGITFRVEVGNRDEDVRMPFARPVSRIPELSAAIHSL-------
A0A3D8HPE3_9HELI	--------NFIIQHMNEHHTSSLIKVVKKFSGTSDVQEATLVGVDTAGLDITY---NGGKTLRVDFPQVI-TPDQIQGEIIALCKRAGT-
A0A2G4SF94_RHIZD	--------NPLVNYMSEQKSVSL-AYVKYFSKKKDAVSASFKALNSKGFTIIYKTSNSEYEVFIEYNTPVTKIEDVPPILESMAIEAET-
HUGZ_HELPY	--------NRIIEHMNAHHVEDMKGLLKKFGQVHHAENVAFKSVDPQGIVIGY---NHNQTLRIEFNHEVKDPKDYKNAIIELCQSVEK-
Y854_HAEIN	--------NRIITHMNDHHQDDMAVLCKKFGGEKEITDVTLVNVDFAGLDFKY---NGGKTLRVEFPQQ-ADAGSIKQVIINLCVE----
W9H8P1_9PROT	--------PDIVEHMNEDHADAVALYATALLGQGEG-GWKLTGVDPDGCDLRL----EGRTARLAFDRPVFDAESVRAELVRLVKRARDR
R7Q9U7_CHOCR	--------PEIVVGINEGKEEDLKRLCKVFLELEDVTSCTMTSLDRLGFDLRVRDKDSISEYRVAFREVVQNRFDVQSALVKAFQEAWER
A0A4V4NG90_9ASCO	--------PRILAHMNKDHAHNLEDYLVVFGHVDETAASTMESLTLDGFTVSFTNANSRTLIKIPFEPSLETYTDAKTRLVQLAQTAAKR
C5DPR7_ZYGRC	--------QDLLANMNKKHKLALEDYLYVFGGVSSVLNVRLLNLDSQCMTILFNHKDIDIEKIIIFEPPLEDRSEATARLNRMAREAAAK
A0A6L5WK14_9PROT	--------QKAIEHMNSGHLDVIIAFCKKFGGVENPTNAKITNMNEEGLNIK----SDDVEFFVPFLQKVENN-NYKDAIIK--------
A0A346XTS0_9ACTN	--------QRAVDHMNADHADALVDIVRHVTGM-HVTGVTITSMDDRGFDVEIVDDDTTGTARIPFPDGPIDPSAVRQVMVDMTRRARDE
A0A1E3PYS0_LIPST	--------QRIISHMNKDHQVSLKDYLLYYKGIVPTRNIEMRDVTLEYVTIGYEHNKGQLEAKIEFNPPMKSLADARDVLVGMAMQASE-
A0A1G6T1W9_9ACTN	--------QRTTEHANEVHGPELLQSVAVLLDRPPGLAASLAGVDREGCTLQWLDDLGSHRRRVPFAVPVRTPGELASALAA--------
A0A2K3MM52_TRIPR	--------SAILEHFNRNCHDALQVFCKKKGL--DAKEAHLVGVDRLGMDIRVLSGTEVKTHRFAFKAQANSGHMAEKQIVRL-------
A0A1A2ZBA8_9MYCO	--------TCWIRHLDTAHRDVVARLAARLPARLRRGDVRPLGIDRYGVRLRVESADGDSDVRLPFRKPVDDVV----------------
B2IJT9_BEII9	--------VRALTHLNADHAVALALLAKALAEAPDG-DWRATGIDPEGLDLAC----GDRTARIVFPALVHDAEELRKTLENLVDVARV-
A0A1A0HGU3_9ASCO	--------YRIKNHMNKDHHLALVDYVVVYGKERDVHSVHIAHVTVDELALKYKAKNGEQDLKLEWNSRVESMLDIKAKLIAMAKHAAQK
A0A1E7FQA1_9STRA	-------AAIIVKKLNREFTEDLEGMATHLLGVDKLEYIRVTNVDRLGMDVRVTRQQGTREYRIGFRIPVISVEDAKSEILKVFQES---
A0A1G4MFP4_LACFM	-------AEGIIAHMNKDHKLALEDYLFVYGNVPKIAHVRMLAIELDHMVLQFNHFDVEIEKTILFEPPLADWKEARERLVGMAKDAAAK
A0A081B788_9HYPH	-------AEGISAHMNEDHADAIALYAVKLLGRQE-GAWRMSGIDPEGADLVLDTEKGRHFARLDFPAPVFTPTEARQMLVALVKEARAK
A0A1G4JTN2_9SACH	-------AEGIVAHMNKSHKLALEDYLFAYGHTDEIANVRLEKIELTHMTISFNHFDVEIEKVILFEPPLKEWSEVRPRLIEMAKFAASK
A0A3N0E1P1_9ACTN	-------AERILRHMNDRHRDELSASLRHLPEVPQGAAW-IWELDSLGVTLWVNRLDSDSLVRVPWSARATAPCQLERALHDLM------
A0A512UA86_9ASCO	-------AKRITSHMNKDHQLALVDYVVVYGNEQNAQSVLITDVTVEQLVLGYTAKGKEKKVALSWNSQVKSMSDIKAKLIAMAKYAASK
H5TCC5_9ALTE	-------APGAIEHMHEDHGDALALIVAKQLKRPSKDSVTMLTCFSHGFHYACPAQNADKSVHIPFSQPISKDHGLRHAMVILTKHARTD
A0A7H9HMF4_9SACH	-------AQRIVTHMNKDHKLALEDYLYVYGGVPKIKHVRLQSIELESMTLQFSHEDIDVEKTIVFKPALKDWSEAKSRLVTMAHEAADK
A0A285UJU6_9HYPH	-------EAAAIDHMNSDHAEAAGIYASHYLGAKKG-NWVISGIDAAGIDLTA----GDQLKRLEFEQELTDPMQLRTLLADLLHAART-
A0A0S3PTX5_9BRAD	-------EAAAVAHMNEDHSDAVRLYATRLLKLRDG-GWRLTGIDPEGCDLAL----GDATGRIFFDTPITSRLEIRTTLVELVKKART-
A0A3N6GK07_9ACTN	-------EAAMLGHLDDDHRDVVTRLARLAAPRRGVVAVRPYAMDRYGFTLRYEYARGHRDARLLFPSPVRDATEVGVQVEALLAQSRR-
A0A2S1SMB9_9ACTN	-------EAAMLTHLVDDHADVVALLTRLVDPLQGVVRVWPLAMDRRGITLRLEHAHSHEDVLLRFPAPVGEAGQAGDRVRALLAAARAC
A0A3N0DIX9_9ACTN	-------EAEWLPHLQADHGQVLSALASYLGVDQEPEDVRALSIDRYGLVLRVSDHGCRRDLRIAFDRPACCGCDVREALSAMVERA---
A0A0U3FPE8_9HYPH	-------EAGAAAHMNEDHTDALALYAQVLCGQPKA-NWRLTGLDPEGLDLAA----GDRACRLWFDTPLTEPKALREKLVELAKAARAK
K2P0F4_9HYPH	-------EAGAIAHMNSDHADAVENYARHYARAP-AGRWTLTGIDPDGFDLAL----GDEIRRVFFEETVNDATAMRMALVDMARKARTA
A0A3D9YQI3_9HYPH	-------EAGALAHVNQDHADFAPLLAQAFGRKSG-GHWRTLGFDPEGVDLG----NDETILRLPFPQPIATIAELRHALVALAQSARTQ
A0A2V3U7Z9_9HYPH	-------EAGAVAHMNEDHADALELYAVKLLGLE-PGAWRATGIDPDGLDMML----GDKTARLSFPKAAGTSLSLRGVLKDLAQEARRV
A0A4V2UZB7_9HYPH	-------EAGAVDHMNEDHADAVALYATRLLGLP-AGNWRLTGIDPLGLDML----DGATAARLDFPAAIGGPGELRKTLVALAQEARG-
A0A1I2R4T9_9HYPH	-------EAGAVEHMNADHLDALALYAAGTGAEPG--PWRLTGLDPEGMDLLA----ADRTARVLYPEPVREMGALRKVLVAMAARARAG
A0A0Q5Z6E0_9HYPH	-------EAGAVSHMNADHADALAAYA---GDA--TANWRLTGIDPEGMDLLA----GDRTARIPYPSPVRDMGSLRKVLVEMAASARAG
A0A5C8PUP6_9PROT	-------EAGIVAHMNEDHADAIQLYATRLLGHS-GEGWRMTGIDAAGCDLRL----AGVVARLDFPSLVHDAESARAMLVALVRQARAQ
A0A1S1MQY5_9GAMM	-------EAHMVNHMNEDHSDANRLILKLIHGI-DCDEVVMTTLVSDGCYLRA----NEKNYYIQFDNPCLESIDVRKALVKLTKAARAQ
R1BTZ2_EMIHU	-------EARVVGHMNGDHADSCLAYARGLCGVAGATSAQMTGVSCAGFALEVAVEGEARKLLVRFPVPLRHASQVRGFAVELHHAA---
W3RPW2_9BRAD	-------EASAVEHMNEDHMDANALYATRLLGAADG-PWRITGLDPDGADLAL----GDATLRLPFPERVTSALALRKMLVALVGEARAK
G9ZYK0_9PROT	-------EASAVRHMNEDHAEALNLYATRFGRAAS-GLWRLAGLDPEGMDLLL----EDRGLRVPFPERVTDLAGLRNTLVRMAQEARAR
A0A1W6SLB6_9PROT	-------EDDVIAHMNADHRDTLLRYCERFHQC-EVSDVEMLGIDCDGFDVCA--DG--GYLRFDFEEMVLDARQARHALVEMAQRTR--
A0A1A9T3S8_9PROT	-------EDGIVEHMNTDHQDSLIAYAKHFKQIS-AAKAEMLGIDCFGFDVKATTDGADHYLRFDFETPATDANSARKALVSMAHASREN
A0A2T0GW60_9ACTN	-------EDGWLRHLELSHRDVVGPLNRYLPEHLRGGHLRPLGLDRYGVRLRVEASDDDHDVRLGFSRPVDDSDELSTELRRL-------
A0A563EYG1_9PSEU	-------EDHWLRHLEIAHPDVVSQLARHLPDQLKGGNVRPLGLDRYGLRLRVEELDSDHDVRIAFSRPVDTPKELGAELRRL-------
F4CIP3_PSEUX	-------EDRWLGHLESTHPEVFVALARHLPAATSGARVRPLGVDRCGIRLRVETPGGDHDVRIAWPAEATTVHELRSRLTALV------
A0A073AY51_9PSEU	-------EDTWLRHLELTHRDVVGLLSRHVPEQLRGGHIRPLGLDKYGLRLRVESSEGDHDVRLAFSRPALTTKDLAGELRRL-------
A0A1E2S0B2_9HYPH	-------EEGIISHMNEDHADAIELYATQLLGAEP-GHWRMVSCDSEGCDLQL----EGKVIRLPFDEPAKVPEDVHKGLVNLAQRARAK
A0A1I3XLW1_9HYPH	-------EEQALAHMNADHRDALALYARVYAGKADG-PWTATGLDPEGLDLAL----GDQTARIRFPESVDTLKTLRSALIKLGENARAK
A0A078LSG0_9PSED	-------EGAMLEHMNDDHAAAIAHYVEQAG-LPGTDDARMVGIDAEGFHLRI----GQAIHWLPFPSACSTAMDVRQALVAMAR-----
A0A543FQP2_9PSEU	-------EGHWLAHLEQSHSDVLDLLVRHLPPLRDLRDARPLGMDRYGLRLRLEAPGRDHDVRIAWAKPATSVEELRVQMQH--------
A0A0Q4XIY3_9HYPH	-------EGSAVEHMNADHGDALALYAVASGAEPG--PWRLTGLDPEGMDLLA----GDRTARVPFPEPVREMGALRKVLVAMAAEARA-
A0A4Y3WT28_9PSEU	-------EHHWLGHLEAAHPEVFTALARHLPPLRDARRVRPLGVDRCGLRLRVETPDRDHDVRLAWEAPIKTVEELRTQFQRMV------
A0A4Q7UP34_9PSEU	-------EHQWLAHLEDAHPEVFTSLMRHLPSLTDGARVRPLGVDRLGLRIRVQTPSGDHDVRLAWSSEATTVEELRARLGELV------
A0A1D2VK79_9ASCO	-------EKRILSHMNKDHKLAIEDYLSVYGGDSHLSNIRMTNIDLTSITITFNHDDQDIVKPIQFDAPLTSLSESRFKLIEMAKYAAQK
A0A166WPH9_9GAMM	-------EKRMVEHMNDDHADANQLMLKLLHQV-DADEVTMTTIVPDGCYLRA----KEKNYYVQFKNICMDSKAVRMELVRLTKLARKE
A0A6N7HQX2_9PSEU	-------ENEWLRHLELSHPDVVGLLAKHLPAPLRGGHIRPLGLDRFGFRLRVEMLGDDHDVRLAFSRTVRTQQELAVEL----------
E1WX17_HALMS	-------ENSVIEHMNNDHQNVFSKYLSDAKISGDEEKLKLVDFDQHGFHLSS--GRG-DFNYLNFPNQALTLADLRKEFVDLARR----
A0A1H4D5N4_9RHOB	-------EPAAVEHMNADHGDAVAHYARICGADPHGPPWRLTGIDPEGADLAC----GDDVRRLEFMSPVATPGALRAALVALARRA---
A0A512DXT7_9PROT	-------EPDVVEHMNEDHADAVELYATVLLGQPGG-GWKLTGVDPEGCDLRL----GGRTARLDFERPVADAEAARMELVRLVRKARTG
A0A6I3KP69_9HYPH	-------EPGIVGHMNEDHADAIELYARLLGGAPG--AWRMTGIDPEGCDLVL----GARALRLPFAARITNGEEARRELVRLVGEARAK
Y0KIA1_9PROT	-------EPSIIEHMNHDHAHNLLAYCQHYHGV-HANAAEMIGIDTFGFDVRAHTKT-AQRLRFDFETPITHAEEARAALVTMAKACR--
K2KMB9_9GAMM	-------EQGMIQHMNNDHGDANQLLFRLAGGRVEAQPVAMVAVAAEGCLLQ----QGQQQRFVAFPSLCLTPLAVRQALVELTRQARQR
A0A318THZ3_9BRAD	-------EQSVIDHMNDEHLGTMKLYAELLGGAPG--DWRCTGCDPDGIDLQA----GADTLRLSFPQRVTTFAALRKALQDSADRARAT
A0A6M6JGX2_9PSEU	-------ERDWLGHLERVHPEVFTALARHLPPLRDVRDARPLGVDRCGLRLRVETGDRDHDVRLAWEAPIETVEELRTQFQRMV------
C5AX79_METEA	-------ERGAVEHMNADHADALALYAAGAGEP--GSGWRLTGLDPEGLDLMA----GERTARVPYPEPVRDMGALRKSLVAMAAAARAG
A0A2U8VYN4_9HYPH	-------ERGAVEHMNADHADALALYAAGAGGGE--GRWQLTGLDPEGMDLVA----GERAVRVTYPERISDMGGLRKALVAMAAQARAQ
A0A2U8W2A1_9HYPH	-------ERGAVEHMNADHADAVALYAGAAGEGD--GPWRLSGLDPEGMDLMA----GDRTARITYPEPVRDMGALRQSLVAMAATARAK
A0A6N6MU33_9HYPH	-------ERGAVEHMNQDHVDALALYAAATGEGE--GAWRLTGLDPEGMDLMV----GERTARVTYPEPVRDMGALRKSLVAMAAQLRQ-
A0A6M0HNN8_9HYPH	-------ERGAVKHMNADHLDALALYAIGTGAES--GPWRLTGLDPEGMDLLA----GDRTARVLYPEPIRAMGDLRKVLVTMAAEART-
A0A4Q7KCI9_9PSEU	-------ESEWLMHLAHHHGDVVTRLARHLPPELRDGRIRPLGLDRLGMRLRVEIGNVDHDVRLSFSQPVDTPAELAARLRQMV------
A0A5C8WW93_9HYPH	-------ESGAIEHMNADHADALALYAASEG----AAAWRLTGLDPEGMDLLA----ADRTARVTFPERVGDMGALRKVLVVMAAEARAK
A0A1V2KZZ4_CYBFA	-------EVRILSHMNKDHRVSIEDYLVVYGAVSKVHNIKMTHIELTHMTITFEHGDLEVEKLIPFEPAMEDLKEARTRLVEMAKFAAE-
K0KCQ4_WICCF	-------EVRILSHMNKSHRLAIEDYLNVYGNNKKISNVKMTHIDLDHMVITFTHDDLDFEKPIPFEPPLTDLSEARVKLVEMAKFAAN-
V5S9L0_9HYPH	-------HDDIVAHMNEDHAAANELYATVLAGAPSG-PWSMTGIDPEGFDLVCD----GMTARLTFDNRVTSPEEARRELVALVARARER
A0A0D8CBJ3_9PROT	-------HDGIVSHMNADHLDALRDIVGHYTKADANGGWQMQSIDCDGMVLTS-DASDIAPLRIDFPRPIMTPGDARDILVEMCKISR--
T0KMZ1_COLGC	-------HDRIMSHMNRDHKRELSYYLQHFSGRAAASSPWMKDVSFEGMTIAAGGLG-GKEYFVAFTPPLTSWEEVRPAVVDMARVSREA
S7ZGZ5_PENO1	-------KDFIIKHMNADHADSLQLYLQAYNGITAHEAQGATMQDLTLSNLIITAR-G-TRYSVPIQPPMKDYSEARARLIALNN-----
A0A1V6Q4R8_9EURO	-------KDFIIKHMNADHQDSLALFLQAYNSASEAKTAHLEDISLTGLTITA----KGTRYHVPIEPAMKSYSDARGCMVAMHKES---
A0A1V6NJI1_9EURO	-------KDFIIKHMNADHQDSLELFLQAYCGITQAKNAQLEELSTSNLIITA---H-GTRYSVPIEPPMMNYSEARGRMVAMHKES---
A0A1V6UKW9_9EURO	-------KDFIIKHMNADHQDSLGLFLQAYCGITSTQAKNAYLEDLSTSNLIITAHG--TRYSVPIEPEMKNFSETRGRMVAMHKDS---
A0A1V6RKN8_9EURO	-------KDFIIKHMNADHQDSLGLFLQAYCGSTQAKDAQLEELSTSSLIITA----HGTRYSVPIEPPMKNYSEARSRMVAMHKES---
A0A0N0RYF7_9EURO	-------KDFIIKHMNADHQDSLGLFLQAYCGSTQAKNAQLEELSTAALIITA---HG-TRYSVPIEPPMKNYSEARGRMVAMHKES---
A0A017SCE2_9EURO	-------KDFIIKHMNADHQDSLVLYLQAYCHVSDAKSARLED--ISLSDLVILADG--VRYSVPFDPPMKSFSDTRSRVVAMYKDS---
A0A1L9RXH5_ASPWE	-------KDFIIKHMNADHQDSLVLYLRVYSQISEAKSARLE--DISLSDLVISANG--TRYSVPVDPPMKTFSDARSRVVAMHKECL--
A0A0A2JH69_PENEN	-------KDFIIKHMNADHQESLILFLQAYCGITQAKNAHLEELSTSNLIITA---HG-TRYSVPIEPAMKNYSEARGRMVAMHKES---
D0GKQ6_9FUSO	-------KDRILNHMNEDHNDVLALYVRYFNKRDDVKEARLIDVNEEEMTLRV---NGNEDVKVKFTKR-TEFEHMHLEMVKMAKIARK-
D1ANY6_SEBTE	-------KDTIINHMNHDHMDALMVLVRYHNGKEDVNNAKMLDVDNRGMKILV---NEAEEVFVPFGKD-TELSEVKDELIDMLKTARTA
A0A135LX98_PENPA	-------KEFIVKHMNADHQDSLILFLQAYCGSTQAKNAQLEEISTSNLIITA---NG-TRYSVPIEPEMKNYSEARGRMVAMHKDS---
A0A381DK96_9PROT	-------KENFLKYMNEKHSDIITALYKKYGNTQTSVGVKLSDVDENGIFIEY----QDNVIQIPFEKKITDPLEYEDAIIKLCSNTKNT
A0A6G5R2X5_9PROT	-------KERAIEHMNSDHHDTVVAFCKRFGSFKDVSNVKLTDMNEDGLIITCD----QGEVFAPFLQK---------------------
A0A292IJC1_9MOLU	-------KKFAIQHVNDDHLVALKMIFKKHYT-DSYQTIKLHDFDLENMDILA---DGLKHILIPFPKKLSSLEEFKNIFIEMFRSASE-
S3N6K8_9GAMM	-------KLDIMDHVNQDHHKELLIIAQTYGKNNAIHGALIADIYEEGILLHTQAPSSQQELFIQFE-----------------------
A0A553I3D9_9PEZI	-------KMRITAHMNKEHGAELKLYLRAFNGLSSSAAADAQLTDITLDALTISSATGVHTVRIS--PPMKSLADARMRLVDMAERAQEK
E7G3W5_9HELI	-------KQFILDHMNKNHVKDMEALLAKFGNVKHAQEVHLKEATFEHIEIGYSAEGKQGSLKIDYPSKVSDFNGVKDAIISLCT-----
A0A6G5QGY8_9PROT	-------KQRAIDHMNSDHLDILVEFCKKFSGVENPTNVKMTDINEDGMQIVCD----EASSFVPFLNKAS-GSGFRDAIIELYSS----
A0A6G5QF00_9PROT	-------KQRAINHMNADHLDIVEAFCIKFGEIANPTNVRMTDIDENGMEITC----DEKVIFVPFLSKANQGEGFRNAIIELY------
C4YAU0_CLAL4	-------KQRIISHMNKDHQLALVDYVVIYGNVPLASSVQISDVNESQLDILYQKDGEKKTLSIVWNHAVESLSDVKGKLVAMAKYAADK
A0A397FZQ9_9EURO	-------KSFIISHMNTSHADSLSLYLRVYCGVSAPDAQPAILQDITLSDLLITAKG--TRYSVPINPPMTSLSETRARVVAMHNDC---
A0A3N5YCL8_9ALTE	-------LASIIEHMHEDHADALALIVNHCLGTNAVGDVEMLSAYAEGFYVSL----AGNRHFIPFVAHCLGDGAIRSAMVTLTQRARQS
U2SX73_9FUSO	-------MKEILEHMNHEHKDVLPLYVRHFNNREEVKEAELLDVNEEEMTLKV---NGSEEVKVKLTKK-TKLEELHMELVKMAKMAREA
A0A220VHM7_9GAMM	-------QNMIVDHMNNEHRDTLIALIFHFKIIINENNIKLIYFDSNGLWIKY-----KTIYYIPFKKDAKTIGQVKKEIIQLSKFAKQN
A0A7H8QHS3_9EURO	-------QQQICAHMNADHQETLGFFLKVYCRAKEAKSAELEEIRLSGMTITTTTSAQKTHYFVPFEPELSSISEVRQQVVKMHHHC---
A0A2C5YHP0_9HYPO	-------RARIITHMNQSHSRELSHYLQHYARVSPR-AASGPLLRDLCLDHMLIRTRAGTDHSIPFSPPLSSWADAKNRIIQMDTVARA-
I1RBN3_GIBZE	-------RNRIVSHMNKEHTREISYYLRHYVRASAATAPVLKDIELNGMTIKS--DDG-KEHFVPFTPPLASWVEVKDRIIEMANTAREA
A0A1L0BEG4_9ASCO	-------RTRIISHMNKDHQLALLDYVVVYGGENDAESVIITDVSEEHLALSYNKENGNQDLKLIWEEKVDQMGDIKAKLVAMAKYAAEK
A0A1W2TCB1_ROSNE	-------RTRIMAHMNKEHGADLERYLRAFNGVPAAAAAGARLTDLSLGALRIETASG-ARHEVAVTPAMGSFADARVRLVDMAERAQAA
A0A4Y6PUD5_9DELT	-------SAGAVEHMNDDHTDAILDYVRAFSDIEAPTSARMVALDRYGFDIQAATEGRERVVRVHFDAPLRGPGQVRKAMVEMVQKARAQ
A5E0K3_LODEL	-------SARIISHMNNDHQLSLNDYVVIYGQTDIEDSVQITEIDPEHIVLEFKLQNKVQNLALYWSDTVKSWSDIKGKLIAMAKY----
A5E0K2_LODEL	-------SARIISHMNRDHQLSLNDYVVVYGTVDSEDSVHITKVDLEQIVIEYDNPSKTKTLALYWSDEVKSWSDIKGKLIAMAKYCA--
A0A4P6XRI0_9ASCO	-------SARIITHMNKDHHLAVLDYVVVYGNENDTSSVRITNVTEEHLVLAYKNKSGDQTLSLDWNTTVKTMLDIKAKLIAMAKYAAKK
G8BGJ1_CANPC	-------SARIKSHMNKDHQLALRDYVVVYGSVDPEDSVGIKEVDTEKIVIEYDVPSSTKSLKLKWNDSVKSLSDIKSKLIAMAKY----
A0A423WTY0_9PEZI	-------SARTIAHMNKDHLGDMIAILQHHARASEAAGAEMLDLDLTSMTIRS----ASGVHTIPLTPPMATWDDRRVRLADMSNDARRA
Q59PT7_CANAL	-------SERIIGHMNKDHQLALSDYVVVYGDVNPAESVQLVSVDEKQIVIDYDKPPITKTLSLYWHDQVKAYGDIKGKLIAMAKYC---
G3AHC1_SPAPN	-------SERIISHMNADHQLALIDYLAVYAEVKDEKSVKIVKVDDKQLVIEYNSEETSKSFAIYWDDPVEQMKDIKAKLIAMAKYCAK-
A0A421JHB9_9ASCO	-------SGRITSHMNADHQLALIDYLTVYADINPESSVKITHVDTKQLIIDYNDPESSKTFAIYWDDKVKEMKDIKGKLIAMAKYCA--
A0A507DRY8_9FUNG	-------SHDLAKAVNVNDPDAVIDYIQYFGDISNVFKGRVVGVDSSGIDCLYTVAGNRKELRIQFNSPVETVEEAKEKLKSMAKEAHR-
A0A448YIM7_BRENA	-------SKQIIDYLNNGHQHNLEDFVVVYGKTSDVTHPKVEKLNLKSMTISFGPAVGRKLSNLNFAEPLKNYDGVKSIIKDMATQAA--
A0A2P8R3H7_9PROT	-------SNYAIKHMNEDHKDVVELLFKKYAFVEDSSGAEVIGLDSVSITIQ----QNDKKINIPFLTKVDENFSFKDVIIELYNSVKDD
D3BQE4_POLPP	-------SRDIIETLNNDHLEAIRLICEQYGDI-RIDEAFVYFVDSAGLNAIAKRKSAEEDVRIPYDKPFKTAKECKVGLIETIN-----
F4PPM7_CAVFA	-------SREIIETINDKHIDAISVICEQYGDVPID-ESFVYFVDSAGFNTIAKRKGIDEDIRVPFDRPFESPAEAKTGLLET-------
G3B065_CANTC	-------STKIISHMNGQHQLASVDYLVVYGHVDAENSAKITAVDDKSFDISYDLKSSNHKITLKWDEVVSSMKDIKAKLVAMAKYAANK
A0A1M5HSJ3_9ALTE	-------TAGMIEHMNDDHQDAMQLILAHFANVQ-TSKVTMLSVFAEGAHYQS---AEGKIVFIPFANACHSPTEVRQALVAQTKACRDA
A5DP64_PICGU	-------TARIKSHMTRDHNLALLDYLVVYGKVNEPGTINMTDVNTESFTICFYT-SSPQKVTIRWKDPVDDISDVKPKLVSMAKYAAAK
A0A367Y8M6_9ASCO	-------TERIIEHMNNDHQLALVDYVVVYGDRPDDETVEIVSVDEKQLVIEYELPPIAKTLSLYWNVEVKTLGDVKAKLIAMAKYCAK-
A0A075P3X4_9ALTE	-------VDGMITHMNEDHVDAMSLILKHTLNV-GVLAPKMCGVFPEGAHYT----DGDNVWFVPFEDVCLSAKHVREQLVIQTKQAREA
A0A3P1VSW2_9MICO	-------VERVTAHMNDDHSADNLLIVRANG-YPEATSATMTGLDEHAAFWRVTDAAGEHELRVAWPNPISERPEIRREVVVLFEAAAE-
A0A1S2T481_9GAMM	------AALGMITHMNEDHADACALILQQQLNQHEAGSVTMRSVYPDGFHLSY----DERSFFIPFEAIAANGQQVRQQLVKMTHQARA-
A0A2H3P3Q3_9BACT	------AAPRIINHMNEDHADALRLYVRAFSDAVPNGPVRMTGIDADTMTLHL--ASSDTTVRIPFDPPLESADDAHTRLVQMVQEARAT
A0A4Q5PZC6_9BRAD	------AEADAVDHMNADHGDALNLYATKLLGA-EVGDWRCTGCDPDGLDLQ---DGTAKVLRLEFPRRIVTPMDLRKVLRELAEQARSS
A0A4Q8QW45_9BRAD	------AEAEAVEHMNKAHRDPMDLYATRLLGAESA-DWRCTGCDPEGMDMQA----GKRTLRLEFPERVRNAAELRKMLVRLAGDARAK
A0A1S8D6K6_9PROT	------AEAELLAGLNAGHAATLAAAGTRLSGGRE-GAWRLLGLDVDGADLGF----EEAVVRLPLPIPAASPEALREGLVAL-------
A0A3M8RI00_9PROT	------AEAGVVAHMNADHREAVAAYCRRLGGLPEEAAAEMLACDPEGMDLDC----AGQRLRVDFPAPVQDVQTLREALVAMARE----
A0A0H5CE59_CYBJN	------AEARILAHMNKDHYVSVEDYLVVYGKVTKVSNVKMTEISLDHMTITFNYKEVELEKVIPFEPPLKDLKEARERLVEMARFAAK-
A0A1H1KJT0_9HYPH	------AEEGALAHMNSDHAEAISLYATILLGAP-AGAWRLTGLDPEGCDLAF----SEERRRLVFPRAVHTPEELRAVLVELAQDARAQ
A0A1T4SVG6_9PROT	------AEESILAHMNTDHADAIQRYAQRLLGL-DGEGWIMTGLDAEGFDLRR----QGEVARLAFETPLRGPDEVRAVLVDLASKA---
A0A0H5BAY3_BLAVI	------AEPDIVAHLNDDHAEAVRLYATRLAGAPDG-RWSVTGCDPDGLDLAC----GDRTARVVFPQRVTAPGPLQLLLKTLATDARN-
A0A2S0NHS2_9HYPH	------AEPGAIAHMNADHADAVSVYATVLAGEE-PGPWKMSGADPEGFDLVA----GDRTARVLFPRRVTTGEDLHKVLVQMVREARSK
A0A348G4F4_9HYPH	------AEPGILAHMNEDHADAVRLYATRLARAPDG-RWSVTGCDPEGLDLAC----GDETARVTFPQRLTTPADLRKSLKEMAEQARAK
A0A541C968_9PROT	------AEPGILAHVNADHADAVDAIAQGLLRR-RGTGWRLVAVDTDGCDLA----RGNQVVRLAFSSPVGDAGGVREALVLAARHARAR
A0A4Q0MHE3_9HYPH	------AEPGIVEHMNEDHADATRLYATALLGARDG-DWRFEGCDPLGVEIGLD---G-EARYLPFPERATSSGDVRKALVKLVGDARAR
A0A6A7Y184_9HYPH	------AEPSALEHMNADHRDALAAYATGLAGAAP-GDWRATGLDPDGLDLMT--ADARRTVRVRFPERVTNATTLRLALRELADAARAA
A0A6N0DQ49_9HYPH	------AEQGMIEHMNDDHADAIELYATQLLGAKP-GPWRMVSCDGEGCDLQL----GPDMLRLPFDARATAAEDVHKALVALAQKARAK
A0A1I4E2P5_9HYPH	------AEQSAIDHMNSDHADAISVYARAFAGASEA-KWTITGIDPDGLDLAA----GDETRRVFFPEPLASSGDLRKILVELAGEGRRK
A0A192IFN3_9HYPH	------AESGVVRHMNEDHSDAVGLYANVLCGQDG-VGWRMTGVDPEGADLA----RAGAHCRVAFGKPVTDADGARAELVRLVRQARG-
A0A0P6WH88_9HYPH	------AETEILEHLNADHADALALYATRLAGAPDG-AWRAIGSDPEGLDLALDTPAGTLVRRIAYPEPIRHTGPLRAVLKKLADTARS-
A0A2L0PLB1_VITS1	------AKIDIIDHLNDDHQTELLAIAQAHGHA-DACAAKLLDIFVEGCYLAIDSSATETEVWIPF------------------------
A0A162W720_DIDRA	------ARERIVKHMNADHHDSIRRYVEAYASKSQSHSAQMTDITLTSMSFRC----GGQTSTIAFDPPMHSLREARERVVQMDKDALQ-
A0A0G4MTF6_9PEZI	------ARNRITSHMNRAHSRELSHYLRHYANLSAASTPWLKDISLDAMTIAAGGLG-GREFVIPFSPPLASLADARSRVIAMDADARKA
G2WWK5_VERDV	------ARNRITSHMNRAHSRELSHYLRHYANLSSASTPWLKDISLEAMIIAAGGLG-GREFVIPFSPPLASLADARSRVIAMDADARKA
A0A317EFG2_9PROT	------DEAGIVGHMNADHADAVGLYATALLGLPAA-EWRMTGLDPEGADLMA--PDG-TRGRIFFDRVIGNATEARVALVDLVRRARNS
Q21BR3_RHOPB	------EEQGIIAHLNADHLGTMKLYATQLLGARDAATWRCTGCDPDGLDLS----DGSTTLRLALPQRTLTAAALRSLLKQLADQARRS
Q07TF8_RHOP5	------EERSIIAHMNADHLSTMKVFAQSLG-APDG-DWRCTGCDPDGLDLQA----GPTTLRLSFPQRTTTSAALRKTLQQLADQARNC
A0A5N5L8S0_9ROSI	------FAEAFANEINDKNMEDVSRFCNVYVDLDQVSEAKMIWVDRLGFDIRLWSQKGTFDVRIPFPREVTDVKGAKSSFNGMSQLAWEV
B9HVD2_POPTR	------FAEAFANEINNKNMEDVSRFCNVYVDLDQVSEAKMIWVDRLGFDMRLWSQKGTFDVRIPFPREVTDVKGAKSSFNGMSQLAWEV
A0A7J6E9T6_CANSA	------FAENLVNEINTNHVEDVNRFCNVYADLNQVSEAKLIWIDRLGFDMRLWSPKGIFEVRIPFPAEVTDEKGAKSTFNCMSQLAWEV
A0A5N7MVM1_9HYPH	------FEAGAVDHMNAEHSDAVALYATQLCGAREG-AWHLIGIDPEGIQMAM----GDEILRLSFPKALAGPHEVRPMLIRLANEARS-
A0A1B2EG53_9HYPH	------FEAGAVEHMNSDHADAIALYATQLCGAREG-AWHMIGIDPEGIQMAL----GDEILRLAFPKTLSGPHEVRPMLIRLANEARSR
M3UIK5_9ACTN	------FEGDWLAHLESDHADLVHQLARRFPPALRTGRVRPLRLDRFGITFRIETADSDDDVRLPFSRPVARVADLSAALHALA------
B8BUD7_THAPS	------FGPHIAQHMNEDHMDSTIAMVAHAIPGLEVSEAEITSVDSLGMFVKCTRQPQQFKIRLPFPRRIEGRKEIKDVIVEMTRAAQGA
A0A418WGB3_9PROT	------GEAGVVAHMNEDHLDAIALYATQLLGEADA-DWRISGVDPEGIDLIA----GDRRSRLRFPSHVSSVMEVRTRLVELVKTAREL
V7FM38_9HYPH	------GEQSALDHMNADHLDAIALYASHFGGAER-DGWIVTGFDADGMDLV----SGDNVCRVFFPNPLQAARDLRPVLVDMAKAARSA
A0A101JQG1_9ACTN	------HEAEMLARLDAAHTDTVAPLARLLPAREGATGVRPLRLDRHGLVLRLETPDSHHDVRLPFATPATHPGDAVRQIHALLAEATAR
A0A3M6QHE1_9BURK	------HKLDILEHINDEHPEEVLAIAQAYG-APDAGAARLEDIFQEGCLLAVTRAE---------------------------------
A0A1Y2VIL0_9PEZI	------HKSRIVGHMNADHSRELEEYLRAFNGLSASAARGAQIVDMTLAAMTIKTASG-GTHTVAIAPPLGSAADARVRLVDMSQQAKQK
A0A6N1VC21_9HYPH	------IEESAINHMNEDHGEAIDLYARVFAKA-DAGRWKLATLDAEGMELV----DGDRIARIWFPSPLQRAEDLRSVLAAMAREAREK
I4EX94_9ACTN	------LEAAALQHLDAAHPEELALLRTRVPRRAAADVVRPLGLDRYGFRLRIEQRRGHADVRVPFAEPVNDPQQLGAAVHRLMCAARRA
A0A2Z3I4L2_9HYPH	------LEEEALAHMNADHADVVALYAERLCGARP-GIWRMTGLDPEGAQLAL----GDEIVRLSFPQRLSRAADLRPMLVALAQQARGE
A0A378YCD6_9NOCA	------MEAAWLQHMQADHADVIAQLARRIPAHLRRGHIHPLAIDRYGITLRVEAVDRDHDVRLPFDHPADDVDALSRAVRALAGCA---
A0A419HHZ4_9PSEU	------MEDDWLRHLEISHREVVGLLAKHLPSELRGGHIRPLGLDRLGLRLRVEAPGEDHDVRLAFAQPVSNPRELAIELR---------
A4F613_SACEN	------MEDGWLRHLELSHRDVVGLLARHLPERLRGGHIRPLGLDKYGLRLRVESADGDHDVRLAFSRTVTDAEHLGVELR---------
A0A1H0A5H6_9PSEU	------METGWLRHLESAHGDVVGQLARHIPDELRTGHVRPLGLDRYGLRLRVESITGDHDVRLAFSRPVGDTRQLAAELRRLA------
A0A165EV74_EXIGL	------MKTRIITHMNADHADSLALYLRNYLSVPEAASARLDDITVDGITLSYS--SPSKTVVLPFEPPLDSLADARPRLVAMSHASS--
A3LY12_PICST	------MSDRIRGHMNADHQLALKDYLVVYGNLSDESSVLITDVTEKSITIGYVSTSNPESFTINWDDTVSGFGDIKNKLIAMANFAAEK
A0A0F7TGP3_PENBI	------NKEFIIKHMNADHGDSLQLYLQAYNGISARESATLEELTLSNLILKA----NGTRYNVPLQPPMKDYTEARGRLVALHKES---
A0A4Z0YFT4_9PEZI	------PKPRIMAHMNKEHGADLKRYLQAFNGLSSSAASGAQLTDLALDTLTIKSASGVHDVRIS--PPMKSFADARVRLVEMAERSQA-
A0A4U6XAM3_9PEZI	------PRDRITAHMNSDHQRELSLYLRHYAGLGQSAAATLKDVTLEGMTIAAGGLSG-KEYHVAFDPILDSWADVRPAVVEMARVSRQA
E3QWC6_COLGM	------PRERIMAHMNRDHKRELSLYLRHYAGRSAATAPWLKDVTLEGMTIAAGGL-GGKEFHVAFQPALQSWSDVRPAVVEMERVARQA
A0A1G5IFT2_9PROT	------QEAAVIAHMNSDHCDTMRRYCQHFHQC-EALDVEMLGIDCDGFDVRA----DGQHLRFHFEEMVLDAQQARRALVKMAQEA---
A0A455XBB3_9PROT	------QENNVISHMNTDHRDTMRHYCQHFHKI-EVLHAEMLGIDCDGFDVRA----DEKILRFDFPEMVFDAQQARHALIAMSRA----
A0A2Z6GDV8_9PROT	------QETDILAHMNADHADSLRRYCQHVHQC-EAQTVEMVGIDCDGFDVRAD----GDVYRFDFPEPVLDAQQARAALVAMSR-----
A0A364LE23_9EURO	------QKQRIVSHMNSDHRDSLSMFLEVYSKVPEAQTAQIEEIRLSGMTISTADKSSRTNFFVPFEPALRGYEDVRSKVVEMHKYC---
B6QKN8_TALMQ	------QKQRIVSHMNSDHRDSLSMFLVIYNKVPQAQTAQIEEIRLSGMTISTADKSSRTNFFVPFEPALNGYEEARHKVVEMHKHC---
A0A225AWY3_9EURO	------QQQRICAHMNSDHRDTLSLYLQVYCKVPEAQWPKMEKIRLDGMTISTANSKSRTNFVVPFEPALNGFGDARHRTVEMHKYC---
B8MGK6_TALSN	------QQQRIITHMNNDHRNTLSLFLEVYNKVPQAQTARIEEIRLIGMTISTADKSSRTNFLVPFEPALNRYEDARHRVVEMHKHC---
A0A2H6AXA6_9BACT	------REAEALAHLQADHAATLEGLATALLGRAP-GAWRAIGLDPEGLDLA----KAGERARLAFPEPVRDSEELRAMLRRLAEEARQR
A0A3S2VSU3_9HYPH	------REAGAVAHMNEDHRDAIALYATALAGEAP-GPWRMTGLDPHGIDLIA----GDRTARVTFPEPLRSAGDLRTALVALAGQAREA
A0A1M7H6N7_9HYPH	------RETGVVDHMNSDHSDAVSLYAERLAKAGK-GAWKLVSVDPEGIDLKA----ADDMARIWFDQPLASPDQLRSELVRLVGIAREK
A0A1L9SKL7_9EURO	------RKQFIINHMNNDHQDSLVLYLRVYCRVA-ASDARSAHLDDVKLDQLLLSANG-NRYSVPLQPPMASLADTRARVVALHHEC---
K7AD56_9ALTE	------SAQGAIEHMHQDHSDALALIVQQLKRPIKQGQVTMLSCYQHGFHYSCTTDSAEVTSHICFKQPITKDHGLRHAMVLLTQEAKKS
A0A395JJH3_9GAMM	------SEANMITHMNDDHADAMQLMCRHRFGL-EAEKVRMLLVNPDGCFVTA---DNSKPLYLAFNKLAHTGQEVRQELVALTHAARSA
A0A1G6E0R4_9HYPH	------SEEGAVAHMNADHADAVRLYATRLLGLRDG-QWTVTGVDPDGLDMACD----GQRARLDFAETVETPGALRATLAALAGKARNN
A0A6P1YLN3_9HYPH	------SEEGAVEHMNADHADAIQLYAMQLLGAG-PGAWRMIGLDPEGCDLMA----GLDVRRLPFPQRVTTARGMRETLVELANRARGA
A0A1W6ZN86_9HYPH	------SEERASAHMNEDHADACRLYATKLLGAPDG-DWRCVGFDPEGLELQ----NGRVALRLPFPQRVDGSGPLRVMLVKLAQEARA-
A0A0J6T2B3_9HYPH	------SEPGAVAHMNEDHADAVALYATRLAGEE-PGPWRLTGFDPEGLDLVA----GERTARVAFPERLADPAALRPTLVAMAAQARAV
A0A1J7JBI3_9PEZI	------SKERTLSHMNKDHQHDLSAILKHQLGISSPN-PELTDISLSSLTIAA----NGKTYAVPISPPMASWSDRRTRLVEMTMSARSA
A0A5N5PT36_9PEZI	------SKERTLSHMNKDHQHDLSAILQHQLGVSA-PNPVLTDISLSTLTITITSPPTSQTHVIPISPPMTSWSDRRARLVDLTLAARRA
A0A5N5Q4W8_9PEZI	------SKERTLSHMNKDHQHDLSAIMQHQLGVA-CSSPVLTDISLSTLTITTTAPSQPQPHIIPISPPMSSWSDRRARLVDLTLDARRA
A0A5N6TF38_9EURO	------SKNFIISHMNADHRGSLAMYLRVYCNVPTGVAKSAQLEDISLSDLLISAKG--TRYSVPLDPPMKSLSDTRSRVVAMHKDC---
A0A5N5WG92_9EURO	------SKYFIINHMNADHQKSLAMYLRVYCKVAEGDAKSARLEDLSLSDLLISARG--TRYSVPLDPPMKTFSDTRSRVVAMHKEC---
A0A250XK28_9CHLO	------TAAELVKLWNEERAEDVYRIVSQAVKVPQMLYAELLWVDRLGLYISCEKEGGSKVVRVPFIRPVLDERDARSAITMAAQIAW--
A0A1N6WF58_9HYPH	------TEGEALEHLNADHAEALALYATRLLGLP-AGRWKASGLDPEGLDLV----SGEEAGRLIFPERIREPSALRRVLVALADKARAQ
A0A1Q5UP69_9EURO	------TKDFIIKHMNADHADSLQLYLQAYNGITAHESQGATLEDLTLSNLIITA--QKTRYTIPLIPAMKDYTEARTRLVTLHKESL--
A0A4R1HYD2_9PSEU	------VEHQWLRHLDEAHPEVFAALTRHLPAVPAGARIRPLGVDRWGLRVRVQTPAGGHDVRLAFSSEATTVEELRARFGEL-------
A0A2T1HNV8_9HYPH	------VEPEAVEHVNADHTETVELYATRLLGR-RAGAWRVTGVDPEGCDLAL----EDERGRLLWAERVTSPGSLRTAFRTLADQARAQ
A0A388LZP4_CHABU	------VETPIISHMNRDHAEATRAMAELALGIP-VDAARMVAMDRLGFEAEVDAGGLRVQVRIPFSRPAESRRDVKDIIVEMSRESMR-
A0A1G5N103_AFIMA	------VEYEAVKHMNEDHREAIGLYATVLCKKAPADEWWMASLDPEGADLV----SGDLVERLVFLERLASPQDLQPMLVRLAKDARAR
A0A4Y8I547_9BACT	------VGWDILQHMNIDHEKSLYTLLKTYGKIDDAKRIEMTDLCENNFTLQFSDGVNWKRVTIDFPETAEDSIGARKLFISMLE-----
A0A1R3URR5_9ACTN	------WEGPWLRHLEQDHADLLEAVVQHCPVPLPDGRPRPLGVDRYGLRLRLESPEGDHDVRIPFRRPARNAHEVAHRVQELAR-----
A0A6L5EP79_9PSEU	------YEHYWLRHLEGEHADVVDALARHVPAELRHGTIRPLSLDQFGLRLRVETDSGDHDVRLAFRQPAVTPKQL--------------
Q0BQN4_GRABC	-----AAEADIIAHCNADHADVLARIAQGAGGK--AASWRMVAVDCDGCDLAPDDPMSEPVLRMNWSAPVSDASGVRQELVRLAR-----
A0A6B8M5J4_9HYPH	-----AAEADILGHMNADHADALALYAEKLAGVKP-GNWRASGIDPEGLDLIC----GDETARVAFPTPIKNPAESREVLVELAKLAR--
A0A6J4FFJ8_9PROT	-----AAEADMLAHMNDHHADSVDRIARVHGGAE-GSGWHLAGLDPDGIDLT----REERFLRIAFPAPAEGAEAAKAALIALAR-----
A0A0A1Q1R2_9BACT	-----AAEAGAIGHMNDDHADAVQVYATVLAGEE-PGPWKMTGADPEGFDLAA----GERTARVLFAERVTTGEALHKTLVKMVREARAR
A0A6S6QXU2_9HYPH	-----AAEAGAVAHMNEDHADALGLYAEKLLGVSG-GSWRADGLDPEGMEISS----EGKALYLRFPERVRGPGPLRHTLVALAEKARA-
A0A285R5I5_9HYPH	-----AAEAGAVDHMNEDHLDAIALYGDKLARAGS-GNWRLSSLDPAGLDLV----DGDKVARLDFDPPLASAGELRGRLVALAKQARA-
A0A1H4TPH0_9HYPH	-----AAEASAIAHMNSDHTEAVRLYATKLRRAADG-PWRISGIDPEGVDLAW----GESTERVTFQSPVLTAEALHRTLVQLAVAARSE
A0A5E4NUZ0_9HYPH	-----AAEDGAVAHMNADHRDALALYAEKIAGKPKG-DWLATGLDPDGMDLAC----GDLTARIPFATPIMHPGDLRKVLVEMAARAR--
A0A0Q3KFL6_9HYPH	-----AAEDGAVSHMNEDHAEALGLYATRLMGLPEG-RWKATGLDPEGLDLVC----GDDAARLVFPERVSDPAALRRVLVALAEKARAT
J5PPY5_9RHOB	-----AAEEDAVAHMNEDHAEAVGLYAEKLLGEAEG-DWRVTGVDPEGLDLAA----GDRVARLAFPHRVTAAAQLRTVLKEFADQARA-
B6JJT1_AFIC5	-----AAEEEIVAHLNTDHPETLSLFATQLLDTPAA-DWRCIACDPDGLDLAA----EDRYLRLTFPRRVASPGALRTVLKDLADKARSG
A0A369T4S0_9PROT	-----AAEEEIVDHMNADHADAMALIARHLMGLE-GDGWKMAGVDPEGFDLCR----DGCRARLTFDRAVADPQQCRRELVALTKRARRR
A0A1G4S0H5_9HYPH	-----AAEEGAVAHMNADHADAIQLYALHLIGTG-PGHWKLVGLDPEGCDLMA----GTQVRRLDFGHRVTNAQEMRAALVERANTARAA
A0A370L8Y3_9HYPH	-----AAEEGAVAHMNEDHADAVRLYATALLGAPDG-AWRVTGLDPDGLDLAL----GDQVLRLPFEAPVDEPSALRAALVALAAKARAA
A0A2H6BBV2_9HYPH	-----AAEEGIVAHMNEDHADATRLYATKLLGLPDG-DWRFEGVDPLGCEIALD----GRAAYLPFDAPATTAGDVRKQLVALVAKAR--
A0A327KB03_9HYPH	-----AAEESAIAHMNQDHAEAVALYATVLAGAP-AGAWKVTGLDPDGLDLAA----GDLTRRVAFPERITTAAQLRAVLKTLADQARAK
A0A3A9K332_9PROT	-----AAEPEAVAHMNADHAEAVGLYATRLAGAAP-GPWRLSGLDPEGMDLLL----EGQALRIPFPEPVRDPAALRALLARMARQAREA
A0A0Q6Z3Y2_9BRAD	-----AAEPEIVAHMNADHLGTMNLYATVLLCA-ESDDWRCTGCDPDGLDMQA----GSRTLRLAFPARIQTPAALRQTLKEMADRARAS
A0A346QXX6_9HYPH	-----AAEPGIVEHMNDDHADALALYATKLLGAPDG-NWRITGCDPEGIDLV----GEAGVRRMVFDEPANDAQAVRLRLVALAKRARER
A4YL89_BRASO	-----AAEQGAVDHMNEDHRDALGLYATKLLGA-DAAEWRCSGCDPDGLDLMA----EGKTLRLDFPERVATPGALRKMLVRLADEARAK
A0A2S6N1I6_RHOGL	-----AAEREVLEHCNRDHAPALAAIAGSP------GDWQMVAVDVDGFDLAL----EERIIRIPWSAPVKDAAEIRADLARMARESRAR
A0A1C2G3L0_9GAMM	-----AAESGAVVHMNADHKDALIRYCRALGV--DESEPRLVGIDPEGFDIAT--RG--GRLRIDFDVPVRDAKGLREAFVRMARTS---
A0A060UVJ8_9PROT	-----AAETDILTHMNADHRDNLRGYCRHLQG-SDVTDVEMVGIDCDGFDVRA----DGKLMRFDVSDPIIDAQGARLALVNLAQKCRE-
A0A4Q2RGR7_9HYPH	-----AAETRAAEHMNTDHRDALRLYATTLGGAPDG-DWRVVSLDPDGIDLGC----GDATLRLAFPNRVTDPAALRRQLVLWAQAASP-
A0A0M2R633_9PROT	-----AAETSIIDHMNSDHSDAISVIAEQTLQL-DPGKWRMCGIDPEGWDLH----NGHVHARCTFDQLVTNTSEARNALVSQTKQARAS
A0A1W2CRB1_9HYPH	-----AAGERARLHMNEDHGDAIDAIAAANGQAGD--GWRIATVDRRGFEIA----RSDRLARIAFRRDPAGDGGYRKAFVDLVS-----
A0A139IIU6_9PEZI	-----AAKSRIISHMNKDHSDSVRAAAAAHLSLR-AYDGRMTDVSLEHLTLSC----HGNTHRIPFDPPMSSYREARERVVELDQECRKA
A0A7H9B8G4_ZYGMR	-----AAVGRILTHMNKDHKLALVDYLYVYGGVPQISNVRLFNIELEYMTLQFQHGAVDIEKTILFQPPLNDWSEARERLVSMANEAAKK
A0A518ELK4_9BACT	-----AEEAGILEHMNEDHGDAVAAIAADLLGK-EVSDARLIAVDPEGFHMRT----SDGVVHGSFEKACQTTDDVRQAFIQLVRGARA-
Q2RNT1_RHORT	-----AESPALIAEMNADHADALARLAEAATGQAQAKGWRLVACDTDGCDLL----RGDQPLRLTFPAPAGDARSAKETLLQWDAALRAE
F0YHV0_AURAN	-----AFAAPVMAHMNDDHASSLKQYVEVLVGAAPVKSAEMKRLDRFGMDVRIEDEGSKGVLRVPFPEPVTERKKIKDAIV---------
A0A1A3PM35_9MYCO	-----AFESCWIRHLDTAHRDVVARLASRLPARLRRGDIRPLGIDRYGMRLRVESAEGDRDVRLPFRAPVDDV-----------------
A0A1Z5KBQ8_FISSO	-----AFGPHIAEHMNDDHQSATIAIVQNAKEGPTITAAEITSVDSLGMFVKVTREEEQFKVRVPFPRPAQDRGDVKKLIVEMTQASAAS
A0A0G4EZX3_VITBC	-----AFSGPVAGHMNADHGDANVAMVKHYIGLP-VDTADITTLDRLGMTLKVTREGQSMKLRLPFIRPAESRKEIKDILVDMTRAAKGA
A7IJ91_XANP2	-----AGADGVIAHMNADHSDAVGLYATVLLGAPEG-AWRMVAVDPEGCEIS----SGELVRRLEFSQRVTDLTAVRQELVALVQKARQG
A0A518EKW4_9BACT	-----AGEAGIVEHMNTDHADAVLSIATLLWGTPGPTEAELLAVDPEGFHVRT----DKGVLYGSFEERASTTEEIRAAFVQLTSTSRRA
A0A4R2LDX7_9GAMM	-----ALEADALAHMNADHADALAAIARHAGL-PG-GDWRMTGLDPDGFDLC---NRNAGLARIAYAEAMSASAQLRPWLVALARAARG-
A0A1N6RGG4_9HYPH	-----ALEAEAIDHMNTDHRETIAAYARLYLQD-ETQDWQIVGIDITGIDLA----SGDQLRHINFEEPVRDVTTLRNAFKYLR------
A0A2W2BTE9_9HYPH	-----ALEEGAVQHMNEDHEDAIQRFAEKLLGAT-AGGWKIMAIDPDGADLR----RGEEVLRLPFGTPVYSGGALRSCLAKLGEQTR--
A0A4P6V4W1_9HYPH	-----ALEHGAVAHMNADHAEAIALYAERLGRQKP-GGWQLLTLDSEGMDLG----DGDRRTRIFYPKPLADAAQLRTVLKQMADTARAM
A9D2A1_HOEPD	-----ALEPGAIEHMNTDHASTADAYARAFAGSK-RTGWRVCGIDCAGLDLA----NGDELVRIEFEAPLEEADQLRAMLVKLSRFAS--
D5G4X4_TUBMM	-----ALKVRLITHMNKDHKKSLSHYLQHYSKLPPADTAQLVDVSLSRITLTTRSSGTETTTYLPIRPAMQNMSESRERLVYMANEC---
A0A0N0NLI1_9EURO	-----ALRIRIITHMNKDHARSLQLYARHYNHLPA-TEVKLTEITPNYLILTT--SSPERRLLIPLEPPLANLSGARERLVSMHNTC---
A0A5N3P9G1_9HYPH	-----AMEADALEHMNTEHADAVALYATRLCGGAP-GRWKLTAIDPEGAQLI----SGDTVLRLNFPRPLASGEELRPMLVSLAKQARQD
A0A6M1YDJ2_9GAMM	-----AMEAGAIAHMNLDHRDATRLYATRLCGADDG-DWRITGLDPEGIDLA----SGDDHRRYTYPAPLARAEELRPRLIELAGEARQQ
A0A0M7ATA3_9HYPH	-----AMEGGAVTHMNEDHADAVKLYAEVLCKAETA-NWRLAGLDPEGLDLVA----GDKVERLWFANVLDQPEEVRPVLVNLAREARG-
A0A0Q6S9R6_9HYPH	-----AMEGRAIDHMNSDHADAATRYAQTFCKATE-EGWTITGIDAAGLDLSL----GDKLKRLEFEQPLQSAAELRPLLVRLY------
A0A0M7A6B9_9HYPH	-----AMESGAVDHMNEDHRDAIKLYAEVLLKAEDA-NWRLAGLDPEGLDLVA----GDRIVRLWFKERLADPARLRETLVALALQARNQ
A0A0K6G1S9_9AGAM	-----AMKDRIIRHMNEDHHDSLVDYLRFYAKVPEAATAELVDINKGGMTITVTEPGSPRPIVVPINPPMDSLGQARERLIAMALEAM--
A8TXG8_9PROT	-----AREADVVAHMNEDHSDAVALYARALLGL-DGDGWILTGCDAEGLDLRL----RGRTARLSFDIPVRDADEARVQLVRLARRAREQ
B6IV72_RHOCS	-----AREGDIIGHMNADHADAVALYATVLLGRP-AGDWRLTGLDPEGCDLRA----GGASARLPFGRTVTTAEEARAELVRLVRQARAA
E8TH28_MESCW	-----AREQSAIDHMNADHLDAIAVYAQHFAKVSG-NGWRIAGFDADGMDLV----SGDDACRVFYPQPLGAAGELRHVLVDMARAGRAI
A0A0U1M5J9_TALIS	-----ARQQQICAHMNADHRDTLGFFLQVYCLVCEAESAELEEIRLSGMTITTSSSSQKTHYFVPFEPQLSSLSQVRQQVVSMHHH----
A0A1E4SR84_9ASCO	-----ASAARIAEHMNKDHQLALIDYLVVYGHVVDESSPAITNVDLEKVSIDYVSKNRAATFTIKWKDEVKEWSDIKAKLIAMAKYAAHK
B0UFE3_METS4	-----ASEAGAAAHMNDDHADALALYATHFAGAEP-GPWRLTGLDPEGLDLLA----ADRTARVTFPRRLRDPRTLRQVLVEMAAEARRE
A0A238D0F2_THIDL	-----ASEPGILAHMNADHVDNLRAYCAHVHGV-QAQEVAMIGVDTDGFDVRA----DGRLLRFAFTQPVRNAGEVRQALVDLAHQCRQQ
A0A317DXU6_9PROT	-----ASEPGIVAHMNDDHADAIALYAEKLLRLPAA-DWRLSGIDPEGCDLIA---GAATRARLIFPEPVSNAIEARNRLVERVKAARLA
B8ERF5_METSB	-----ASEQGALAHMNADHADALALYAAAFTGKSGA-DWVATGLDPEGLDLM----RGDEAARIVFPRRAQTPGELRAVLVELAEVAREL
A0A432V064_9HYPH	-----ASEQGALDHMNADHLDAIAVYAHHFAREK-SDGWTVIGFDPDGMDIA----SGDVVRRVFFPQPLAEAGELRKVLVEMARTGRA-
A0A2P7RPL2_9HYPH	-----ASEQGALDHMNSDHLDAIGLYAAHFARAS-GDGWTMTGFDADGIDLG----RGDEVLRIFFPAPLQAASDLRPALVAMAKTARAA
V4RS87_9HYPH	-----ATEAGAVAHMNEDHLDALELYATRLLGEE-PGPWRLSGLDALGLDLVC----GVRSARLDFEEPLTRPADLRPVLVQLAKDARAH
D3D2H5_9ACTN	-----AYAPDLVRHLNDEHAAQVRLLAAHTGAPQEATGASVTSLDRRGLDLWRVDPDGARQVRVAFSAPLDEPRSLGRE-----------
A0A2I2KRK9_9ACTN	-----AYAPELIEHLNTRHADQMRRLACL-GLDDDVAGAHVSDLDRDGMDLWRVDAEGADQVRVLFDQPLTEPRSLGHELRRLLQRS---
Q0RUH3_FRAAA	-----AYAPELIEHLNVGHADQMRQLARHARPAEDIAGVQVSGLDRYGLDLWRVDSAGAEQVRVAFRQPLVEPRSLGRELRRLLDQSA--
A0A371XAN2_9HYPH	-----DAAGRAIAHMNEDHADAIDRIAHAAGAK--ETGWRVATADRKGCEII----RSDRLMRIEFPIDAAGEGGYRAAFVSLLPKA---
A0A2S9Q9Z6_9HYPH	-----DAEAGAIEHMNADHADAVRLYATRLLGGRDG-PWRITGIDPEGLDLAF----ADDTLRLAFDKPVLDATALRLTLVHLAEKAR--
A0A516GYI6_9PROT	-----DAEAGILEHMNADHADAVQLYASRLLGRA-GDGWSLCGIDAEGCDLRADEDHGGELARLNFGKTIATAEDARIELVRLVKQARN-
A0A371BEC3_9HYPH	-----DAEEGAVAHMNEDHGAALNLYAVKFLGAPDGV-WRCTGIDPDGLDLQ----NGPLALRLPFPQRVADAGALRMMLKQLAEQARA-
A0A1H8XJQ1_9PROT	-----DAEEGIISHMNEDHADAVQLYAAKLLGLG-GSDWRMTGIDAEGIDLRQ----SGQVARLAFEAPLRAASEARKVLVALVGKART-
A0A0B1QAM7_9HYPH	-----DAEPRVSGHMNEDHADATERMVHEAGGV--GTGWLIGTIDRHGFDCV----RADDVCRIEFDRQIASGKDYHMAFVELARRAKSN
A0A6A7MAN0_9PROT	-----DAEQDIVNHMNEDHADAVQLYAGKLLGLG-GDGWRMTGIDAEGIDLRR----SGQVARLAFDAPLGAASEARKVLVALVGKARA-
A0A6L8W3R5_9PROT	-----DAETDIIKHMNEDHAGAVQELMTASTGE-GTDGWEICGIDIDGIDLR----RGWQYERILFSSPVTSPDDVRLRVIELLKTARN-
K9HNM7_9PROT	-----DAEVSIITHMNDDHADAVDLYARRLCGRSGEEGWRMAAIDADGCDLV----SAEQAARLPFDPSLTDPSGARETLVALVKKARAG
A0A1E4TYN8_PACTA	-----DAQSRILSHMNKSHRIAIEDYLCVYGDVKKIANVRMKSIDLDNFTICFNHFDVEIIKPIPFDPPLKDMSESRERLIEMAKFAAKK
W6MPX0_9ASCO	-----DATARILSHMNKDHSVAVEDYLSVYGGVTKVANVRMRDIELDHMTIGFNHEETEVLKPIPFDPPMKSLREARERLVAMAKEAAAK
A0A432W4H2_9GAMM	-----DDEANMVTHMNEDHADACALMLQHVKDISS--TPTMVAVYADGCYLQA----DHKLHFIPFTALCLTPTEVRKTLAQMTKQARV-
A0A2P7YQJ7_9ASCO	-----DHSKRIASHMNKDHQLALVDYVVVYGKIPEPASVHITAVDEKSVTLSYKRNDRVEEVVLVWNEDVNGFMDIKAKLISMAKYAAAV
A0A257HEH7_9HYPH	-----DLATSAIEHMNTDHVEALALYAAALCDMPKG-KWRASGLDPEGFDLAL----GDQTARVAFPAPVRDAAGLRQTLKLLADEGRS-
D8JS81_HYPDA	-----DMEEGAVSHMNSDHADAVEKYAKQVGAKN--SGWKLAALDPEGLDLT----SGDDVARLWFDAPLQSAQDLRPVLVALAKKA---
A0A1C2E908_9HYPH	-----DSEQSALDHMNTEHLDAIAIYAHHYAKAA-GDGWVLTGFDAEGMDLV----SGDLTERVFFPKPLATQQDLRMTLVEMAKAGRAA
A0A5B8KYW3_9HYPH	-----DTEQGALEHMNEDHRDAIDLYARHFGGARS-DGWLITGIDAEGLDIA----SGDEVHRVLFPAPLGEAGALRAVLVDMAKTARAM
A0A7L5Y204_9HYPH	-----DVEAEAIAHMNQDHPDAVALYAGLA-KAG-EGSWRVSGIDPDGVDLA----SGDKTARLAFPARATDAASLRRALAELAELARRK
A0A4R8PP24_COLTR	-----DVRDRIKTHMNRDHQRELSLYLRHYSGLTAANSPWLKGISLKGMTIAAGGL-GGKEFFVAFEPALNSWDDVRPAVVEMAGASQ--
A0A5B2VG66_9HYPH	-----EAEAGAVAHMNEDHRDALALYATGLAGAPAA-DWRATGIDPEGLDLAA----GDLTARVPFPERVTGPGELRRLLKDMADAARAA
A0A238ZK07_9PROT	-----EAEAGIIAHMNEDHADAVQLYATVLLERP-AGDWRLTGIDPEGCDLR----DGTHSARLPFRRRVRDGETARAELVRLVKQARA-
A0A4Q9GTI5_9HYPH	-----EAEAGIVEHMNEDHADATRLYATKLLGAEDG-DWRFEGCDPLGCEIGL----AGRALYLPFPEPVTNAGEVRKALVALVAKAR--
A0A512BS34_9HYPH	-----EAEASAVAHMNEDYREALQLYATHFAGAAP-GAWRTTGLDPDGIDLML----GDQTARVAFPEPVVNPEKLRLALKNLAQQARD-
A0A6L5QUU1_9GAMM	-----EAEDGMITHMNDDHKDAMQLILKDQLGV-EAKDVEMLAVNPDGFFVKA---DEQKPLFISFSKIARTGGSIRKALVDMTNKARAA
D7A2W0_STAND	-----EAEEDAIAHMNADHKDAVQLYAMHLLGTG-PGNWKIVGLDPEGCELM----SGTSVRRLGFGRRISSTREMREVLVELAAKARSV
A0A085FGZ0_9HYPH	-----EAEEGAVAHMNEDHAEALALYATRLLGEAEG-RWRATGLDPEGLDLVC----GEAAARLVFPERVTSPGALRAALVALAQKARAA
A0A117MUA5_9HYPH	-----EAEEGAVEHMNSDHADAVGLYATALLGAKDG-AWRISGLDPDGCDLAL----GDQALRLNFDEPVTSPDALRKTLVALAGKARG-
A0A1E3W204_9HYPH	-----EAEEGIVAHMNADHADAVALYAQSLGGETAAGAWRMTGLDPEGCDLV----RGTEALRMTFPRRVETPQDARKALVRLVDEARAK
A0A0A8K224_9HYPH	-----EAEEGIVAHMNEDHADAIALYAQVFGGVPAAPPWLMSGLDPLGCDLV----RGSETLRVDFRSRIETPQDARNELVRLVDEARAT
A0A0D1NUJ2_BRAEL	-----EAEGGAVAHMNEDHRDAMNLYATRLLGAESA-DWLCTGCDPEGMDLQA----GRDTLRLTFPDRVSNGTELRKMLVRLAGEARAK
F7QGA9_9BRAD	-----EAEPDIIAHMNADHADTMNLYAVKLLNGTDG-DWRCIGCDPDGLDLQ----DGRRTLRLPFPERIVAPAALRQVLKALADRARA-
A0A2S2CP65_9PROT	-----EAEPDILAHMNADHADAIALYATALLGDPSAARWVMTGIDPEGCDLR----HGAAVARVDFDQRVSDPHDARRVLAGLARRARQK
A0A1E3WE75_9HYPH	-----EAEPGIVEHMNDDHADAIALYALAFTGG-DPGPWRMTGIDPDGCDIAL----GPDGRRISFANRVLTPGDARKELVRLAEEARAT
A0A127F3Z0_9HYPH	-----EAEPSAIEHMNADHADTCRLYATKLLGAPDG-AWRCVGCDPEGLDLQW----ERIGLRLPFPKRVTEPGALRVVLKQLAEQARA-
H0TCM7_9BRAD	-----EAEQGAMDHMNADHRDALGLYATRLLAAEQA-DWRCTGCDPDGLDLAA----DGKTLRLDFPERVTSPDALRKMLVRLADEARAK
A0A515KQX4_9BRAD	-----EAEQGAVAHMNADHRDALGLYATRLLGAAP-GDWSCTGCDPDGLDLQ----GGAMVQRLNFPRRIDTPAALRAVLRELAEQARAI
A0A120CX98_HYPSL	-----EAEQGIVSHMNEDHADAIGLYATQLLGAP-AGDWRMTGVDPEGCDLVL----GARALRLRFAARVSNGDEVRKELVRLVGVARDQ
Q1QR13_NITHX	-----EAEQSAIDHMNADHRDALNLYATQLLGAETA-DWRCTGCDPDGLDISA---DKHSALRLDFPRRIVAPAELRVVLKELAEKARAA
A0A0D7EPB4_RHOPL	-----EAEQSVVDHMNADHLGAMNLYATRLLGAEPA-EWRCTGCDPDGLDLAA----GTNNLRLDFGQRIVTPAALRAILKSMADRVRHA
A0A4R7C9X8_9HYPH	-----EAESGAVEHMNADHADALSLYATALLGQAP-GPWRASGVDPEGMDLVC----GQETARLLFPEPVRDPGALRRSLVALAGKARGK
A0A1E4T7D6_9ASCO	-----EAQQRIIAHMNKDHALALGDYVAVYGNTNKAKNIQLTEFELDYMKLTYTVKKEKKSLKIRFQSPLKSFGEARERLVDMAKTSAA-
I4YYS0_9HYPH	-----EFEAGAIEHMNAEHADAVGLYATQLCGGRE-GAWHLIGIDPEGIQMAL----GDDILRLSFPKALTGPHEVRPMLIRLANEARSM
A0A1I7MTX9_9HYPH	-----EFEEGAVEHMNADHADAVGRYAVKSGA-TSAEGWRLATIDPEGLDMTC----GDEVARLWFDDPLKSAQELRPVLVALAKQ----
B7G091_PHATC	-----EFGPKIAAHMNEDHMPATIAMVQVPGMENPITEAIITSVDSLGMYVKVTREKGSFKLRLPFPEVAKDRKDVKVRIMEMTNAA---
K2J470_9GAMM	-----EGEAGMIRHMHQDHQDAISNMGRYFFGKEGGG--ELLAIHPEGCLLRL--SGEERARLLAFDPPAMDPMAVRKALVALAHKSRAA
A0A4R3YB07_9PROT	-----EHEADIIAHMNQDHVDNLRQYCLCYHSVE-ALDVAMLGIDYDGFDVRA----DELILRFEFDEPVSDASEARKALVVMAQKSR--
A0A1E4REK1_9ASCO	-----EHKERIIYHMNGDHQLSVHDYVVVYGKVPASGSAKISDISEKDVTITYKSKGKTEVVSLNWNEKVVAFGDIKSKLISMAKYAAEK
E2CKH5_9HYPH	-----EIEESAVAHMNEDHADAVRLYAEVLAKAP-AGNWRLTGLDPEGGDLGA----GDETARFWFIDVLQSPNDLRKALAMLAKTARNH
A0A1G5G8V2_9HYPH	-----ELEAGAVEHMNEDHAEAVGLYATKLCGAKEG-PWRLIGIDPEGLQMAL----GDELIRLNFATPLTGSGELRMKLVELAKEARAK
A0A1H2H6N8_9HYPH	-----ELEAPAIAHMHDDHLDAVRLYARKLAGADE-GAWRLSSIDPQGLDFV----HGDRVARLAFDPPLAKPEDLRPRLVALAKQARD-
A0A5D0VCL9_9RHOB	-----EMEAGAVAHMNSDHADAVKLYAEVLLKAEPA-RWSLGCLDPEGLDLVA----GDRVERLWFDERLISTGELRKKLVDLASKAREG
A0A370HU66_9HYPH	-----EMEAGAVEHMNDDHADAVALYAARLCGAREG-AWRLSGIDPEGMVLAL----GDEIVRLTFPEPLKSGAELRPLLVRLAQEARSR
A0A4R0PD12_9HYPH	-----EMEESAVAHMNEDHGDTIALYAEVLGKAG-PGKWHIATLDSEGMDLV----DRDRTCRVWYPAPLSSGTEMRRVLAEMAAKARSE
Q11G76_CHESB	-----EMEQRAVDHMNEDHADAVENYAVHFTGAERG-RWLLTGIDPEGIDLA----KGDEVRRVFFKAPLGDASEMRPALVEMAKMARG-
A0A1M7Z8H5_9HYPH	-----ENEAGAVAHMNEDHRDAIARYATVLLGL-EAGDWTMTGADAYGIDMMT--ADGVRTARLDFPEPATAPNALHMTLVDLARKAKAQ
A0A2Z6UNC4_GLASK	-----EQEAAIVNHMNLDHKDAMLDMVHSFTEKSEEEKVNMLSCYAEGFHVMV----NQEIIFIPFMKPLSEAYDARRAMVDLTHSARRN
A0A0H1RMV4_9HYPH	-----EQEARAVEHMNEDHAEAVALYATKLCGTRE-GAWRLIGIDPEGLQLAL----GDELLRLTFPQPLKGPEELRLRLVELAREARSK
B8IMT3_METNO	-----ESEAGAVAHMNEDHADALALYAVHFAGAEP-GPWRLTGLDPEGLDLLA----GDRTARVIFPNRLSSPGTLRQVLVEMAAEARRA
A0A562CI59_9HYPH	-----ESEQRAIDHMNSDHSDAVAAYARHFAKAKHG-DWKLTGIDPEGIDIA----SGDEVKRIDFAEALQDAADVRKKLVEMARQARD-
A0A3F2UBR4_9HYPH	-----ESEQRAVDHMNDDHLDAIANYARHFAKA-DGGGWIITGIDVDGIDLAA----GDDRRRVFFPSPLKDAQEMRIALVEMAKEAREA
A0A2P7RTX9_9HYPH	-----ESEQSALDHMNADHRDAIAVYAHHFAKAE-SNDWTLTGFDPEGMDLA----SGDTIKRIFFPRKLTDADELRKILIEMARIGRTA
A0A1I7EE15_9HYPH	-----ESEQSALDHMNSDHLDAIAVYARHYAKA-DGDGWIVTGFDADGMDIAT----GDQIRRIFFPRKLTEAGELRKMLVEMAKSGREA
Q6NCV9_RHOPA	-----EVEASAVEHINADHPDTMKLYATQLLGSGEA-DWRCTGIDPEGLDLQC----ERATLRLDFPSRVENSAALRDMLKRMADIARKT
W9TKI7_9PSED	-----EVERDMVEHMNNDHAAAIAHYVEQAGLPAD-PPAQLAGIDSEGFHLRI----GQALHWLPFADTCQTPLAVRQALVAMARR----
A0A166WP73_METRR	-----GLRDRILSHMNSSHTRELIHYLRHYCGPSQAQGASMRDITLQGMRIRA----GGADYVVHFKPALQSWSEVRPRVIEMDTIARES
A0A1H0ELC2_9HYPH	-----GVEARVRTHMNDDHAEAIDAILKQHGA--EGSGWRIATIDPLGFEAV----NGERARRVEFRRRVDASSDYRLAFVELVRAS---
K6ZWM2_9ALTE	-----HASSEIVQHMNEDHQDAMTLIVEHQFRL-RATNVAMLSAFFEGVHMQV----DKQIVYLAFDTPCTTAKQVREQLVAATHAARSA
A0A1E3NKY4_9ASCO	-----HLVPRIINHMNKDHSHNIEDYLVVYAHVDEIAKRRLETLNLGAMSLSYDMEGTKCFIRVPIEPTMESFHDARAKLVEMAQVAAA-
A0A1Q9BVR9_SYMMI	-----HSAKSAVDHCNDDHADAVLDMAKAFAGLPLAGKATMLSVDRYGFDVLCQMPDGLRRSRVEFAKRLDSAADLREE-----------
U2SNY4_9FUSO	-----KMLNKILDHMNNDHKDILPLYVKHFCKRDDVTEAKLTDVNEEEMTLLV---NGNETVSIKFTQR-TELKNIHLEMIKMAKIARKT
G8Y530_PICSO	-----KPSQRIISHMNSNHQLALIDYLAVYGKVRESDSISISQIDEEKMLIIYKIKETTQKLTLVWREEVKGFGNLREKLISMAKYAASK
G8XZ01_PICSO	-----KPSQRIKAHMNSTHQMALIDYLVVYGKVKESDSVAISEIDEEKMLITYKIKETTQKLTLVWRNEVKGYGDLREKLISMAKYAASK
A0A1X7PJH7_9HYPH	-----KSEQSAVNHMNEDHADAIANYAMHYAREEN-GDWRMTGYDPDGFDLTL----GDKVLRIFFPQPLSVPRDAHMKLVEMAKEARMA
K6XN87_9ALTE	-----QASKGIVEHMNKDHQEAMQLILAHQFNI-EAQQVSMLSAFCEGVHLQ----GDNNIYYWPFDNTCLTSTQVREQLVKATHDARA-
Q2SQ49_HAHCH	-----QDVAGIIQHMNDDHAETLCNYVRYYGGVHDVVSAELTEITSHELYLQVIAHSLSCKLSVPLIRSIHSTEEARQVLVEMAKQAKA-
A0A4U5Q960_POPAL	-----QFAKPVASHMNRDHAEDTRLIVQHSTSIP-VDSAYMLDVDSLGFNVKAAYQGKTYKLRIPFPRRAEDRKDVKT------------
A0A4S4DKT5_CAMSI	-----QFSKPIASHMNKDHAEDTKLIVQHSTSIP-VDFAHMLDLDCLGFNVKAGRQGDTFKLRVPFPRSAVDRKDVKTLIVEMLQAAKSQ
A0A2U1PJU5_ARTAN	-----QFSKPISSHMNKDHGNDTKLIVQHSTLIP-VDFAYMLDVDSLGFNVKAGYRDINFKLRIPFPRPAEERKDVKTLIIEMLQAAKS-
A0A5N6M943_9ASTR	-----QFSKPITSHMNKDHANDTKLIVQHSTSIP-VDFAYMLDVDSLGFNVKAGYQEKNFKLRVAFPRHAKERKDVKTLIIEMLQAAKS-
A0A251VAZ7_HELAN	-----QFSKPITSHMNKDHANDTKLIVQHSTSVP-VEYAYMLDVDSIGFNVKAGYKDKNFKLRVAFPRRAEERKDVKTLIIEMLQAAKS-
A0A2J6MIA0_LACSA	-----QFSKPITSHMNKDHSNDTKLIVQHSTSIP-VDYANMVDVDSLGFNVKAGYKNSNFKLRIPFPRRAEERKDVKTLIIEMLQAAKS-
A0A2G9HRQ2_9LAMI	-----QFSKPIVSHMNKDHAEDTKLIVQHSTSVP-VDFAEMLDVDSLGFNVKAGCQGNTFKLRIPFQRRAADRKDVKTLIVEMLQAAKTQ
A0A3S2Z8T6_9PROT	-----QQEGGVVDHMNDDHGDAVGLYANVLLNRPGV-GWRMTGVDPEGADLRR----DGDIARLAFDKPVSDAESARVELVRLVKRARK-
A0A5B8MSY8_9CHLO	-----QYSEAICGHMNDDHNEQIPLYVKFYTGM-SVDSAKMVSVDSLGMNVEASKKGQRFKVRLPYPEPAKDRKGVKDQIVAMSRAS---
A0A255Z199_9PROT	-----RAEAELVAHMNQDHADALALYATALLGKGH-GRWCMTGLDPDGLDLRT----DADTARLAFTAPVYDVGQAHTEMMRLATLARTV
A0A2T0FIZ2_9ASCO	-----SAKARILEHMNKDHMVSLYDFLAYYEGSNPSHSVELVDVELDHITLNYIKNGHSKTIVTPLDPPLKSLGEARVRFVKMAFEAAD-
A0A4P6B1T7_9ALTE	-----SASEGMITHMNEDHVDAMELILRAQFNI-DPTNVKMLSVFPEGAHYL----SNEIVYFVPFDLVCESGMDVRKALVQQTNQARDQ
C5M3J8_CANTT	-----SASERIIGHMNNDHQLALSDYVVVYGETKPEESVQIVSVDEKQIVIEYDIPPITKTLSLYWYDEVKSFGDIKGKLIAMAKYC---
A0A170QXL8_9ASCO	-----SEKSRIIEHMNKDHKFSLFDYLEHHKGVKSSDDIKMTDISLKSVELNYRKKGWDTQENIPIVPAMSSLSDARQSLVLMAKES---
A0NVS6_LABAI	-----SMEAGAVAHMNSDHRDAVKLYAQTLLKAGEA-NWRLACLDPEGLDLVA----GDKVERLWFANSLKDPSELRPALVALALQARN-
A0A1F8AC07_9EURO	-----SSKHFIINHMNADHQKSLAMYLRVHCNVADGDAKAARLEDITLSDLLISAKG--TRYSVPLDPPMKTFSDTRQRVVAMHKEC---
A0A1Z5JUQ0_FISSO	-----TQAAGICARINRDHDEDLRLTAQHLLNADAIESVRVTTVDRLGMDLRVTAQQGTREFRIGFRIPVQSVEDAKSEILKIFQEAWEK
A0A395RT73_9HYPO	-----TRRNRIVSHMNRDHTREISYYLRHYARASAASSPVLEDIDLNGMTIKS--DD-GKEHFVPFAPPLASWAEVKDRIVEMANTAREA
A0A5B8B0Y5_9HYPH	-----TSEQGALDHMNSDHREAIDIYASHYAGATG-DGWVLTGFDADGMDLA----RGDEVRRVSFPEQLAAAQDLRVKLVEMAKAGRA-
A0A2K1QPF9_9PEZI	-----VAKARIIGHMNADHHDSVIRYLEHYHGQSAWAAATGKITDISLSDITLQSQAGTFK--TAIEPAMASFREARERLVAMDKECV--
A0A6A6YK19_9PEZI	-----VAKGRIIPHMNSEHGDSISRYLEHFLHVSSFAARNAKLEDVSFSSLTIRSSGG--RYTVPLAPPLASWSEARERLIAMDQEAV--
A0A161HMV7_9ASCO	-----VVRKRIIKHMN-DQKFRLFDYLEYFKGNRSKDDVAMTAISLTSMELTYKKSGGAQTTTLPISPPLSSYNDARHSLILLAKEAA--
A0A2W7IWH8_9PROT	----AAAAADILDHMNAEHADALAAIATRRLGGPEG-AWRMTGVDVDGIDLAG---PDEAVRRFNFAAPAGNSGEVRQALVAATRAARAA
A0A5M6IPY2_9PROT	----AAAAGEIMAHCNQDHADALRLIARQALEEPESHTWNMVGVDVDGCDLAL----GERVIRVAWEAPVSDPGDVRSELARLARLAR--
A0A1V2H4Q1_9PROT	----AAAAPQIVEHMNADHPDAVENIAARLGQMPGAEGWRMLAVDVDGCLFS----RGPERCRLDFGAPAADASGVRQALVEAARATRAA
A0A3N1KYN0_9PROT	----AAAEADIVAHMNEDHAAAIQLYARMGGSRE--LGWRMTGVDVEGIDLRL----GGQVLRVDFDQPCADAGAVRMELVRQVRAARAR
A0A2C7ABI2_9PROT	----AAAEAEICAHMNEDHAEAVEIMAVHLCGQG-PGPWRMVAADVDGCDLAL----GHATCRHDFPEPVSDLAGMRAALVAAARAGRAA
A0A327M366_9PROT	----AAAEAEIIGHVNADHADAMAEIAARLPGG-GPGPWRLVAVDPDGADLA----REERVLRLNFSAPVADAAGVRGELIRAIRAARA-
K2JCB6_9PROT	----AAAEAEIVAHTNEDHADALDLYAAKLLGL-DGTGWGMTGIDPEGIDLRRS----GAIARLDYENAPSDAERARAALVRLVKRARA-
A0A1I3RTQ8_9HYPH	----AAAEAGAVGHMNEDHADAVANYAIWFGKASEAANWTMTGVDPDGFDLAA----GDRVMRIFFTEPLADATDMHKRLVSMAIEARQ-
A0A286GHY4_9PROT	----AAAEDGICGHMNDDHGEAIDLYATRLLGR-DGTGWRMAAIDADGCDLV----REEESARLPFDEPLADADAARRVLVELAAWARAG
J3CF13_9HYPH	----AAAEKNAVDHMNEDHADAIALYARYYAKLPDG-KWRITGIDADGFDIA----DGDEVARIFFEKPLESAKDMHMTLVRMAGEARA-
D5RL76_9PROT	----AAAEPGICAHMNEDHSDAMAQIATRLLRR-EAAAWRMVAVDVDGCDMAA----GDAVCRLDFPAPVADADGVRKALVAAARQARAA
A0A437MGA2_9PROT	----AAAEPGVIQHMNEDHRDAMAAIA---G---DDRDWRMVGLDVDGCDLAA----GEATFRLGFSAPVADAGAVRRELVEATRRARA-
A0A135HU20_9HYPH	----AAAEQPALDHMNSDHPDAIALYARHFANVRGSKIWRISGIDAEGFDLLS---NNDDARRVFFDMPLENAEDIHRVLVQMAKQARRQ
A0A0Q7WQM6_9HYPH	----AAAEQPALEHMNADHLEAIAIYASHYAKVE-GNGWVLTGFDAEGMDLA----SGDRIGRVFFPQPLSAAQDLRTVLVAMAKAGRA-
A0A4R5QJ65_9PROT	----AAAERDILDHMNAGHAAALAAIAAALPGGG-PGGWRMVALDPDGADLGF----GERVLRLNFSAPAADPAAVRAELIRASQEARP-
A0A1I4CW21_9PROT	----AAAESEIIGHVNADHADALAAMAEGLHGQAPGQDWRLVAVDLDGCDLAC----GDTVLRHPWAAPVADADGVRAGLIKAARSGRAA
A0A4R4DLM6_9PROT	----AAAESRILDHMNADHAGAVAAIATRLLDGAEG-PWRMVALDPDGADLAL----GERVCRLNFNLPASDAAAVRAELIRVSSEAQS-
A0A5E8BXD2_9ASCO	----AAAKARILTHMNKDHALSLFDYLSYFMHREASSSVEMTDITNNYITLRYTYPDSAQYAQFPINPPMESLREARTALVDMAKTAA--
A0A163TJ80_9HYPH	----AAFEAGAVAHMNDDHRDAIKLYAEVLCKAE-AANWRLACLDPEGLDLVA----GDRTARLWYTEPLSDPKDLRPTLVALALQARN-
A0A6N7ZV31_9HYPH	----AAFEEGAVAHMNEDHADAVRLYAEVLGGGGPA-GWRLATLDPEGIDLTA----GDAVVRVWFDTPALNPGDLRSVLVKLATKARAA
A0A136IPK6_9PEZI	----AAIKARIIGHMNRDHAAELTHYLRAFAGLSAARGAQLADLTLDTLHLTT----TTATHKIPISPPMTSLSESRVRLVDMAQQAQR-
H6BPC8_EXODN	----AAIKSRIITHMNADHALSLRLYLSRYSHVPATKTAQMQDITLDHIIITLGPSPASGRYRIPLDPPMKSLLEARERLVAMHNDC---
A0A2V3ISR3_9FLOR	----AAISATVCEFMNKEHVRDIANYIIKFGNKSQLSAVKMTALDAAGFTADVVSCEDSH------------------------------
A0A317SH72_9PEZI	----AALKAGIIAHMNKDRKISLSHYLQHYSKLPSANTAELVDISLSRITLSTRTSTETATTYLPIPSPMQNLSESGERLVYMANEC---
A0A2T6ZNR0_TUBBO	----AALKTRVITHMNKDHKKSLSHYLQHYSKLPPADTAELVDISLSRITLSTRSSGAAATTYLPIRPSMQNLSESRERLVYMANEC---
A0A0Q9HX29_9HYPH	----AAMEEGAVAHMNEDHADAIQDYATVLLRA-EAGAWRMTGLDPDGADLML----GDKALRLAFPRIAATAGEVRDVLVELAIAARKK
A0A4R2PE69_RHOSA	----AAMEESAVAHMNADHADAVALYAERLLGAPPG-RWQVVGIDPEGLDLRC----RQDLRRLDFDQPLTDSGALKATLADLARRARAM
A0A562EV00_9HYPH	----AAMEPSVVEHMNKDHADAVSLYATHYGKASEASGWEMTGIDAEGFDLVA----GERCVRIFFDKPLQEAKQVRLALVEMAAAARAL
A0A4Y8QP76_9HYPH	----AAMEQGAIDHMNSDHAEAAGVYAAHYCGAKEG-NWSIVGLDAAGVDLA----SGDRLKRLEFPQELTDAGALRGELARLLREARAS
A0A562TAI9_9HYPH	----AAMETGAVDHMNEDHVDAIKLYAEVLVKAGEA-NWRMACLDPEGLDLAA----GDKVARLWFKESLADPGLLRETLVALALQARNQ
A0A0D1ZEV9_EXOME	----AAMKARIISHMNADHQLSLRAYLQLYANVPSTRSSKLEDITNEHMILTS----SFGRHVIPFSPPLKSLAEARERLVAMHNDC---
A0A0D1YZ75_9EURO	----AAMKARVIQHMNNDHALSLRLYLAHYAHVPGTTTAQMQDITNEHMIITS----SYGRHVVSLDPPMKSLIEARERLVAMHNEC---
A0A0D2DP79_9EURO	----AAMKDRIMTHMNADHALSLRLYLMRYSHVPGTTTAEMLDISQDHMILR----SGYGRHVVDMVPPMKSLTDARERLVEMHNSC---
A0A2T5B145_MYCDI	----AAQEAGAIEHMNTDHAEAAGLYARHFCGAREG-DWVIAGIDAAGIDLSA----GDRLERLDFPEELSDPTELRSVLADLLRQARAE
A0A401JEH6_9PROT	----AAQEDAIIAHMNTDHQHNLAAYCRHFHGV-DTNSAQMVGIDTDGFDIRV----DTQQLRFDFNQPVLDAQSARSALVAMAEACRA-
A0A162ICB7_9HYPO	----AAQRDRIISHMNQQHSRELTFYLRHYQGLSIAQAASLRDVTLKEMRIRA--QG--TDYTIPFNPPLSSWSEVRGRVVAMDATARA-
A0A162MDZ6_CORFA	----AARKDRIISHMNRDHTREMSHYLRHYNGLSARQAARPSLRDLSLEALLIRADGLDH--TLPFAPPLASWAEVRPRLVEMDAVARAA
A0A0P7BDE4_9HYPO	----AARKNRIVSHMNKDHTRELSYYLRHYARASAASSPEMRDVDLQGMRIAA--RGG--DFTIPFEPALTSWADVKSRIIEMAVTAREA
A0A5J5EG45_9PEZI	----AATIARVCQHMNNDHADALCDYARYYARLPTAKTARLTTLSTTKLTLTITSHGGTSEVNIPLSPPMESLLESRERLVAMAHEAAE-
W7HZ71_9PEZI	----AATRARILAHMNKDHVYDTKLYLVHRLAHPKSSPSVVSLSDITTTDLTVSVDG--AIHRIPISPPMASLSDARVRLVEMTQRAEAA
M5FHZ4_9HYPH	----AAVEQSALDHMNADHRDAIAIYARHFAKAAD-DDWVVTGFDADGMDLA----SGDDICRILFPEPLQAARELRPVLVDMARTGRAA
A0A072PF33_9EURO	----AAVKSRIITHMNADHQLSLRLYLQRYCHIPSGVQASMEDITNEHMILKS----SFGRHVVPLDPPMESLMQARERLVAMHQDC---
A0A507R8G9_MONPU	----ADAKVFAIQHMNKNHQDALALYLRVYNRVPTRQAKHAQLEDISLSDLVLTAKG--TRYTVPIDPPMKSLMEFRTRAVAMQKHC---
F8J917_HYPSM	----ADMEDGAVSHMNSDHLAAIERYAAKIGEEPG--GWKLSTLDPEGLDLIC----GERAARLWFDRPLSSAAELRPVLVALAKET---
A0A3Q8XRI4_9HYPH	----ADMEEGAIAHMNADHSDAIDLYAAHLAGEKDS-GWRICGIDPAGFEIQ----RGDQLRRIRFPKSLGDAGDLRKALAELAKSARAN
A0A2P8NC87_9HYPH	----ADTEQGAIDHMNADHGDAVAAYARHFAGVKDRRAWLLTGVDAEGLDIA----SGEESRRIFFASPLADAADLRGVLVDMAKTARND
A0A1Y6CFR8_9HYPH	----AEAEAAIVEHMNLDHGEAVRLIATALLGRA-AGAWQLTGVDPEGADLRR----DVERARIAFESPVLDAESCRVELLRLARRARAA
A0A1E3W7I5_9HYPH	----AEAEAGIVAHMNEDHADAIALYALAFTGG-DPGPWRMTGIDPEGCDIAL----GQDARRIMFSEPVTTPQGARKELVRLAEEARAA
A0A545TGL5_9PROT	----AEAEEDIVTHMNEDHADAVALIATRILGHPEGAPWSLTGVDPEGCDLR----RGSLLTRANFDKTALDAERARVELVRLTKRARQK
A0A4V2NX23_9PROT	----AEAEGGILAHMNADHADNLRAYCRHVHQVEA-AEAAMIGIDPDGFDVRA----DGRLLRFPFAEPVLDAQSARAALVELARQCRA-
G8AZC2_9PROT	----AEAEKAILSHMNADHADALRLYATVLAGRSGAGSWTMTGIDPDGCDLRR----SGEMARVDFDHGVENPEDARVTLAGLARQARRS
A0A5B2TJ39_9PROT	----AEAETAACEHMNVDHPDILENMAICLAGQQP-GPWRMVAVDVDGCDLIA---DDHRHCRVAFKLPVVDAASLRDALVAASAEARAR
A0A1R4FKC6_9MICO	----AEAKTFIADYMNESQPEALLDIARMTF--PEAASARLVDFTGAEFLLELELPDGTSVRGFAWPEPLTRRQDIREHLQTLQWQAQM-
A0A1H6A3Y7_9HYPH	----AEIEEAAVAHMNQDHADAIRLYATGLLGARDG-AWRVIGLDPDGADLAL----GDSVLRLAFPAPVDGPGALRKALVELAGQARAA
A0A1I3P263_9HYPH	----AEIEEGAVAHMNADHAEALKLYARVLLGARDG-AWRATGLDPDGLDLAL----GDAVLRLEFPAPVDGPASLRKMLAELAAKARAE
A0A556QME8_9BACT	----AEKAAHILDHMNEDHADSILNYAHHFARRSAATAARLSGIDQTGMDLVVTEPAGETSVRIAFEKPLTSPEDAHMVLVGMARAARQP
A0A0F7PGK5_9HYPH	----AEMEAGAIAHMNADHADAVDNFARVFGKSKK-SGWKLCGLDCAGLDLA----NGDELLRIDYDAPLSKASDLRPYLVEMARRAKT-
A0A4S5J8I4_9HYPH	----AEMEDSAIEHMNADHADAVKHYATVHCRAPDG-DWKMVGIDVAGLDLF----DGERLKRLEFEVPIQDTAELRPLLKKL-------
Q92K11_RHIME	----AEMEGGAIEHMNADHAEAVRYYATTHCRAPEG-DWKIVGIDSAGLDLS----DGDRLRRLEFETPLADAAELRPILKKLY------
A0A6N8THX6_SHIZO	----AEMETGAVEHMNSDHAEAAGVYARHYCGAKDG-EWIIVGLDAAGVDLG----SGDKLKRLEFSRELDQAGELRSELARLLKEARAA
A0A1G9Q4C4_9ACTN	----AHHEAAMLTHLVDDHAEMVALLTRLVDPLQGVVRVWPLAMDRRGVTLRLERAHSHRDVSLPFPAPVRDPGQAGDRVRELLAAARAC
A0A0U2RJ06_9ALTE	----AKQETDMVAHMNADHSDACRLILDHFTLEG---QPQMATVYPDGCHFELD----GKCYFVPFVSPCHTSQEVRQALVAMTNKARA-
A0A3D8R9Q5_9EURO	----ASRKAFIITHMNNDHARSLSLYLRAFCGLSERASQSPKLEDLRLTDLVISAQG--SRYTIPFDPPLQSYAETRARVVAMHKDALE-
A0A177CDY9_9PLEO	----AVISERIVKHMNADHADSVRRYLKAFKQISEVRDARLTGVTLNDMKFDC----GKQQVIIPLDPPMKAMREARERLIQLDKEA---
A0A0C3HH95_9PEZI	----DAAKAPIISHMNSSHADSLSAYLQYYNRVPLPAASKPTLVDISLSSMTI-CDANQKSHIVRFSPPMASFADARIRTVAMDSEARRA
G3JI63_CORMM	----DARKDRIISHMNRDHTREMSHYLRHYNSLSRREAASLRDVSLDAMHIRA----GGLNHEVPFVPPLTGWDQMRPRLVEMDTVARRE
A0A0A2VLR2_BEABA	----DARKDRIMSHMNRDHTREMSTYLRYYNSLSARQAARMRDVSLDAMRIRA----GGLDHTVPFTPPLTSWNEMRPRLVEMDAVARR-
C7YI18_FUSV7	----DARKKRIVSHMNQDHTREISYYLRHYAHLSAASSPTLRDVDLNGMTIRSK--D-GRDHFIPFTPPLKGWGEAKDRIIEMAVEAREA
G1XFB6_ARTOA	----DAVRTRILNHMNKDHVYDSKLYLIHRLSYPKSNPAKVQLSDIQTTHLTITVDD--VAKEIPFDPPMASLSDSRVRLVEMTKQAEA-
A0A212QNG4_9PROT	----DEAESDIVDHMNADHRDALDLIARCLAARGDAG-WVMTGIDADGSDLR----REDQVIRLPFSSPVANADEARRELIALVNEARAR
A1CRN2_ASPCL	----DKSKAFIINHMNTGHQDSLVLYLRVYCGLSASAAAPAHLEDLTLSDLLITAHG--TRYSIPFRPPLGSLAETRARVVAMHQHC---
A0A1G7B955_9PROT	----EAAAEDIISHVNADHADAVAAIATGLLNGAP-GEWRMVSVDVDGADLAA----GEAVRRLAFTTPVTDPGGVRTELVRAAREGRS-
A0A1E4UW64_9PSED	----EAAEVSMVEHMNADHGAAIAHYVALAG-LPNQAPAQMVGIDREGFHLRI----GQGLHWLPLPTFCNNSAEVRQALVQLARA----
M1W9Y2_CLAP2	----EAFRDRIIAHMNQLHSRELTHYLRHYRGLTTSAGATLHDLSLQGMRIRA---RG-IDHVVNFNPPLQSWTQVRQRVVEMDAVARD-
A0A286I656_9HYPH	----EAIETGAIAQMNADHADAVDTYARLHGKSKRA-GWKVCGIDCAGIDLA----NHDELMRIEFASPLKDAGSLRAKLTELKR-----
A0A3N4J5W5_9PEZI	----EALKARIITHMNQDHRKSLSHYLQHYSKLPAADTAELVDISLSRITLSMRSPPTDTETRTTYPSPMQALSESRERLVYMANEC---
A0A175RHQ1_9HYPH	----EARESAVIRHMNEDHADSLSQIIASQ-RTTDQTNWRIATLDPLGFEALS---DTGDLVRIDFAQVVVEPEGYRHAFVRLVKEARTK
A0A162KSN1_CORDF	----EARKDRIISHMNRDHTREMSNFLRHYNSLSKRQAARMRDVSLDTMHIRA----GGFNHAVPFVPPLRGWDDIRPRLAEMDAVARR-
A0A545W486_9HYPO	----EARKDRIISHMNRDHTREMSNYLRHYNSLSQAANPSMRDVSLDTMHIRA----GGFNHTVPFVPPLQSWSEIRPRLVAMDAVARKE
A0A371XJU1_9HYPH	----EEIEQSTIDHMNSDHADAVERYAQIAGAKE--GRWRVTGIDAEGVDLS----SESTIKRLNFPLPLEKIDDLRGTLAKLAR-----
T5A5B7_OPHSC	----EERRARIISHMNRAHTRELAHYLRHYAGASDASNPSLRDLTLQGMRIRA----AGNDYAVPFAPPLDDWNDVKQRIIDMDSTARKH
A0A2S4L6A0_9HYPO	----EERRNRIISHMNQSHTRELAHYLRHFAGASAASSPSLRDVTLQGMRIRA----GGTDYAVPFTPPLDAWSDVKARIIEMDATARR-
A0A1V2LLI6_PICKU	----ESRETRIVKHMNKDHVHNLEDFLVIYGHVDQTRNPRLETITLDAMTISFDMGGSKENVKIFFQPSLDSLDDARIRLVEMSQNAAKK
A0A1G4KEB9_9SACH	----GQTKEGIIAHMNKSHKLALEDYLYAYGKVPKIANVRLLSIDLTHMVIQFNHFDVEIEKTVAFEPAIEDWTQARPRLVEMAKVG---
N1QLD2_SPHMS	----HAAKDRIIKHMNNDHHDSVIRYLQHYARVPSWKAYDGKVVDISMRALELSCHG--NTVTLPFVPPMETWREARERVVIFDKEC---
A0A3L7A401_9HYPH	----KAAAEGVIAHMNSDHADAVALYATRLLGAPDG-DWRMLAIDPEGCELAL----GDRVRRLDFAETCTNSAAVRKELVRLVGEARRD
A0A545TD78_9GAMM	----KVAESAMISHMNDDHQDAMELILHQHYAIKDP-KVMMSGIITEGCYLY----SNSKNYFVPFNDICSEQSDVRKQLVALTKAARA-
A0A0S2K3U0_9GAMM	----LEDEARMVEHMNEDHRDANQLILKLMHNI-EADDVVMTTLVSDGCYLRA----NEKNYFIQFETPCHDGMSVRKELVRLTKAARSQ
K9GDJ4_PEND2	----MSSKDFIIKHMNADHQESLILFLQAYCGSTQAKNAHLEEISTSNLIITA----HGTRYSVPIEPVMKDYSEARGRMVAMHKES---
A0A0A1T7V0_9HYPO	----NARKERIISHMNREHTRELRHILQHYNGASHTKNASMRDISLESMRILA----GGLNHTVPFTPVLKSWDQVRQRLVDMDADARKA
A0A3A3A0H3_9EURO	----NSTKATIIKHMNTGHQDSLSFYLQVYNNVPASDANSTRLEDVTLNDLLITAAGT--RYTVAINPPMNSFSDMRPRLVAMHKEC---
A0A3M2TGM9_9EURO	----P--KTAIINHMNADHQDSLSLYLQVYNKVPSSDAKSACLEDLSLTDLVITAAG--TRYSVPITPPMKSFSDTRPRVVAMQKEC---
A0A126NZZ6_9HYPH	----P-IEESAVAHMNADHADAVRLCATALLR-GRAGAWRVTGLDPDGADLAL----GDSVLRLPFPELVAEPADLRRVLAQLAAKARAA
W7U666_9STRA	----P-YAAAVMNHMNADHSDATKAMVLHYVGL-EVDKAEIVSLDRLGMMVKVESKWGGSKIRLPFTRECTDRKVCKEIIVEMTQAS---
A0A3N0V6K7_9PROT	----PAQEAGILTHMNADHGDNLRAYCQHVHGIS-ASAVEMIGIDADGFDVRA----DQQVLRFNFEQPIQDAQGARAALVALAQACRA-
A0A4Y8RJ54_9HYPH	----PASALRALDHMNEDHADAIDHLAALNG--ADGSGWRIATIDRRGFEIV----RSDRLARIEFDRDPAGEGGYRKAFVDLMR-----
A0A657LTT2_9HYPH	----QAMEASAIEHMNSDHADAAGHYARTHCGAKG-ETWQIRGIDAAGIDLA----SGDQLKRLEFDAPLQNASGLRPLLKKL-------
A0A0D2GXP2_9EURO	----QAMKTRIITHMNTDHALSLRLYLMHYSHVPGTSSATLTDITTQHMILTS----SFGRHVISFEPEMKSLLDARERLVAMHNEC---
A0A2R5G9L2_9STRA	----QAVCKRACTHMNKDHAKDNMTLVQRYGDID-PVSVEMRSMDRLKMTFTCTMSSGTRDVDVYYPSILIEPSEIRETIVKMTLQARKE
A0A4R3M7N4_9HYPH	----RAAEADIVAHMNADHSDAIDLYAGRLLAA-SGTGWRMLALDPGGCDLM----REGVVRRLDFPHRVTSVAAVREALVALAQVARS-
A0A2Z3I088_9HYPH	----REIEAEAVAHMNADHSDTVALYATRLCHARE-GAWRLIGLDPEGIQLAL----GDEILRLAFPQILTQTEDLRPALMDLARRARSE
A0A1E4TGP9_9ASCO	----SALRNRIMEHMNLQHETSLLDYVQHYCKMPRPRRAVMTDISTEEVEVLYTMRSGQKKVSLKFQKPIKSLSLARDQLVRMAKVAA--
L8X5G2_THACA	----SAMKDRIIQHMNKDHQDSLVDYLRFYANAQEASTAKLVDINNDGMTFTVTNKNGSRSVVVHINPPIDSLMQARERLVAMASEAM--
A0A0B7F8C3_THACB	----SAMKDRIIQHMNKDHQDSLVDYLRFYASVPEASTAQLVDISNDGMTCTVTRGGSSRSVVVPISPPMDSLMQARERLVAMAFEAM--
M3J9S6_CANMX	----SAYSEKIIGHMNADHQLALIDYVVVYGDIKPTESVKIVSVDEKQLVLEYDVIKPTKTLSLYWHDEVNSFSDIKGKLIAMAKYCA--
A0A2Z2P5S2_9GAMM	----SKTVQSVVEHMNSDHADACLCIVRAFSEHIGAIDSQLIDLDSTGLLFHVSTHGKSQSVRIDFTKPLREETQIRGALVGLTRMARQK
A0A1U7ZTK3_NELNU	----SQFSNPVTSHMNRDHAEDTKAIVQHSTSI-QVDFAYMLDVDSLGFNVKAGYQGSTFKLRIPFPRRAEDRKDVKTLIVEMLQAAKAS
U1GQC7_ENDPU	----TAIRTRITTHMNTSHRDSLSLFLRHYCNVPASTTPDSTTLATLKQDSLILTS-QGKRYHIPFQPPLTSSAATRQRLKEMHNEC---
A0A2S7Q609_9HELO	----TATKTRILNHMNADHSSSLSLYLRNYSKLPAGEASKSTLLDISLSSLTISSRSG-ASHTIPLEPPMSSYAEARPRFVAMDEESRAA
A0A399HVC7_9PLEO	----VAAKQRIIKHMNADHHDSIRRYVEAYASKSHSRSAQMVDIDLNQMVFSC----GGQQAVIAFDPPMKAMREARERLVQLDKDALQ-
A0A2V1E9Q1_9PLEO	----VAAKQRIVNHMNADHSDSVRRYLEAFSGSYQVRNARMTDITLNDMKFDC----CGQQVTIPLDPPMKSYREARERAVQLDKDA---
A0A4D7QUK5_9HYPH	---A--SEAGAIAHMNDDHAEAVSLYATVLAGE-DPGPWRMTGADPEGFELAA----GDRTARVLFPERVTTGDQLHKTLVTMVRAARAK
A0A1X4HSY0_9ACTN	---A-AAEARLLTHLADCHADAVERLTRLVGSLHGAVRVQPLAVDRHGLTLRIERLRADGDVRLPFHAPADDVAQLTERMHVLLAQASAA
A0A4Q2UAI3_9HYPH	---A-AAEDRSLDHMNADHRDALKLYATALCGAPEG-DWRAVGVDPDGMDLAW----RDAGLRLDFPERITDPAALRRQLVRWVEDARA-
A0A3A5KT55_9HYPH	---A-AGEQSALDHMNADHLDAIAVYARHYAKA-EGDGWIATGFDAEGMDLA----SGDAICRVLFPEPLKTARDLRPILVDMAKAGRAA
A0A2A3C3T6_9HYPH	---A-AGEQSALDHMNADHSDAIALYARHFAKVE-GDGWIATGFDADGMDLAC----ADMTCRVFFPQPLETAGELRSMLVEMARTARAA
A0A1C7NW36_9HYPH	---A-AMEARAIDHMNTDHSDAASKYAKLYCKAK-GTGWRICGLDAGGVDLA----SGDQLKRLEYEGPLQSAGELRPMLVRLY------
A0A0T1WX07_9HYPH	---A-AMEARAIEHMNSDHADAADRYAQVHCKAK-GTGWRICGLDAAGVDLV----NGDQSKRLEYDLPLQSQGELRPLLVKLY------
A0A011V7N4_9HYPH	---A-AREQSAIDHMNEDHRDAIAVYARHFAMAKDG-DWTISGLDCEGMDLV----SGDKCLRVFFPEPLGAAEDLRRVLAEMARAGRAA
A0A1L3SPN5_9HYPH	---A-EAEQGALTHMNADHRDAIALYASHFARAKG-GDWIMTGIDADGIDIAC----GDDSRRVFFTKPLETVIEMRKSLVSMAAEAREA
A0A2R5FD23_9PROT	---A-EQEAGILDHMNADHTDSLKAYCQHWHQVQ-PQNAAMLGIDADGFDVRA----DDKILRFGFESPVTDAQSARMALVAMSKQCRQD
A0A154WFI5_9PROT	---A-EREADIVGHMNEDHADAVSLYASTLLSLPG-EGWIMTGCDPEGCDLR----RGGQVARLPFANLVRDAEQARAELVRLVKQARRN
H0HP08_9HYPH	---A-ESEQSALDHMNADHLDAISVYARHFAKAS-GEGWRVTGFDADGMDIA----SGDEVRRIFFPQPLSDAGELRKILVEMAKAGRAA
A7HZ57_PARL1	---A-KVEQGVVAHMNEDHGEAVGLYATVLAKAEP-GHWRIVSIDSRGLDLAA----DQRVIRLNFAAPLKSAAEIRPVLVQLAKDARAK
A0A061EZS3_THECC	---A-QFSKPVASHMNKDHAEDTKVIVQHSTSIP-VDYAYMLDLDSLGFNVKAGYQGNTFKLRIPFPRRAEDRK----------------
A0A4R0Y3W1_9PROT	---A-SAEAEIIQHVNEDHPDAIAAIARGLPGG-GPGAWRLAAVDVDGLDLVL----GDTVLRLDFEAPASGPDAVRAELIRAARRGRPG
N1QAW9_PSEFD	---ALAAKSRIISHMNKDHSDSVISSLRAYDG-------KMTDISLEDLTLSC----HGKTYRIPLNPRMSSYREARERVVELDKECRKA
A0A1V1T2A0_9FUNG	---APDPKTRIMAHMNKEHGADLTRYLQAYNGLSSSAAAGAQLTDLTLDTLTIKSASGVHDVRIS--PPMKSFADARVRLVEMAERSQE-
A0A010QVF0_9PEZI	---APSPRDRIMTHMNRDHQRELSLYLRHYAGRSAASSPWLKDCTFEGMTIAAGGL-GGKEFFIEFKPALTAWEDVRPAVVDMARASQQA
A0A167DJZ8_9PEZI	---APSPRDRITAHMNHDHKRELSFYLRHYAGRSAATAPWLKDVTLEGMTIAAGGLG-GKEYHVAFDPPLQSWADVRPAVVEMARVSQQ-
A0A066XN23_COLSU	---APSPRERIMTHMNLDHKRELSLYLRHYAGLSRAAAPWLKDVTLEGMTIAAGGL-GGKEFHVPFQPSLASWTEVRPAVVEMERVARQA
A0A0C3F5R8_PILCF	---AQ-KSGFLKTYMS-NHPDTLVAYAKYFGKVTDISSAEMTAIDSNSMTLTYTVKNTKQKQQVPLDPPLAGYEEVKPRLLGMKAEAQE-
G7DY41_MIXOS	---AS-KSGFLSMYMS-NHRDTLVAYCMHYGKVKRAVNAKMDSISSDSMIISYRDASEPKTVTIPFEPRLQSYDEARPRLLAMKAEAEQA
A0A074VRP8_9PEZI	---DAAAKARIITHMNADHHDSVIRYLENYHHLPGYQAGKISDVSLEYIAFEC----AGMNYRTPLDPPMSSFREARERLVQMDKECL--
A0A074XPU1_AURPU	---DAAAKARIITHMNADHHDSVVRYLENYHHLPGYQAYNGRISDASLEHIAFECA--GLKYRTALDPPMSSFREARERLVQMDKECLQ-
A0A2P7YW55_9PEZI	---DAAAKQRIIGHMNADHHDSIIRYLEHYHGQSAWSAYSGKLTDVSLSDITFQSEAGSFKTLI--EPPMASFREARERLVAMDKECV--
A0A1Y2M415_EPING	---DAAAKQRIIKHMNADHHDSIRRYVEAYASVSRSHSAQMIDIDLNQMKFSC----GGQTSTIAFDPPMKALREARERLVEMDKD----
A0A178E2L1_9PLEO	---DAAAKQRIIKHMNADHQHSIRRYVEAYASKSQSRNAVMTDIDLNQMKFSC----GGQQAVIAFDPPMKTLREARERLVQMDKDS---
A0A2J6PKP9_9HELO	---DAAAKQRIIKHMNNDHADSLSIYLQHYSKASSARGATMTDISLSAMTIQIT-DG--TTHTIPLKPPMSSFADARIRSVEMDREARSA
A0A2J6S526_9HELO	---DAAAKQRIIKHMNNDHAESISLYLQHYSKLPAARGAIMTDISLAAMTFQT-TDG--KTHTIPLKPPMSSFADARIRSVDMDREARSA
A0A4U0UBP3_9PEZI	---DAAAKTRIITHMNNDHHDSLVRYLERFCNIPSWTAYKMTDMDLRSMTFAC----SGKIYTISLNPPMSSYREARERAVQLDKEA---
A0A1V8TP15_9PEZI	---DAAAQQRIVSHMQKDHHDSIVRYLEHYSKVSTAQSGVLTAVDLNGMTLTA----SGKTHRIPFDPPLKSYSEARERVVLMDKEC---
A7EZD5_SCLS1	---DAAIKKRILTHMNADHASSLSFYLRHYCQLSKNEASNPKLLDISLSSLTISSKSG-KSHTIPIDPPLSSYSDARPRFVAMDTQSRTA
S3DF46_GLAL2	---DAAIQKRILTHLNADHAPSLSLYLQHYLSLPAATNPTLTSMTLDSLTFRT---NNGQTHTIPLDPPMKSYAEARARTVAMDAEARK-
A0A4Z1KMK3_9HELO	---DAATKARIIKHMNADHAGSLSHYLQHYCQLSKSEVSKPNLLDITLSSLRISSKSG-KTHTVPLDPPMTSYADARPRFVAMDSECHD-
A0A4Z1JCG6_9HELO	---DAATKARILKHMNADHAGSLSFYLQHYCQLSKSEASKPNLLDITLSSLRISSRSG-KTHTIPLDPPMTSYADARPRFVAMDSECREA
G2YD60_BOTF4	---DAATKARILKHMNADHAGSLSLYLQHYCQLSKSEAATPKLLDISLSSLRISSKSG-KTHTIPLDPPMSSFADSRPRFVAMDSECRNA
A0A4U0UNK1_9PEZI	---DAATKIRIITHLNNDHHDSLVRYLQHFTKLSRAQSAYLTTLDLSSLTLTSGTGPHQKTHRIPLTPPMASYGETRERVVAMDREARLA
A0A3N4L4X8_9PEZI	---DAATKQRIITHMNTDHSSSLSDFLQHYSRLPPSLAATAELVDISLTQLTISSRSSTTTTYIPIPTPMETYTDARDRMVYMHHEAL--
A0A423VLU4_9PEZI	---DADQKARTLAHMNKDHQEDMAAILQHHARAPDAADPVMLDLDLTSMTIR--SKSGVH--TVAIAPPMDTWDDRRVRLAGMSNEARG-
A0A6G1GIB4_9PEZI	---DAEIRKRIITHMNKDHYDSIIRYVQHYAHCSPFHARNATLTDITTTHLTIQ--CGTHTYPIPLTPPLGSLSEARPRLVAMNRTATD-
S3CWW3_OPHP1	---DAKSKQATLAHMNKDHSSDIGLYLRFVNGMSTEQLAQMVDMDLSSITIRT--GTTGHVHTVALDPPMASWGERRQRLIGLAIDARKA
W7LDH3_GIBM7	---DDARKSRIVSHMNKDHTREITYYLRHYAHLSAASSPVLKDIDLNGMTIKS---NDGKDHFVPFSPPLSSWAEVKDRIIEMANTARK-
A0A084QB06_STAC4	---DDQAKQRIIAHMNRDHQRELTHYLRHFTGLSARAAAGPSLRDISLHELTIE-DAQRNQHKVVFDPPLASLRDARARLVAMDEAARQA
A0A1R4J695_9MICO	---DDSVIAAVTAHMNDDHTDDSLLIARAYGH-PAATKSVMTSLDAHGGTWRVTDDAGEHELTVGWPNELSDRPQVRRAVVMLYRAAC--
A0A218Z950_9HELO	---DEAAKARIIKHLNADHADSLSYYLQYYCCLSAARGGILSSISLSAMTLRT---RDGKAHTIPFHPPMKAWSETRARSVEMDREARSA
A0A1L7X1C7_9HELO	---DEAAKARIIKHMNSDHADSVSYYLQHYCSLSAARGATLSYISLSAMTLHTT---DNKTHTIPFTPPMTSWAEARTRTVDMDRESRSA
A0A1Z5TS20_HORWE	---DEAAKNRIISHMNADHHDSIVRYLEHFCKIPTADSGKMTDIDLRSMTFAC--SGGRKTYSITLNPPMTSYRDARER-----------
A0A3M7B9X4_HORWE	---DEAAKNRIISHMNTDHHDSIVRYLEHFCKIPSADSGKMTDIDLRSMTFSC--GGGRKTYSITLNPPMTSYRDARERAVQLDQQA---
A0A074X9R7_9PEZI	---DEAAKTRIITHMNADHHDSVIRYLENYHHLPAYQAYHGKITDASLEYIAFEC-A-GMKYRTALDPPMTSFREARERLVQMDKECLK-
Q6C8W2_YARLI	---DEATKARILAHMNQDHKLSLKDYLYHYGGVTTAQIASVTLVDITSSALNYSLESDHRTLSIPIKPELASLADAREVLVNMAKTAAG-
B2W7K5_PYRTR	---DEATRQRIIKHMNTDHHDSIRRYVEAFASKSVFQSRKAQMIDIDLNQMVISSGDGQRS-VITFDPPMQNLREARERVVQLDKDAQQI
A0A0L0NJ41_TOLOC	---DEERRDRIVSHMNRSHTRELAHYLRHFAGASAASSPSLRDVTLQGMRIRA----GGNDYAVPFTPPLDTWNDVRGRIIEMDATARR-
A0A4U0V5P2_9PEZI	---DNATKTRIITHMNQDHHESLIRYLEHYAKLSQAHDARLTALDLHSMTLT--TNNGAQTHRIPLNPPMTSYREARERAVQMDQEALQ-
A0A507AYR6_9PEZI	---DPASKERTMAHMNKEHTEDLSLYLRHFSGLSAADSPRMTDIDERSMTIAT--ASG-STHVIPFSPPMASWTDRRTRLVDMSMEARQA
A0A4P9ZE82_9ASCO	---DPHTKGRIIAYMNRDHQLALVDYTVVYGKQPRPSTVEISDISEEYIKLRFEQANGTKAITIDWDKSVELASDIKPKLIAMTVYAAK-
A0A2T3AIL8_9PEZI	---DPVSKARTIAHMNQDHADDMVAILRHYAKLPQDQAADAEMLDLDFATMTVKS--ISGVHAVPLDPPMNTWSDRRSRLVDMTLEAREA
A0A4V3UQM9_9EURO	---DQSTKGFIIKHMNADHQNSLAMYLQVYCHLSAAEAKSSRLEDISLSDLLISARG--TRYTVPLDPPMKAFSETRSRVVAMHKEC---
A0A2J6SS84_9HELO	---DTAMAERIIKHMNNDHADSISLYLRHYRKASSARGAIMTDISLSAMTFETT-D--GKTHIISLKPPMASFAEARTRSVDMDREARSA
A0A559MLI5_9HELO	---DTAMKQRIISHLNASHQDSLSYYLRHYSRLSAARSPKMTDLTLSSMTLQT-TDG--KTHTIPITPPMKSYAEARQKSVDMDRESRAA
A0A2T2NUP9_CORCC	---EAAAKERIIKHMNADHSDSIRRYLEAFQEKSDVKNAQLTDISLTEMKFTC---GGQQS-VIPFDPPMKSLREARERLVQLDKDAL--
K2QMA3_MACPH	---EAAAKQRVISHMNADHQDSIVRYAEHYCKLSSFAARKARLADITLGSMCVEAA--GKKYTIPLEPPMQSWREARERLVQMDKDA---
A0A1S8BDM9_9PEZI	---EAAAKRRIVSHMNADHQDSIARYLEHYCNVSSARRARLTDLSLGSMSIGA----AGKNFTIPLEPPMQSWREARERVIQMDRDC---
W3X0H7_PESFW	---EAAIKARVVTHMNKDHGGELELYLRAFNGSSAAAGAQITDMSLEGMTVKS----ASGTHTVAIEPPLANWSASRVRLVEMAGTAL--
A0A178ALF1_9PLEO	---EDAARSRIIKHMNADHQDSIRRYLEAYSKKSQTRNAQMIDINVNEMKFTC----NDQQHTISFNPPLKSLRDARERVVQLDKDALQ-
S8C914_DACHA	---EDAIRTRVLNHMNKDHEYDIKLYLIHRLSYPKSSSSSVKLSDIQTTHIAITVDNE--TKEIPFNPPMNSLADSRTRVVEMTRQAEAA
E4ZPM0_LEPMJ	---ETAAKQRIIKHMNADHHDSIRRYVEAYASTSQSRDAQMTDIDLNHIKFKC---GGQE-SVITFDPPMKAMREARERLVQLDKDAL--
A0A327KTJ1_9HYPH	---L-AAEESAIAHMNQDHAEAVKLYATVLAGGPEA-AWTVTGLDPDGLDLAA----GDHTRRLPFPERITTAAGLRTVLKRLADAARSK
A0A211ZMG4_9PROT	---LAAAEAGIIGHMNDDHADAIDLYAQALLGRA-GTGWRMTGIDADGADLRL----GGAVARLAFAAPVTDAETARKELVRLVRHARG-
A0A0S7EA72_9EURO	---PAPTKSFIIKHMNTNHADTLSLYLRAYCDVSAHFAQPAILQDISLSDLLITAKG--TRYSVPINPPMTSFAEARARVVAMHED----
A0A0U4WUE1_9MICO	---PDEIVHAVLHHMNDDHADDSLLISRAFGDR-GATTARMVDVTPDAGFWVYTDDLGERALSVRWSGTISERPEIRREIVELYDRA---
A0A1G6M0C0_9ACTN	---PESVVTAVLAHMNDDHNDDSLLIVRAFA-RPDATAAAMTGLDGEAGVFAATTPDGNAEVRVAWPATISERAEIRREVVALYDAA---
A0A1R1MEE8_9GAMM	---SAQETEQILQAMNSERANDLLLYAQVYGKQSGAKSASLVGLHEDSMELELEFYSTPKRLSIRFSEPIKDVKDALLHFDQLAQKAHA-
A0A5N6Z647_9EURO	---SASSKNFIINHMNADHQKSLAMYLRHYCNVADAKSARLEDISL--SDLLISAKG--TRYSVPLDPPMKTFADTRPRVVAMHQEC---
A0A0D2BM75_9EURO	---SAVMKARIISHMNSDHALSLRLYLMRYCHVPGTSTAQMLDITSEHMIITS--S--YGRHVVPLEPPMKSLMEARERLVAMHNDC---
I6NE35_ERECY	---SEALQQRIIAHMNKEHQLALEDYLVIYGNVPKIRSIRMKRIEKDYMVIEFDHTDVEVEKTIIFEPALEDWSEARDRLVTMAKEAAA-
A0A2P6C3M3_9BACT	---SEEDATRIINHMNEEHADDLLLFAQVYAGEAGATAARMTDIDAEGITLDVDMANGQKELRIDFNESLHTPEDAHRALVDMALNAR--
A0A448YW02_9STRA	---SK-EANQIVKKLNREFKDDLECMAIHLLEAEKLENVRVTNVDRLGMDVRVTRQHETREYRIGFRIPVISVEDAKSEILKVFQEAWEK
G8ZMG5_TORDC	---SKAAQQAIVAHMNRDHRLALEDYLYVYGKVPITSHVRMQNIELECMTLQFTHMETDVEKIILLEPPLKDWNEARPRLVEMAHSAAAK
Q6BNN7_DEBHA	---SQEIKQRIIKHMNKDHQLAVIDYVVVYGNIKAIPSVHMVDVNETKLVIVYDTTKSPQTLSIDWEKKVTSLKDVKGKLVSMAKYAAAK
A0A4Q0YJ32_9GAMM	---SQERLAGIISHMNNDHEDALVLYAHAFMNRKDVASAKLVDLDRDTITLQV---ENDERLIVPVTAPIETAEDAHKVLVAMVKQGREK
W9WKH5_9EURO	---SSAMKTRILTHMNADHQLSLRLYLQQHSHVPSPVSAQMLDITTEHMIIS--SSF--GRHVIQLEPPMKSLMEARERLVTMHE-----
A0A4S2MXH6_9PEZI	---TDAIRARITAHMNRDHSHHLSLYLRHYNCLPSHLAADAKLIDLTLDALTISCKGG--TYQVPISPPMGDYAESRTRLKEMVY-----
A0A103XDT8_CYNCS	---TNEEFREAKSHMNKDHSNDTKLIVQHSTSVP-VDFAYMLDVDSLGFNVKAGYKDSKFKLRIPFPRPAEERKDVKTLIIVMLQAAKSR
A0A642UZR9_DIURU	---TPEHQRRIISHMNKGHGLSIEDYVVAYGAVPDPNSAKLADIDTEAVVISYRVNGVARTAVIKWKDEVTELAHVKGKLVSMAKYAAH-
A0A2I1DKV9_9PROT	---V-AAEAGIIAHMNADHRDNLRDYCRHQYAL-DVFEVEMVGMDYDGFDLRA----DGTLLRFDLPDPVTNAQEARKALVSLAQQCRES
A0A1B3NMP5_9HYPH	---VAAMEEGAVEHMNADHADAIRAYATGLLKAEDG-EWELTGLDPDGADLA----RGDRVLRLPFPAPVTDAAGLRRMLVELAAQARAS
A0A0Q5GJU0_9HYPH	---VMAAETRVVDHMNEDHADVLNRIMARRGC-ADA-GWRIATLDRRGFELVL----GGRVERVEFKQTVASAADFRSAFVALARA----
A0A101QYT4_9ACTN	---VT-AEAHLLTHLADAHPDAVERLTRLVGQLHGAVRVRPLAVDRHGLTLRIERLRGHGDVRLPFHRPADDTGQLAERMHVLLDQASAA
I1DXD4_9GAMM	---WQAQAGGMIDHMHADHADALALILNLQHQQSAAGEVQMLNVLAEGFHVRY----SGKAFFIRFASACLAATSVRPAMVALTQAARQQ
A0A364NG49_9PLEO	--ADAATKQRIIKHMNADHHDSIRRYLEAYASKSQSRSAQMVDINLHQMVFSC----GGEQAVVAFDPPMKALREARERVVQMDKEALQ-
W9VI06_9EURO	--DAAAMKNRILTHMNADHHLSLRLYLQHYSHVPSSGTISAQMLDITTEHIIVESSYG--RHVIPFEPPMNSLMEARERLVDMHN-----
A0A0D2CER2_9EURO	--DAAAMKNRILTHMNADHQLSLRLYLQHYSHVPSAGTVSAKMLDITPEHIIVESSYG--RHVIPFEPPMKSLMEARERLVDMH------
W9Z0P6_9EURO	--DAEAIKTRIIKHMNADHSLSLRLYLAQYAHVPGTTPAELVDITLEHMIITS----AYGRHIIPLDPPMKSLLEARERLVTMHTAC---
A0A0D2KF16_9EURO	--DASAMKTRIISHMNADHQLSLRLYLQHYCHVPSPGTASAQMLDITTEHMIIS--SGYGRHVVPFEPPMKSLMEARERLVTMHE-----
A0A0D2DFS6_9EURO	--DASAMKTRIISHMNADHQLSLRLYLQHYSHVPGTVSAQMLDVTTEHMVIS----SGYGRHVIQFEPPMKSLMEARERLVTMHE-----
A0A178ZZ66_9EURO	--DASAMKTRIITHMNEDHQLSLRLYLQHYSHVPSPVSAQMLDITTEHMIIS----SGYGRHVILFEPPMKSLMEARERLVTMHEHC---
A0A4R6RBD2_9HYPH	--FA-AAEADVVGHVNEGHADTVRLWATRLLGRPDG-AWTVVAADPDGLDLS----DGESVVRLAFPARQGAPAELRATLRDLADAARAR
A0A024HLR8_PSEKB	--FAGAQEGGMIEHMNRDHADAIHHYLAL-AGLPAGEEPEMAGIDSEGFHLRV----GATLHWLPFPAPCLDPGAVRQALVQLARA----
A0A0Q7Q8M8_9ACTN	--FAPDVVAGVLHHMNDDHTADSLVIVRAHAE-PSATSAVMTGLDADGGEWDAVVDGATVPVRVAWTERAVERADLRREIVRLYDA----
A0A3L7AX57_9MICO	--FAPEIVAGVLHHMNDDHNDDNLLIARAFGDR-GATGSIMTALDGDGGTWSITVDGAPRDLTVKWSTSITERPEIRREIVVLYDLA---
A0A5C1Y755_9MICO	--FAPEVVDAVLAHMNGDHTDDNVLIVRAFAGRS-PESATMTALDHRGGTWRYTVDGVESELHLPWSHELSERPELRREIVALYDAA---
A0A1G7B0N8_9NOCA	--FDDSVIAAVTGHMNGDHTADNLLIVRAFGE-PSATAARMTGLDTEAGEWAAEVDGAETTVRVPWLGPVTDRGSIRTEVVALYQAAC--
A0A4R1APY5_9ACTN	--FDDSVVQAVLTHMNDDHADDSLLIVRAFAD-PQAITATMVGLDATAGRWTAEVEDTTTAVEVPWPIEVTERADLRKAVVVLYEQAC--
A0A0D8HRR7_RHOSX	--FDDTVIAGVTAHMNADHTSDNLMIVRAFAE-PTATSARMVGLDSVAGEWVAEVDGTEKLVKVPWPEPAVDRAAIRTQVVALCMDAY--
A0A3N2Q9J7_9PEZI	--FDEAAHARIANHMNNHHKRELSHYLRHYSGARAASSPELIEISLTGMTITAG-GSGGAKFRIPFEPPLSSPAEVRGRVVTMDTEARTA
A0A2U2AH90_9GAMM	--FDEKAEAEMLDHMNADHHDALVLYLNTQTTVTKPEKVRMVQVDQYGFTVAH----DEAFFRFTFEQEATSAMDVRKFLVEMVQKIRAE
L7LPX3_9ACTN	--FDESVVSAVLSHMNDDHADDNLAIVRAFAE-PDATAAVMTGFDSVAGEWTATVDGADRPVRVPWPTELTDRASIRREVVALYKAG---
A0A1C6V734_9ACTN	--FGPEVVAGVSRHMNDDHAEDTLLIARTLGGCPHATRARTTGLDADGMDFAVTVDDIEVPVRIQFARRLTERAEIRHEVVRMYREAC--
A0A3L7A0T0_9MICO	--FGPEVVDAVLRHMNSDHADDNLLIVRAFAD-PAAASARMTGLDGEAGEWDVTATGTVARVRIDWCSPVTERSGIRREVVVLYDLAREK
A0A426CEI5_9BACT	--FKPEHLARILDHMNEDHSDANLDYVRHYGALPEAITAKLTDVNQLGITLDATLPSGERPVSIAFAEPLSGPGDAHTVLVEMAIAAAS-
W0J5R9_9BACT	--FKPEHLDRILGHMNEDHASANLGYVRHYGNLPEAIAATLTGIDQNGIYLDATLPSGERAIFIGFAKPLSSPADAHPVLVDMAIAAA--
A0A3R8IQ07_9BACT	--FKPGHRERILEHMNEDHADANLNYVRHFGSLPAAIAARLTDLDANGIYLEATLPGGERPVFIAFAQPLASSADAHPVLVEMAVAAA--
A0A7J5C222_9MICO	--FPASVVDAVLAHMNDDHADDNLLIVRASGA-FDATAARMTALDGTGGTWLATTPAGERELTVPWSAPISERPEIRREVVALTERAAR-
M3VJD2_9ACTN	--FPDDVVAGVLDHMNTDHADDSLVIAKALGERPDATAAVMTGLDHEAAVFDVTVPEGVVEMRFAWDRPVKDRNDIRMAVVAMFREAQA-
A0A0Q7KJ87_9ACTN	--FPPDVVAAILHHMNDDHTDDNLTIARAFVD-PAATAATMTDLDTEGGTWDVVVDGGTRTQTVPWPGPVVERADVRRAVVALHDAAV--
A0A1H3MBF0_9MICO	--FPSDIVDAVLRHMNGDHTDDNLLIARAFVD-PGASASTMVGFDGDGGEWDVTRDEVTTRASVAWPNPISERPEVRREIVALYDEAC--
A0A2U1T1T3_9MICO	--FSADVVAAVLHHMNDDHRDDNVLIARAFGNAA-AASATMTDLDENGGRWSYVADSVTHELEVPWSTTISERAEIRREIVVLYDSA---
A0A5B9G414_9MICO	--FSDDVVQAITSYMNSSQPDTTLLIAQVHGNSPTAESAIMATFDEHRAVFTVTTPDGVDDVEVPWSRPLKFRDEVRAELFRLFETA---
Q2S0M0_SALRD	--FSPDDVDRIVEHMNDAHSEDLIRYAEAYGDVIEAKGARMTGIDAEGFDLEVEQEKATVPVRIDFDAPLDTVDEARAVLVEMAMAARDA
A0A1Y1WBS7_9FUNG	--FSPEDEARLIARLDGTYNDELLALARHFGGQLQATRAHVKDIDVHGLTVEWETEGKREEMQFAFRE-VTGPASAMEEINELATEAL--
A0A5B9G2P7_9MICO	--FSPEVVAAVLHHMNDDHRDDNLLIARAFGDR-AADSATMVDLSEHEGRWIYTVGGEEHPLGVPWTTTISERAEIRREIVVIYDRA---
A0A387B6D6_9MICO	--FSPEVVGAVLAHMNGDHTDDNTLIVRAFGEVE-PDDAEMIGLDHLGGVWRYRVDGAEHELRVPWSREISERPEIRREVVVLYNAAC--
A0A5C8IFM7_9MICO	--FSPEVVQAVLSHMNDDHTDDNLLIVRAFAGIE-PTTATMVDLDHRGGTWSYTTTGVPGELRIPWSRELSLRPEIRAEIVLLYDEA---
A0A4R8VB47_9MICO	--FSSDVIAAVLRHMNDDHAADNQLIARAFGH-PDAVDAVMTGLDDTAGFWNYTLDGVVRRLDVPWSVRISERAEIRREVVVVYDAA---
A0A4R6RUV9_9MICO	--FTDDVVAAVTGHMNGDHTDDNLLIARAFG-YPGVTESRMVGVTGDGGVWVVTDAEGDHELTVAWPGEISERPQIRRQVVELYKVA---
A0A1R4HMI5_9MICO	--FTDDVVSAVTGHMNGDHTDDNLLIAKAFG-YPEATGSRMVGVTGDGGVWTVSDPAGEHELAVAWPGAISERPEIRRQVVELYKVA---
U5VQL2_9ACTN	--FTPDVVAQIARHMNDDHADDNVLIVRGLGGIDTASAARMSGLDADGMDFEATVNGIAVPVRIPFSEHLTERRQVRTEAVRMYQQAC--
R4L4F7_9ACTN	--FTPDVVDQIAHHMNGDHAEDNLLIVRGLAGIHGAGAARMSGMDADGMDFEAIVDGIAVPVRIPFSQRLTERRQVRGEAVRMYHQAC--
A0A553H3L9_9PSED	--FYGEAGLGMVAHMNGDHGSAIAHYVELAG-LPAGQPAEMVGVDGEGFHLRI----GRVLHWLPFPQPCADAGAVRQALVNLARATQ--
A0A0N1BAL5_9HYPH	--I-AAMEEGAIAHMNADHADAVAAYATGLLGAQH-GNWRLTGLDPDGADLAC----GDLVLRLAFPAPVRDAAAMRKMLVDLATGARQ-
A0A5D4GMH0_9HYPH	--IA-AAEQGAVAHMNDDHADAIANYAAWFGKATEPAEWVMTGIDADGFDIAA----GDRIMRIFFETPLADAQDMHKTLVAMAIEARRS
A0A506UCY6_9HYPH	--IA-AMEAAAVEHMNADHADAARVYAARYAGEKPA-NWRFCGLDAAGFDLQA----RDRLARVEFDEVLLRSDELRVKLVTML------
R8BNQ9_TOGMI	--IDAESKAKTMAHMNKEHKHDLSLYLQHFAGLSATAAVDSELVDMDTQTLTIR--STNDTTIIPFTPPLESWNDRRSRLVEMSAEAEKA
U7PUK5_SPOS1	--IDDKSKQATMGHMNREHTLDLGLYLRFVNGLSAKQLAELVDIDLNALYIRTAT--TGTVHVVPFTPPMTSWDDRRQRIIALAMDARKA
F0XRT6_GROCL	--IDDKSRQQVLRHMNANHRLDLGLYLRHVNGLSAQQLAEMLDIDLQTIRIRT--ATSGRVYVILIKPSMTSWAECRTRLVSMAKEARI-
A0A2P5HS80_9PEZI	--IDPATKKRTIAHMNKDHTEDMSAILRHYSHAAEAEGAEMLDLDLTSMSIRS----ATGTHTVPISPPMDSWDDRRAKLVAMTTAARNA
A0A4Y7LD00_PAPSO	--IS-QFSSPVATHMNSDHSDDTKAIVQHSTKI-QVDSAYILDLDSLGFNVKAGVEGSTFKLRIPFPRRAEDRKDVKTLIVEMLQAAKA-
A0A4R5HF67_9ALTE	--ISPA-EKGIITHMHEDHLDALAQIASQFEIAKGESHVSMLTVFPEGFHYLNTRRASKTPQFIPFLEPITEHYSARKAMVDLTHRARES
A0A1C3E8X6_9GAMM	--ISQEHLAGIISHMNDDHEDALVLYAHAFVDRKDVTSAKLVDLDRDTITLELA---DGERLIVPVTAPIETAGDAHKVLVAMVKQGREK
A0A5N7AYA8_9EURO	--KSASSKNFIISHMNADHQKSLAMYLRVYCHVADGDAKAARLEDISLSDLLISAKG--TRYSVPLDPPMNSFSETRQRVVAMHKEC---
A0A4U6C6X0_9HYPH	--LA-DAEQGALDHMNSDHLDAIGVYARSYAGAET-GKWVLTGLDADGMDIAC----GDETRRIFFPEPLTQARELRHVLVDMAKQGRAN
K2MZM4_9HYPH	--LA-EAEAGAVAHMNSDHADAVENYARHFARA-AAGKWQLTGIDPDGIDLAL----GDETRRIFFAEPLQDAAAMRHTLVAMAKEART-
A0A4R3JZ26_9PROT	--LA-EAEAGILDHMNREHSDALFEYCRHFHGAT-PEAVEMIGIDGDGFDCRA----DGRVLRFDFPQAIVDAGGARQALVEMVQQCR--
K0SJ34_THAOC	--LA-KESSRIMGRLNRDHAEDLLLTATEILDVNEVEKVRVTGVDRLGMDMRVTSRRKTDEFRVGFRIPVISVEDAKSEILKVFQEAWEK
C6XCG1_METGS	--LA-QQETGIIEHMNADHADNLRAYCQHFHQV-DTEQAEMIGIDSLGFDVRASSAHQPTILRFEFEQAIQDAMQARQALVAMAKACR--
D8LRT6_ECTSI	--LADE-ASSIVSKINNGKQEDLQTVCKHFLNKATPDTVAVTTVDRLGLDLRVKARDLTDEFRIGFRQPVSSVEDAKSEIVKIFQEAWEK
B8BXF8_THAPS	--LAKD-ASGIMTRLNRDHAEDLMLTATQILEVKEVDKVRVTGVDRLGMDMRVTCRDPTDEFRVGFRIPVISVEDAKSEVLKVFQEAWEK
B7G8F2_PHATC	--LAKE-ASAIVAKLNREHGEDLQNTARHLLRVEPLEDIRVTNVDRLGVDLRVTSQKGSREFRIGFRIPVISVEDAKSEILKTFQEAWE-
A0A380MK81_9GAMM	--LAPDICERIITHMNEDHHDAMRGYLRHLPDAPDDAQVLMTAVNPYGCTLKY----GDGLYFQPFEQPATDANAVRDALVALAQAHR--
A0A1S8VQL5_9FUNG	--LKPTEEASILKHWNSSSTLRLVQVAKYFANARTAEDPLMTDIDCAGFGLCYNEDTGRMNMRIQYDRPVENADQIQTKLEQMIDEAKT-
A0A1Y2W6Z6_9PEZI	--LNEAHKARIVEHMNKDHAKEISQYLRAFNGASAARDAQLTDMTLDTMTVRS----LSGTHAVAIAPPLGSAADARVRLVDMSQRAQQM
A0A1Y2WLB7_9PEZI	--LNEAHKTRIISHMNEDHYRELEHYLRAFNGASAARGAQLTDMTTETMTIRT---ASGATHSVAIKPPLASAADARVRLVDMAMEALQ-
W7T5V1_9STRA	--LPPEVAERIIAHMNKDHGAQLVLYAKHYAGLASTIAATLTYIDSTGVELSVTLSNAPRRVYIAFPHSLPSVHDARAVLVAMAETAAQ-
A0A0J0XZ30_9TREE	--LTPEAINRAVTHMNKDHADGNLYIVQAFHDR-TATGADMLTLDATSGTWEYIKDGTTKTAVIPFPNALQKREDIRHAVVALYKQA---
A0A399UP82_9ACTN	--LTPEVIGAIKKHMNSDHVGDNLLIVRALGEAPTATSAELTDLDLTAAEFTVTVDGQPVVVQIPWQQPLADRAQIRAEVVRMYHEA---
A0A4Q9R6P9_9PSED	--QAPGAEDSMIEHMNGDHRDAIAHYLELAGL-PAEPPACMVGIDSEGCHLR----QGRQLHWLPFAQACATPLEVRQALVALARA----
F9X089_ZYMTI	--QDEAIKARIIKHMNEQHRDSIARYLENYAKLSSFSAGILTDIDLGGLTLSC----HGRSHRIPLEPPMKSYREARERVVQLDKECCQ-
A0A443HZ13_BYSSP	--QTAAAKQRIITHMNSDHQDSLAMFLQVYNRLNASTAKSAQLEDVSLSDMVIKAGD-GAQYTIPIEPPMKSLLDARHRFVDMHD-----
V5FVX9_BYSSN	--QTAAAKQRIITHMNSDHQDSLVMFLQVYNRLSSSTAKSAQLEDVSLSDMVIKAGDG-ARYTIPIEPPMKSLLEARHRFVDMHSH----
W9Y327_9EURO	--SPDAVKARIISHMNSDHGLSLRLYLAQYARIPGTQGAQLVDITLDQMIISS----AHGRHTVPLSPPMKSLLEARERLVAMHTEC---
A0A2K3QA06_9HYPO	--TDEARRNRIVAHMNQSHTRELTHYLRHFAGASAASSPSLCDVTLQGMRIRA----GGNDYAVPFTPPLDAWDDAKGRIIEMDATARR-
W6YGY5_COCCA	--TDEATRQRIVKHMNTEHHDSIRRYVEAYASRSQSRSAKMIDIDLDKMVFSC----GGQQAVIGLDPPMTTLRESRERMAKMDKDALE-
D7FZW7_ECTSI	--V-AEFSAPISKHMNDDHSDTTRAMIAHFTGGVEVTSAQITAVDRLGMYVLVGMPGQSGKLRLPFPRPAESRKDVKTLIVEMTQAAM--
A0A1Y2CIC9_9FUNG	--VA-AKSHELAKELNTNDPDAVINIIQHFGRIADVHKGRAIGVDSKGIEFLYTSYGDQKESRINFKEPVETVEEARATLKELAKEAHKV
A0A151GVT6_9HYPO	--VDEQRRNRIISHMNQSHARELAHYLRHYAAVPAVASPSLQDVTLQGMRIHAD---G-NDYVVPFEPPLVSWADVKARIIDMDTTAREH
A0A1Y2FXI9_9BASI	--VSAVESTRICSHMNKEHGPSLSHYLEYFGKVEAAQSPQITNFATPSMVIEYG-KEERKEFTYKFNPPM-YAGQARKRLEEMHQEARK-
B6H8N6_PENRW	--VTMSSKDFIIKHMNADHQDSLTLFLQAYCGITQAKNSQLEEISTSNLIITA----QGTRYSVPIEPAMKDYSEARGRMVAMHKES---
A0A317FJ90_9PROT	--VVAAAEAEILDHVNADHADAVAAIAEGLLGAGR-GAWRLTAVDTDGCDLAL----EERVLRLAWAAPVSDAGGVRAQLIRAARAGRNN
A0A1X9LSY8_9MICO	-AFDPDVVQAILRHMNGDHTDDNILIARAFVD-PSAEASVMTGYDADGGTWEVTTSGSTRSATVAWPNPIAERPDVRREIVALYDEAC--
A0A0A1DPU2_NOCSI	-AFDPEVVDAVLAHMNSDHLDDNLLIVRAHA-VPEATAASMSDADGEAGTWTVIGPEGPGERRIRWPGPITERAEIRREVVALYDAA---
A0A316CN96_PSESE	-AIAES-EQSSIDHMNADHRDAIAVYARHFANMRGDHDWTITGLDPEGMDIA----SGDMIKRIFFPQKLTQATELRKILVEMAKTGREA
Q2GV85_CHAGB	-AIPPAQKARTIAHMNTDHRTDLRHILQHYGAVPPIPPSTMTDIDLHSLTLQL--PGRDGLHRVVFEPPLEGWGERRGRLVEMTRVAREA
M2MUY3_BAUPA	-AKDNAAKSRIVTHMNEDHHNSIVRYLEHYHKSWQAYDARMSGVDLSGMTFVC----RGHTYRIPFQPPLASYKDARERVVQMDKDA---
A0A1H0ML13_9HYPH	-ALA-AAEKSAVEHMNEDHAAAIALYARYFAKADDG-NWRITGIDADGFDIA----DGDAIERVFFASPITSAEDMHKTLVRMAGEARAG
R1E0A8_EMIHU	-ALAM-SEARVVGHMNGDHADSCLAYARGLCGVAGATGAQMTGVSCAGFALEAAVEGEARKLLVRFPVPLRHASQVRGFAVELHHAA---
A0A7C8IA92_9PLEO	-AQEAAARERIIKHMNADHQHSLRRYLETSVHAPALPSARMTSISPTSMTLGYTTSNTPKTHTIAFSPPLASLSQARERLVQLDADAL--
A0A066W7D3_TILAU	-AVA-ARSAAITTHMNKDHSDAVKALAQYHAGLDRPDKAKMLSISSTGLELEFRPIGPSQKLFIRFDKPLKADTEARPKMIAICQEADER
A0A1J0ACZ6_9CYAN	-DFPTEVSARICRHMNQDHSDAVLLYAQGLAGLRTATAATLEAIDCEGMDLVVWEEAQQTAIRIEFQTPLSGPEAAHHHLVDLVQAARQQ
D9SCB0_GALCS	-DFS-AHEATLLRHINNEQQDALCQQLQRSHDVRS-SSASAYGLDCDGLDVRT----ASHSFRLDFSQPLTHPKQ---------------
Q2UK81_ASPOR	-DKSASSKSFIINHMNADHQKSLAMYLRVYCNVADGEAKAARLEDITLSDLFISAKG--IRYSVPLDPPMKTFSDTRQRVVAMHKEC---
A0A543I6M2_9MICO	-EFDPAVVAAVLRHMNGEHSEDNLLIVRAFGR-PQATESVMVGVDGAGGIWSVTDGTGTQDVRVAWSQPITERSDIRREIVALYEES---
A0A061H6X2_9BASI	-EIAQ-KSAGVTSYMNNGHKESLAYLVTHHADKPAASAVEMVSIDAKKVTLEYTAREGKKRIDVPFYPHLRSYDEVRPRFVQLCQISERV
A0A1R4IJS1_9MICO	-EIDEATADAILGHMNGDHSDDNLLIARAFGAR-DAVRAHMTDVTVDEGVWLAETPMEEITVRVPWSTRLTARADARREVVELYTRA---
A0A3N4HU99_ASCIM	-EIDPSRKTRIIEHMNNDHSSDISMYLQYYSKLPEADTGRMEDMTLDGMVFTSRLSSGTTTTHIPFKTPLTTAADARNVLVEMSGEAA--
A0A0M2HU42_9MICO	-FFDPDVVTAVLRHMNGDHGSDNLLIARAFAPQNAITDAAMTGFDGEGGEWTYTRGGTASVLRVPWPGPIAERPAVRREVVAVYQFA---
A0A2M9C498_9MICO	-HFSPEIIHAVVSHMNGDHVDDNLMIVRAFAE-PTASSALMTGLDGEAGIWAAVVDGSTIDVRVPWSKPITERPEIRREVVTLYNAAC--
A0A2X0M7G5_9BASI	-HVTPQEASRIISHMNADHAPSLSHYLEHFAHAPARVAARIIEFSTDEMAIEYGPQVQRRTWHYTFDPPM-YAGQARKRLEAMHSEARKQ
A0A541B4E8_9NOCA	-NFDAAVIAAVIGHMNGDHATDNLTIVRAFAE-PTAAAATMTGLDTEAGEWTATVDGAEKAVRVPWLGPVTDRASIRTEVVALYQAANE-
A0A0K2YD78_9NOCA	-NFDDAVIAAVTGHMNGDHAADNLAIVRAFAE-PAATAARMTGLDTEAGEWAATVDGAERTVRVPWPGQVTDRASIRTEVVALYHAAC--
A0A0B2WP95_METAS	-PADQGLQERILSHMNTSHTRELTHYLRHYCGLTQARGASLRDVTLQGMRIRA----GGADYVVHFKPALQSWSDVRPRIIEMDAIARES
A0A2I0S8N3_9PEZI	-PDAAAAKARIIKHMNTDHHDSVVRYLQHYGKVSSAYDGEVTDVDLNALSLSC----HGATVRVPFEPPMNSLREARERVVKLDRECRQA
A0A0D1YCI2_9EURO	-PDAAAMKSRIITHMNADHALSLRLYLMRYAHVPGTTGAQMLDIALDHMVLQ----SGYGRHVVALAPPMKSLLEARERLVAMHAS----
A0A2D3V0C8_9PEZI	-PEDQAAKSRIVKHMNQDHHDSIIRYLQHFSNLSTASSGRLQDMDLTSLTLTC----KNKTYRIPFTPPLKSYREARERVVQLDKECRKA
A0A0Q7DSW1_9HYPH	-PELAASEPDAIEHMNDDHGEAVGLYAEHFAKAAP-GNWRLIGVDAEGMDLA----DGDDIRRIWFESELTSSKDMHTTLVKMAGEARRA
A0A6I3KTW7_9NOCA	-PFC-ALEAGWLQHLQADHPDVVDRLARRLPHLRRGAPIHPLAIDRYGVTLRVEAIDADHDIRIPFDAPAHDIESLSRAVHALA------
A0A0B8NSH7_9NOCA	-PFC-ALEAGWLQHLQADHQDIIDRLARRLPHLRRGALIHPLAIDRYGVTLRIEAADTDHDIRIPFDNPADDLESLSRAVHSLA------
A0A1A1YYW1_9MYCO	-PFC-AMESCWLKHMESAHREVVDRLASRLPMPLRRGRVRPLGLDRYGVQLRVEGDDGDHDVRLPFPRPVDDVTGL--------------
A0A5P8ZXB6_9MYCO	-PFC-AMESCWLQHLEAAHHDVVDRLAARLPSTLRRGRVRPLGLDRYGVRLRIESADGDHDVRLPFTRPVDDVTALSQA-----------
A0A1X1THT0_9MYCO	-PFC-AMESCWLQHLESAHQDVVHRLASRLPATMRRGRVRPLGLDRYGVRLRVEATDGDHDVRLPFPNPVDDVTGLS-------------
A0A5S9RBV7_MYCVN	-PFC-AMESCWLQHMESAHRDVVDRLASRLPMTLRRGRVRPLGLDRYGVQLRVEGDDGDHDVRLSFAKPVDDVTGLS-------------
A0A132T328_9MYCO	-PFC-AMESCWLQHMESAHRDVVDRLATRLPTALRQGRVRPLGLDRYGVQLRVEGEDGDHDVRLPFARPVDDVTGLS-------------
A0A132PFX8_9MYCO	-PFC-AMESCWLQHMESAHRDVVERLATRLPMTLRQGRVRPLGLDRYGVQLRVENENGDHDVRLPFAKPVDDVTGLS-------------
X8BL25_MYCXE	-PFC-AMESCWLRHLDSVHQDVVARLASKLPAPLRRGDVRPLGLDRYGVRLRVETADGDRDVRLPFRKPVDDVAGLSQ------------
A0A3S4V5T3_MYCCI	-PFC-AMETCWLRHIDSDHRDIVDRLAAKLPRPLRGGQVRPLGLDRYGVRLRVEGDDGDHDVRLPFTRPVDDVTGL--------------
A0A7I7SP25_9MYCO	-PFC-ELESAWLCHLDSDHPEVLERLAGKLPAPLRRGRVRPLGLDRYGLRLRVEGADGDHDVRLPFGEPVADV-----------------
A0A4V3D0B1_9PSEU	-PFC-HYEAEWLRHLELRHADVVGSLSRHVPDDLRGGHIRPLGLDRLGLRLRVEAVNADHDVRMAFSRPIATPQELSGELRRL-------
A0A222VIJ3_9PSEU	-PFC-HYESHWLRHLEGTHPDVVADLAKRVPEELRAGKVRPLGLDRYGLRLRVECASGDHDVRLAFSRPVEDPHQLAVELRK--------
A0A221VW79_9PSEU	-PFC-RFEAGWLRHLEGAHRNVVDMLARHLPEKIRGGRVRPLGLDRLGLRLRIEDDDGDHDVRLAFARPVRDVAELSVELRRL-------
A0A1G7M1P7_9PSEU	-PFC-RIEDHWLSHLEDAHPEVFDALARHLPAHTLGARVRPLGVDRCGLRLRVETTEGDHDVRLAWQQEATTAEELRVQL----------
A0A1M6VAE4_PSETH	-PFC-RYETNWLAHLESAHPTVFTALHRHLPADDRSARIRPLGLDRFGLRLRVETHDQDHDVRLAFEREIRTLDELREQMSKLV------
G7CEC9_MYCT3	-PFC-TMESTWLQHLEVAHREVVDRLASRLPVALRRGRVRPLGLDRYGVQLRVEADTGDHDVRLPFNQPVDDVTG---------------
A0A1I4X357_9PSEU	-PFCMH-EDSWLRHLELSHRDVVGLLGRHLPEKLRGGHIRPLGLDKYGLRLRVESTDGDHDVRLAFSRPVTTTENLGTELRRL-------
A0A653YBD8_9ACTN	-PFDDATCDAVLAHMNDGHRDDSLRIVQAHGH-PGATEAEMTGLDEHGGTWHVTEGTAEATLRVGWPAPVTERAGLRAAVVALHDEAV--
A0A380MKQ7_9GAMM	-PFEQNIIDRMCAHMNNDHQDAMQTYLKQQG-IPPTQTIEMTHITPYGATLK----HGDGLHFIAFTEPSTTPEAVRKALVALAKE----
A0A372GEY1_9ACTN	-PFGDDVVRQIMRHMNDDHAADCLTICRALADRPGATAARMTGMDADGIEFAVMDGGVEHPVRIPFSERLTERPQVRREVVRMTEEARAA
A0A3N1CSX0_9ACTN	-PFGPDAVTAIAAHMNGDHAEDNVLICRAFGGVE-PSSALVRGLDAEALVFTAVVDGADTEVRVPWSAPLKDRVQVRHEVVRMYQEAC--
A0A6V8L185_9ACTN	-PFTADVIAAIMRHMNGDHADDCRVICQGLGNQPRATDAAMSGMDADGMDFLATVDGAPVPVRIPFTERLTERRQVRAEAARMYREAC--
A0A239N2R7_9ACTN	-PFTEDVVRQITRHMNDDHAADCLTICRALGGRPGATAARMTGLDAAGIEFAVTDGGVEQPVRIPFSERLTERPQVRHEVVRMTEEARAA
A0A1N7H9G4_9NOCA	-PFW-EFEAHWLSHLDNDHGDLVGQLARHLPENLRQGRLRPLGIDRYGIRLRVEGGDGDADVRLPFSRPVDDVAGLSRALRAL-------
A0A143QDU4_9NOCA	-PFW-EIEGDWLRHLDTDHAEMIAAIARRLPPSLRVGRPRPLSLDRFGIGLRIESETGDQDVRVPFPHPVADSTELSRAL----------
A0A7K0D9A4_9NOCA	-PFW-ELEAAWLQHMDADHADVVAQLARHLPTRLRGGAIHPLAIDRYGISLRVETDEEDHDIRLSFQTPVEDVQSLS-------------
A0A370HT30_9NOCA	-PFW-ELESAWLQHMDSDHADVIARLARHLPVRLRGGSVRPLAIDRYGVTLRVEGHEGDHDVRLSFEHPVDDVQALSKA-----------
A0A164H6N4_9NOCA	-PFW-ELESAWLQHMSADHADVVDQLARHLPVRLRGGRVHPLAIDRYGVTLRVEGPDGDHDVRLPFDAPVDDVQSLSR------------
A0A1P8YJL6_9NOCA	-PFW-EVEGPWLEHLESDHGELVDQLAGRLPRALRTGRVRPLGIDRYGIRLRVEGETGDSDVRMAFAHPVDDVSELSRAL----------
H6MT81_GORPV	-PFW-EYEGEWIAHLDADHADVVGQLARKLPRDLRKGRVRPLGLDRFGIRFRVEGADGDADVRLPFPRPVTDVGELSRALRSLA------
A0A2S0KJS1_9ACTN	-PFW-EYEGQWLSHLDADHQDLVYRLASKFPEHLQRGRVRPLGLDRFGITFRIETPDSDSDVRLSFERPCQAVGDLSEALHDLVEQ----
L7LDC4_9ACTN	-PFW-EYEGQWLSHLEADHRDLVDRLTLLFPDHLRDGRVRPLGLDRFGITFRVETPTADNDVRLSFDRPCTGVGDLSAALHDLVAHA---
H0QVG5_9ACTN	-PFW-EYETGWITHLDSDHGDLVGQLARKLPAELRTGRVRPLGLDRFGLRFRIEGPEGDSDVRMPFPQPVETVWELSTALRSL-------
A0A7C9I0Q5_9DEIO	-PIVNDDMHDIITHVNEGHVPELLHCVKAYTPVQDATHVQMTAVYEDGMELEVTAPAGLSRHFVAYAVPGPAHEAIRGTV----------
A0A370TXA1_9HELO	-PKDAAAKERIIKHMNADHQVSLSYYLQHFKKASEARSPLLEDVSFESMTVRA---SNGKTHSIPFNPPMKTWADARGRTVDMDREARDA
A0A150VEC3_9PEZI	-PKDNVAKARIISHMNEDHHDSIARYLMHFHGLSKAYDGQMCGIDLAGMTLTC----RGKDYRVKFKPPMTSYHEARYRVIQLDQEAK--
D7DNP6_METV0	-PLA-AQETSIIEHMNTDHVHSLIAYSKHFHNV-SATHAEMLGIDADGFDAKVNIEGKTQVLRFNFDQPIHDAQSARMALVNMSKVAK--
A0A221T0Y3_9DEIO	-PLAGEHIRHLIEHVNQDHTQDLLYCLQAFTPSDQPTGATLTALYADGADVTAHAPGRATTHFLAFPDAASPQVA----LRALASEAR--
A0A346A4G4_9HYPH	-PLIE-AEADAVAHMNADHAEALALYATRLLGAPDG-AWRCVGIDPDGIDLHF----GQTTLRLAFPQRVTAPGALRGVLKQLAEAARAA
K9Y686_HALP7	-PLNEKLLAKISAHLNEDHLDDLLACARVMGGLTWAEQATVVSLDTTGINLDVSGCEKRQSLRLEFPTHVEGVLSLRRTLENMITESRAQ
A0A6A2WT57_HIBSY	-PLR-DFAEEFVNEINTYNGEDVLRFCNVFVDLDQVSEAKMIWVDHLGFDLRIYSPQNSFDVRIPFPREVTDEKGAKSSFNGMSQLAWEV
A0A251U3Y0_HELAN	-PLR-DFAHHLVHEINTHNMEDVLRFCNIYVDDVQVSEAKMVWLDRLGFDIHLYSPENDYEVRIPFPREVTNEKGAKSSFNGMAQLAWEV
A0A068TNH5_COFCA	-PLR-GFAEKIVDEINANNMEDVYRFCNIYADLGQVLDAKMVWVDRLGFDMRVTSTQNDFDFRIPFPGEVTDEKGAKSAFNCMSQLAWEV
A0A511N1Y0_9DEIO	-PLSPNSTRSTIGHINSDHLREMLVLAHGLTDATWAQEARLKEIYTDALELTVTAKDRSESRFVDFEQAVKTGGQAHQAIKGLVQKARTN
U5DTL9_9CHRO	-PLTDKLLTAIANHLNQEHRDDLLAFAQAAN-LDWAEQAQVLTLDTAGVNLEVVGKGEVQHLRIDFPEPANGVLAFKRSFGVLIAKSR--
A0A2P8VZS3_9CYAN	-PLTEKLLTAIAHHLNQDHREDLLACARAND-LNWASEVRVVSLDAAGIVLEAIDGNTVQPLRLNFPTPVNGVLALKRILEARIAESRAQ
Q9RZK3_DEIRA	-PLTGDEIRATITHLNDDHAEALLYCVRAFTPQRKAERAELRQLFSDGLEVDCA---G-QRSFVPFVGEGTLEEQVQATFL---------
A0A261GSX3_9GAMM	-PLTPDEITSIVDHMNQDHADTIVNYVRYYGGVDGVISASLHSINQNEIYIDVVAHSLSCRLAIPLIRPLTSVTDARIILVEMAKQARS-
A0A2V1BR48_9HELO	-PQDEAAKARIIKHMNADHADSLFYYLQHFCKSRNAHGATLSSISLSSMTLKT-TDG--KTHTIPLNPPMKSWSEARTRSVEMDREARSA
A0A1E1LHM0_9HELO	-PQIEAAQARIIKHMNADHADSLSLYLQHFHKLSTADGAGISSISLSSMTLRTT---NGNSYKIPFNPAMRSFSEARQRSVELDREARN-
A0A5N6KU93_9ROSI	-PSDEATVARIISHMNTDHQDSLMRYLEHYCKLSSARNARLTNITKTALTITTSKSTSSNTYTIPLDPPLASWSKARPRVVSMD------
A0A1Y2DY11_9PEZI	-PSEAAIKSRVVTHMNKDHGAELEHYLRAFNGLSARAAAGAQIVDTSLDALTVRTARG-VQHTISISPPLASYGQSRVRLVDMSQVA---
A0A165A1V7_XYLHT	-PSEAQIKQRIISHMNSGHQDSLIKYLKFYSHLSAARNARLTDISFSGMDITS----NGKIYVVEISPPLKSWGEARERLVKMDKDA---
A0A395NAY2_TRIAR	-PSEEEIKGRIITHMNTLHSRELSHYLRHYVGLSAASSPAIQDMSLSGMTIKT----SNGTYSVPFSPPLSSWADARPRVIAMDVDAREA
M7U132_EUTLA	-PSNEAVKARIMSHMNKDHTYELSHYLRAFNGVSSARNPQLTDLALDSMSIR--STGGSHVVRIA--PPMASLMDSRVRMIEMAQEAQQK
A0A448YXN8_9STRA	-PVM-AFGGHVAAHMNDDHSEATMAMVRHYVPGLDVEGALINRVDSLGMDVTVTRNQADEKVRLPFPEPITERGAVKTAIVEMTRAS---
A0A1Q8RT36_9PEZI	-PVSP--RDRILTHMNNEHKRELSLYLRHYAGRSAATSPWLKDITLEAMTIAAGGLG-GKEFVVAFNPPLQSWADVRPAVVDMACASQ--
A0A3E0U1H3_9GAMM	-PWDNASEQHMIEHMNEDHQDAMALMLKQHFNVEDE-QPVMAGVLADGCFLQ----SKERNFWLDFEQPCENSTDVRKALVKLTHDARAA
A0A2C5ZB76_9HYPO	-QADEEARDRVMRHMNQAHTRELSHMVRHFSGASEAVNPSLRDLTLQGMRVRA----GGNDYAVPFSPPLADWSEARHRIIAMDAKARQ-
A0A1A9NQR0_9PROT	-QLA-EQETAILDHMNADHAENLRAYCHHVHGRV-AETVAMTGMDTDGFDVTA----DGRLLRFSFDTPVTDAQEARVALVSLAKACRA-
A0A194S9Y6_RHOGW	-QVTDAEAQRIISHMNKDHEKSLGHYLEYYGNISAYSKPEIVSFTSPSMKIAYGPAFARDEFTYEFSPPM-HAGEARKRLEEMHAQAKV-
A0A5C5G626_9BASI	-QVTDAEAQRIISHMNQDHAKSLGHYLEYYGRVPPYAHPEIVSFSTPSMRIRYGPKAARKEFTYEFSPPM-HAGEARKRLEEMHAQAKV-
A0A2S5BJA1_9BASI	-QVTEAEAQRIVAHMNKDHAESLGNYLEHYGHVPRSASPALTSFTTASMKISYGPAKSRREWTHEFSPPM-YAGEARKRLEAMHQDARK-
A0A238FB73_9BASI	-QVTPQEASRIISHMNADHAPSLSHYLEYFAHAPSAMAPRITEFSTDEMAIEYGPAGRRSTWHYTFDPPM-YAGQARKRLEAMHSEARKQ
A0A059MPE9_9NOCA	-SFDAAVVAAVTGHMNDDHADDNLLVVRAFAE-PTAGAARMTGVHTEFGEWVVEVGGIETTVRVPWLEPVSDRAGIRTAVVALYHAAC--
A0A177Q5R1_9BACT	-SFPPEVVAAVQRHVNEDLAEDCLIICRALGGAPTAKSATMTGCDSRGVDFTIVVSRADATVRIPWAERVTNSAEIRSAVTRLYRDACK-
A0A0Q8UPK4_9MICO	-SFPPEVVDAVLRHMNSDHTDDNLVIVRANG-APDAAAATMTALDADGGVWSVSTADSAIELRIPWTIPVAERADIRKAVVLLYRSA---
A0A232LS71_9EURO	-SIDQASKQGIINHMNAKQTGTLVLYLKVYCRFHPESVDSIKMVDITFSDMIISTRG--THYCVPIDPPMKSLHDARRRLIDMRNH----
J3PA74_GAET3	-SIPHAEHERTVAHMNKDHASDLSLYLRHFNGEPDAAGARLVSLDLRRMTIAAGPAGT--THHVRLRPALSSWDDRRAVLIDMAWVARAA
A0A1I5CDH8_9MICO	-SLSPDVVDAARHHMNTDHVADNLVIVHAFAD-PLAESAVLTGVDGDGGTWAVAGPAGNTEVKIPWSAPVTDRAGIRREVVALYDAA---
A0A4U0XUS1_9PEZI	-SQDAAAKKRIITHMNADHHDSVFLPTTHSTNPSSARNAKIKDISLHGLTVVA----NGKTHSIAFNPPMTSYREARERVVAMDKDAV--
A0A0G2FV35_9PEZI	-SVDPATKKRTIAHMNKDHTDDMSAILQHYSHAPQAAGAEMLDLDLTAMSIRS----ASGVHTVPVAPPMGTWDDRRARLVAMTADARKA
A0A0T1WDY7_9MYCO	-SVQP-IAAGAIEHLNADHADALAAMARTLGGYPDTTAATCTGVDRYGLDLKVTTERGVAYPRVGFAERLDSPDQLRAATVELTRRARE-
E2S8G7_9ACTN	-TFAPEVVRAVIGHMNEDHTDDSLVIVRAFAE-PDAVSAVMTDLDAEAGTWRAVVGRSAVTVRIPWTVEVVERADLRRAVVALHEAAT--
A0A519G3U8_9MICO	-TFAPEVVTAVCAHMNDDHTEDSLRIVRAFA-RPEATAAVMSGLDGDAGIWTATVGGAEEEIRVGWPAPITERAEIRREVVVLYEQACE-
A0A235GB27_9NOCA	-TFDDAVVAGVTGHMNGDHGTDNLLIVQAFAE-PTATAARMVGLDSVAGDWVADVDGVEKAVKIAWPEPALDRPSIRTQVVALCMQAY--
A0A4S5AJ96_9ACTN	-TFDPDVVDQVLAHMNGDHLDDNLLIVRANG-APQATAASMSDVDGEAGTWTVVGPEGPGAVRIPWPSPITQRAEIRREVVALYDAA---
A4AEN5_9ACTN	-TFSAEIVSAVLAHMNSDHNGDNLLIVRAFAES-AAISAAMVALDDREGTWQYSDAHGEHHVSVPWSKAISERTEIRREIVHLYDRAC--
A0A3N0CCK3_9ACTN	-TFSAEVVGAVLAHMNDDHRDDSLRIVQAFA-RPDATAARMTGLDGEAGTWQVTLSGAEEEVRVPWPAPITERAAIRREVVALHDEAC--
A0A2U1T043_9MICO	-TFSDDVVTAITNYMNTSQPGITLQIVRALGGVADAESATMTSFDEKRAVFTATVAGQESRVEVPWSHELHSRDEVRADLFLLYERATAA
A0A0Q4F7J5_9MICO	-TFSPDVVSAILNHMNGDHTDDNLLIVRAFAN-PAATAAVMTGFDGSVATWDATAAGTTSEVRIAWPAPITERGEVRREVVALYDAAC--
S7VYB4_9MICO	-TFSTEIVSAVLAHMNSDHNDDNLLIVRAFAA-SAAISAAMVSLDHTEATWQYSDAHGEHHVTVPWSATISERAEIRHEIVRLYDRAC--
A0A379C8D1_9PAST	-VFDEETELKIIEHMNKDHIEAMEKYLTNSIKLQLGVVPEMVAVNQFGVTISY----HNRLHFIAFEEEALDAKMARVQLVKMAK-----
A0A0V7ZLJ4_9CYAN	AEFSHEVSSRICKHMNEDHANAVLLYAQHFGGVANATKAEMLKIDSVGMDLTVQVSEETLPLRIEFDHNLVDSEDAHHTLIAMVKQART-
A0A0C2XK87_9AGAM	AKFSPEASKRICDHMNEDHTDALAYYVQHYAKQPNPKDCLMVSIDSSAMVIEIEGNNKKEEVRIPFDPPLSEAREARVRLIDMMWE----
A0A4R4SI47_9ACTN	APFSEDVVRQIMRHMNDDHAADCLTICRGLAGRPGATAARMTGMDADGIDFAVTEGGAEGQVRIPFSERLTERPQVRREVVRMTEEARAA
A0A1V0A9Z5_9ACTN	APFTADVVEAIKRHMNDDHADDGLTIVRALGGRPDAQTALTSDVDAEAITFTI---DGGERVRVPWGETLTERAQVRKAVVRLYREAC--
A0A4R7I3V6_9ACTN	APLAPAVREQLLEHFNANHADTVLLVARHVAGAESALDAEIVDVDTAGATITVRAAGHELGGRIEFTQPVSTVADVQQQVLAAIGRAREV
A0A4V1XE83_9PEZI	APSNEAMKARIISHMNKDHTYELSHYLRAFNGLSAARSPQLTDLTLDSMTI--KSASGSHVVRIS--PPMGALSDARVRMIEMAQGAQK-
A0A517LE40_9PEZI	APTDDAMRKRIINHMNNDHSDSVMRYAEHYGNASRYTSRNAKVVDISLDKLVLS--ASNRTISIPLDPPMKSLSEARERVVKMDQDC---
A0A0D2AHU1_9PEZI	APTEAQVKQRIVGHMNKDHQDSVIRYAEYYGKASRFTSRNAVLQDVALDKLTIVT--GGKTIIIPLDPPMQGLKDARERLVEMDKQAL--
G4ML86_MAGO7	ASIPQSEHNRTVAHVNKDHAEDLSLYLRHFNGVSDSADAELLSLNLDRMLIRA--GPSRALHKVSYSPPLTDWADRRSVLVEMSRSARDA
A0A6P8B637_MAGGR	ASIPRSEHDRTVAHVNKDHAEDLSLYLRHFNGIQDAADAELVSMDLERMLIRA--GPSRALHKVSYSPPLTNWADRRAVLVEMSRSARDA
A0A2N3NH83_9PEZI	ASVEAATRTRIVNHMNKDHQRELANYLRHFCKLPEWRVAQPVMKDISLDNLTIQSTDG-ATHLIPFDPPMNSFSEARNRVVEMDKTARKA
A0A1J9RTR0_9PEZI	DAARAAAKQRIVSHMNADHQDSVARYLEHYCNVSSFTARKARLTDMSLGSLTI--EAGSRKFTIPLEPPMQAWREARERVIQMDRDC---
Q7NI19_GLOVI	DAFSAQISERICRHMNEDHGDAIALYARAFGGAGDCEAARMLSIDAQGMNLLVSDKDAQVPVRVTFERPLKDAEDAHQTLIGMVKTARAR
A0A2T1CHX2_9CYAN	DAFSPEVSDRICKHMNDDHADAITLYARVFGGEVGASAAEMLKIDAEGMDLSVQVNDETKPVRIAFDHELQDSEDAHQTLIAMVKEARQR
A0A2T5VG67_9HYPH	DALA-AAEEDIVSHMNQDHGDALTLYATRLIGKGDVEGWIMTGCDPDGIDLR--NGDGQHNVRLAFERSVTDASGMRTMLVAYAKTARH-
A0A0Q6KHE8_9HYPH	DALAP-LEEGAVAHMNADHADAVRLYATALLKARDG-AWRVTGIDPDGLDLAL----GDETLRLPFPAPVADAAALRGTLALLARQAREG
A0A3D9HDW0_9PROT	DALN-RAEEGIINHMNADHSDAIGLYANRLLGLDG-VGWRMTGIDPDGCDLR----RGGETARVGFDKKVHNAKEARDELVRLTNLARND
A0A2W1K027_9CYAN	DALSPAVSDRICKHMNEDHGEAVAVYVQIYGQTPEATAAEMKSIDNQGMNLVAQVNGDSVPVRVEFDHALQDSEDAHQTLIAMLKQARQA
A0A1Y1Z8A4_9PLEO	DAQDAAARERIIKHMNADHRDSIRRCIEHALGVSQTGDARMTDISLDKMKFAF----GDNKVAVPFDPPMKTFREARERLVQMDKDAVKA
E3S9Y4_PYRTT	DAQDEATRQRIIKHMNTDHHDSICRYVEAFASKSVFQSRKAQMIDIDLNQMVISSGNGQRS-VIAFDPPMQNLREARERVVQLDKDAQQV
Q0ULP2_PHANO	DAQEDAARQRIIKHMNADHQDSIRRYLEAYSNKSQTRNAQMTDISLNEMKFVC----NGQHHTIAFDPPMESLREARERVVQLDKQALQ-
N1Q095_DOTSN	DARDAAAKNRIMTHMNNDHHDSIIRYLQHYGKVSAAYDGSITDVALDSMTLSC----HGRDYRIPFEPTMSSYREARERVVELDKECRKA
F0XZU7_AURAN	DAVAKE-ARDLCVALNDDKRSDDRAMAAQLLDVADAAKVSVMAVDRLGLDLRVKRAGGTEEYRLAYRAAARSVEDAKSEINKLLQEAWEL
A0A0Q5QDZ9_9NOCA	DAVSPKA-AGAIDHLNDDHADSLTAMAQALGGFPDATGATCTAADRYGLDLKVSTPRGIAYTRVGYAAPIDSIDDLRAATVELAKRARS-
A0A0U5C9X7_ASPCI	DDASR--KAFIIKHMNADHKRSLSLYLRAYCGLSAKASTSPTLEDVRLDDMVISTPNG-GRFTIPFTPPLKSLTDTRARVVAMHHES---
V5ERG5_KALBG	DDIAPK-AEGILSHMNNDHKDSLAYLATHYGDLAKPNQVVMTAIDKKHLEIAYTTKKGSRTVHVPFRPYLAGYSEVRTRLVDMSAVS---
A0A5C3DXA2_9BASI	DDIASK-AEGIISHMNNDHKDSLAYLATHYGDLAKPSQVLMTAIDKKHLEIVYTTDKGSRTVNVPFYPHLSGYSEVRQRLVDIS------
A0A5B0E3I7_9HYPH	DDIV-AAQKRVVEHMNDDHADAIERIVVHAGGE--AGDWLIGSIDRFGSDFV----RGDKVFRVEFPSEITTGKDYHMAFVGMARA----
A0A1L9P4Z9_ASPVE	DDQS--RKAFIIKHMNNDHARSLSLYLRAYCAVSASAAQSPTLEDLRLTDMIISA-RGS-RYIIPFTPPLASLSETRARVVAMHKES---
A0A1L9TSU7_9EURO	DDQS--RKAFIIKHMNNDHARSLSLYLRAYCGVSPRAAQSPVLEDLRLTDMIISAQ-G-SRYIIPFTPPLASVSDTRARVVAMHKES---
A0A0F8WNV4_9EURO	DDTQSRGKDFIIKHMNADHQRSLSLYLQVYCSVSSRASQPPKLEDIRLTDLVISAQG--TRYTIPFHPPLNSLAETRGRVVAMHKEC---
R9P4A1_PSEHS	DDVA-AKADGIISHMNNDHKDSLAYLATHYGDLAKPNQVLMTAIDKKHLEIVYNTQKGSNTVSVPFHPYLSGYSEVRQRLVDLSA-----
M9M715_PSEA3	DDVA-AKADGIISHMNNDHKDSLVYLATHYGDKPKPNQVLMTAIDKKHLEIVYTTQKGNRTVSIPFYPHIASYSEVRQRLVDLSA-----
A0A0D1E3D2_USTMA	DDVAA-KAEGIISHMNNDHKDSLAYLATHYGDLAKPNQVLMTAIDKKHLEIVYNTQKGSKTVSVPFYPHLAGYSEVRQRLVDLSA-----
A0A429YXA9_9HYPH	DEIA-AAEQGAISHMNSDHRDAIELYARHFAKAKP-GDWIMTGLDVDGFDLAC----GDDSRRVFFPEPLTGVAAMRKTLVSMARTARES
I2G210_USTH4	DEIAAK-AESIISHMNNDHKDSLAYLATHYGDHPKPNQVLMTKIDKERLEIVYTTDKGSKTVHVPFYPHLAGYSEVRQRLVDVSAL----
A0A1Z5KI29_FISSO	DEISDETSKRICAHMNDDHYVSVYAMAKSLVQLQKISSVNMKKVTSAGCHIQVITCSGSQNVVYNFDEAPVTQTKLRPLLIAIHH-----
R7Z244_CONA1	DEKERAMQQRIVTHMNADHRDSVIRYLEHYKGLSSARNARLEKMDLNSLHVRC----GGALYTIPLDPPLSSLKEARERVVQMDREA---
A0A2P7APW0_9HYPH	DELA-AAEKAAVDHMNEDHADAIGLYARYFAKAPEG-KWRMTGIDADGFDLA----DGDDVLRIFFNEPLTSAKDMHMTLVRMAGEAREV
A0A2S9JWM8_9HYPH	DELA-AAEKSAVEHMNADHANAISLYARFFAKAP-AGNWRMTGIDADGFDIA----DGDDVQRIWFPAPLTSAGDMHKSLVRMAGEARA-
A0A2N9VZJ1_9HYPH	DELA-AAEQGAVEHMNKDHADANALYARFFANAPDG-NWRLTGIDADGFDLA----DGDEVLRIFFKQPLTSAKDMHMTLVHMAGEART-
A0A0Q8AX78_9HYPH	DELA-ASEQSALDHMNEEHLDAISVYASHFAKASG-GNWTLSGFDADGMDLVA----GDETRRVFFPNPLKSAQDLRPILVEMAKAGRVS
A0A1V8RNG1_9HYPH	DELAT-SEQQALDHMNADHREAISIYANHFAKAPG-TDWRLTGLDTDGMDLA----SGDRSERVFFDEPLQSAADLRPVLVEMAKRGRA-
A0A317XT14_9BASI	DEVA-AKADGIVSHMNNDHKDSLAYLATHYADLVKPNQVKMVTIDSKHFEIAYTTAGGTEVVHIPFFPHLQGYSEVRSRMVDMSKVSEKV
A8ILQ1_AZOC5	DEVRES-VEGVVSHMNEDHADAIALYATRLLGEPEGVAWRMIGLDPDGCELA----GGDVVRRLDFPQRVTGRGAVRQVLVQLVTQAREK
A0A2S4PYP7_9PEZI	DFKVEVNKDRIINHMNTDHADSPSLFLQYFLQVPPQEAQYASIYDISLSTVSIKTV-NSKNYTVPLDPPMKSWSETREKMKEMDRVARQS
K0SK49_THAOC	DGITPATSDRICRHMSFDHASTCHAIVESLSARCSIKNARMKSIDLTGYSLAFVLCDGSESVRIPFDPPLKCSAEARPRLVAAHHRAL--
K9X1B2_9NOST	DIFSAEISSRICKHMNEDHADAIILYSQAFGGVTNATAAQMLSIDAEGMNLTAQVNEESIPVRIQFDHVLADAEDAHQTLIAMVKQGRVK
A0A163A1I9_PHYB8	DLIAPH-SAPISAYMS-VHSATNLAYVRYFGRQDSAVSATFKSLNSRTFTVEYILGDGRGESVIPFPHLLTRREEIRPVLESMAKEAES-
K9TAN7_9CYAN	DLISAQVSDRICKHMNDDHADSVLLYAQIFGEVTDATSATLLAIDPLGMNLTAQVGEKSLPVRVTFDHALADSEDAHHTLIAMVKQARQL
K9U9T5_CHAP6	DLITPAISDRICKHMNDDHAEAVLTYAQFYGKTPTAETAAMSAIDPLGMDLTAQVDGETVSLRIPFDRELTDSEDAHHTLIAMIKQARVL
A0A316ZE62_9BASI	DLKTR--ASSILAHLNGDHADSLRSIVARSEELPYPSRARATAIDADGFDVEYTLKAEKRRARVAFKQPLKQSGEARAAFVGLSNE----
A0A2A2TGG7_9CYAN	DNFSAEVSSRICQHMNEDHSSAVGIYVQAFGGLMEATSAKMLAIDSQGMDLMAQVSGEDVPVRINFDHELKDSEDAHQTLIAMVKQARVK
A0A1Z4R4L3_9CYAN	DNFSQEVSARICGHMNEDHSHAVTLYAQVFGGLTEASAAQMLTIDAQGMDLIARVSDEDVPVRINFDHVLQDSEDAHQTLIAMVKQARVQ
A0A167TTN7_9PEZI	DNIDLRSKQQTLAHMNAGHRADLALYLRHVNGLSAAQLAAPELVDMDLAALHVRTATSGDVHVVPLRPPLATWSERRTRLVALSHEARKA
T0T199_9PROT	DNIESSHYDFAIKHMNDDHKNAICKYLVDKGL--QAVDPSIISMNQLGFHIK----DEERITYIEFKSPAKEAGDLRKFLVEMAK-----
C6WUQ2_METML	DNVLAAQEAHILDHMNTDHADSLIAYCRHVHGV-EATQASMLGIDCDGFDVAATVNNQSMTLRFVFATPIHDAQSARAALVSLSKAS---
R1FZV4_BOTPV	DPAAQAAKQRIISHMNADHQDSIVRYVEHYCKVSALAARKARLVDMNLGSMSVDAA--GKKYTVPLEPPMQSWREARERLVQMDKDALA-
A0A1H9CZT6_9HYPH	DPALAAAEAHAVEHMNEDHFDAVNNYARHYLQAPTG-NWALAGIDAEGINIAL----GDDIRRIFFDEQLSVPEDMHMTLVKMAKTARM-
A0A0Q8IAX8_9HYPH	DPALAAAEGNALEHMNEDHFEAIDLYARHYAKAPGG-KWVLTGIDAEGIDIA----NGDDTRRIFFEKPITMPQDMHVVLVQMARAARV-
A0A1G6PCK1_9PSEU	DPFA-AFEAGWLRHLEVSHTDVVGALIRHLPDNLRGGHVRPLGLDRFGLRLRVEAADADHDVRLAFSRPVRTAAELSVELRRL-------
A0A2X4U3S1_9NOCA	DPFA-ALETAWLEHLEAEHADLVVRIARRIPEAQRGGRIRPLGIDRYGVRLRIESGRGDHDVRIPFGEPVADPSALSRAL----------
A0A2A7N3N6_MYCAG	DPFA-AMESCWLRHMEVAHRDVIDRLADRLPPSLRRGRVRPLGLDRYGVQLRVENDEGDHDVRLAFPKPVDDVTGL--------------
A0A0H5CS04_9PSEU	DPFA-EYEAGWLRHLEISHTDVVGALARHLPAELRGGHVRPLGLDRFGLRLRVEAIDADHDIRLAFSRPVSTAAELGTELRRL-------
A0A5C4M6F3_9PSEU	DPFA-EYETTWLRHLAHEHADVVASLARHVPGELRGGRIRPLGLDRFGLRLRIETEGEDHDVRLAFSRPVSNPAELGSEMRR--------
A0A6N7Z825_9PSEU	DPFA-EYETTWLRHLDQEHADVVADLARHVPEELRGGHIRPLGLDRFGLRLRVETGTEDHDVRLAFSRPVSDPAELGSEMRRL-------
D5UQ28_TSUPD	DPFA-GYEAAWLAHVENDHPEMVGQLARRIPGKLRNHRIRLLGIDRFGIRLRAEHHESDVDVRLNFAQPATDMAALQ-------------
W5VYG9_9PSEU	DPFA-HYEDGWLRHLELSHRDVVELLCRHLPDHLRGGHVRPLGLDRFGLRLRVEAVEGDHDVRIAFAHPVTTPKELAAELRRL-------
A0A1I3SL24_9PSEU	DPFA-HYETQWLRHLETEHADVVEQLARHVPEELRGGRIRPLGLDRFGLRLRVEADSGDHDVRLAFSRPVTDPAQLS-------------
A0A2S6GCE4_9PSEU	DPFA-TFEAGWLRHLELSHTDVVGALVRHLPEDLRGGHVRPLGLDRFGLRLRVEAIDADHDVRLAFSRPVRTPGELSAELRRLV------
A0A1Q9LUC2_9PSEU	DPFAAE-EAGWLRHLELSHTDVVGALVRHLPEELRGGHVRPLGLDRCGLRLRVEATDADHDVRLAFSRPVRDAAELSAELRRL-------
A0A1Q4X6X2_9PSEU	DPFAAH-EDHWLRHLELSHRDVVGLLAQHLPADLRGGHVRPLGLDRLGLRLRVEMSDSDHDVRIAFSRPVGTAQELAVELRR--------
A0A5Q0GR15_SACSY	DPFAAH-EDHWLRHLELSHRDVVGLLSQHLPEHLRGGHVRPLGLDRFGLRLRVEMADEDHDVRIAFSRPVGTSQELAVELRR--------
W7IPR4_9PSEU	DPFAAQ-EAGWLRHLEVSHTDVVAALVRHLPEELRGGHVRPLGLDRFGLRLRVEATDADHDVRLAFSRPVGTPAELSTELRRL-------
A0A2W2CF83_9ACTN	DPFAPEVIVAVRRHMNDDHADDCLLICQGLGGQPAATAATMSGMDAEAMEFLATVGGASVPVRIPFHGPIVERRQIRAEAARMYREAC--
A0A7I7XNW4_9MYCO	DPFAT-LESCWLQHLESAHRDVVDRLADRLPAPLRHGRVRPLGLDRYGVRLRVEAADGDHDVRLPFPKPVDDATGLNQA-----------
A0A4R2DE23_9NOCA	DPFAT-YETAWLEHLEQDHADILARIARRIPPSARTGRIRPLGLDRYGLRLRIESGEGDHDVRIPFQEPVDEPNGLSRA-----------
A0A558AMJ9_9PSEU	DPFAT-YETSWLRHLEHEHADVVAELARHVPEELRGGRIRPLGLDRFGLRLRVETETEDHDVRLAFSRPLSNTAELAGELRRL-------
A0A1I0W5Z5_9PSEU	DPFATQ-EAEWLRHLESSHADVVDQLSRHLPEELRGGRIRPLGVDRFGLRLRVEAEAGDHDVRLAFSRSVSSLPELAMELRRL-------
F5YUC6_MYCSD	DPFC-AIEAHWLQHLDSAHPELLARLATKLPPQLRRGRPRPLAVDRYGMWLRVEAADGDHDVRLSFPRPVEDVLSLNRAVR---------
A0A1M9HQM9_9MYCO	DPFC-ALEAGWLSHIDHDHRDLVERLARRLPLNLQHGEVRLLGIDRYGIQLRVEGAESDHDVRLPFNEPVNDTAGLSQAL----------
I2A7A3_9MYCO	DPFC-ALESSLLRHLDAAHGDVLARLVSRLPAPLRRGHVRPLGLDRYGVRFRVEGTDQDHDVRLPFHKPVDDMTGLRQAI----------
A0A6I2FQC9_9NOCA	DPFC-AMEGAWLQHLHADHADVIDRLARHLPPLRRGALVHPLAIDRYGVTLRVEATEADHDIRLPFTTPAHDVESLSRAVQALAA-----
A0A6G9Y4D1_9NOCA	DPFC-AMESAWLRHLTADHADVVAQLARHLPARLQHGRVHPLAIDRYGLTLRVEGSDGDHDFRLPFGTPATDIESLSRAVRT--------
A0A7I7K8F3_9MYCO	DPFC-AMESGWLQHLDSAHREIVDRLAARLPQPLRRGRVRPLGLDRYGVQLRVEGQDGDHDVRLPFTKPVDDVSGLSQ------------
A0A0T1WEA2_9MYCO	DPFC-AMESGWLQHLESAHREVVDRLANRLPTPLRRGHVRPLGLDRYGVQLRVEAEDGDHDVRLPFAKPVDDVTGL--------------
A0A1X0CXR7_9MYCO	DPFC-AMESGWLRHLDAAHQDVIGRLAARLPSTLRQGRVRPLGLDRYGMRLRVESDSGDHDIRLPFPAPVDDIAGL--------------
A0A0D1J547_9MYCO	DPFC-AMESHWVQHMESAHRDMVDRLASRLPITLRHGHVRPLGLDRYGVQLRIEREDGDHDVRLPFSKPVDDVTGLSQA-----------
A0A1E3S2H9_9MYCO	DPFC-AMESSWLRHMEAAHRDVVDRLASRLPLSQRRGRVRPLGLDRYGVRLRVENDEGDHDVRLPFAKPVDDVTGL--------------
A0A2G5PDE4_9MYCO	DPFC-AMETPWLRHMDSAHQDVIERLAAKLPSSLRQGRVRPLGLDRYGFRLRVETDGGDHDVRLPFPQPVNDVHGL--------------
A0A1X1QVH5_MYCFA	DPFC-AMETSWLRHLESAHRDVIDRLTRKLPGPLQHGRVRPLGLDRYGFRLRVETDAGDHDVRLPFAKPVDNAAGLSQ------------
A0A1A3JH75_9MYCO	DPFC-ATEAGWLRHLETAHPEVMARLAARLPTRLRRGTVRPLALDRYGVSLRVEDATGDHDVRLPFHRPVDDARGL--------------
A0A4R2JXE3_9PSEU	DPFC-AYEADWLRHLELAHTDVVGMLGRHLPSELRGGHIRPLGLDRFGLRLRVEASDADHDVRLAFEQPVSTTAELATELRRL-------
A0A0N9HU76_9PSEU	DPFC-AYEADWLRHLELAHTDVVSLLGRHLPDELRGGHIRPLGLDRFGLRLRVEADDADHDVRLAFEQPVTTTAELANELRRL-------
A0A1A1YFE1_9MYCO	DPFC-DMETSWLRHIDSAHRDVVARLAAKLPRPLRRGHVRPLGLDRYGLRLRVEGDDGDHDVRLPFPNPVDDVTGL--------------
A0A6N4W8M9_9MYCO	DPFC-EFEAAWLQHLDKDHPEVLNRLAGKLPAALRRGQVRPLGLDRYGVRLRVESPDGDHDVRLPFPNPVADVGDLG-------------
A0A1X1T045_9MYCO	DPFC-EIESNLLWHMATAHNDVVARLVSRLPAPLRRGRVHPLGLDRYGMRFRIEDSDGDHDVRLPFHKPVDDMAGLSQ------------
B2HMM6_MYCMM	DPFC-EIESSLLRHLTTDHQDVVARLVSRLPAPLRRGEVRPLGLDRYGVRFRIESNDGDRDIRLPFHRPVDDMHGLRQAI----------
A0A0I9V249_9MYCO	DPFC-EIESSLLWHLATAHNDVVARLVARLPASLRRGQVRPLGLDRYGVRFRVEGNAGDRDVRLPFHKPVDDMTGLNQA-----------
A0A557WVN2_9MYCO	DPFC-EIESTLLRHLDTAHNDVIARLVSRLPAPLRRGRVRPLGLDRYGVRFRVEADDGDRDVRLPFHQPVHDMSGL--------------
A0A1X2BM33_9MYCO	DPFC-EIESTLLWHLDTAHNDIVTRLVSRLPPQLRRGQVRPLGIDRYGMRFRVERHDGDHDVRLPFHKPVSDMAGLRQAI----------
A0A1X1RG19_9MYCO	DPFC-EIESTLLWHLDTVHHDVVARLVSRLPAPMRRGQVRPLGIDRYGIRFRVERADGDHDVRLPFHRPVSDMAGLSQA-----------
A0A1A3HU83_9MYCO	DPFC-EIESTLLWHLSTAHDDIVARLVSRLPVALRRGQVRPLGLDRYGMRFRVEGNDGDRDVRLPFHRPVDDMIGLRQAI----------
A0A366DNV3_9NOCA	DPFC-ELESAWLQHMDTDHADVIAQLARHLPPRLQTGSVHPLAIDRYGVTLRVEGHDGDHDFRLPFSAPADDVESLSRAVRT--------
A0A1V2TI17_9NOCA	DPFC-ELESAWLRHMDADHADVVAQLARHLPPRLQRGAVHPLAIDRYGLTLRIEGNDGDHDYRLPFAAPADDIESLSRAVRT--------
A0A2U3P7J7_9MYCO	DPFC-ELESGLLWHLDKAHSDVVARLVSRLPAALRRGQVRPLGLDRYGVRFRVEGEDGDHDIRLPFHKPVDDMTGL--------------
A0A4R6P588_9NOCA	DPFC-EMEGAWLAHMAEDHADLIAQLARHLPARLQGGRVHPLSIDRYGMTLRVESIDADHDVRLPFSAPADDVESLSKA-----------
A0A1J0VL13_9NOCA	DPFC-EMEGAWLQHMAEDHADVVAQLSRHLPTRLRGGMVHPLAIDRYGLTLRVESPEGDHDVRLPFATPADDIESLSKA-----------
U5E5D2_NOCAS	DPFC-EMESAWLQHMAEDHADIVAQLSRHLPARLRGGLVHPLAIDRYGLTLRVESAEGDHDVRLAFGAPADDVAALSKA-----------
A0A0D8I4U3_RHOSX	DPFC-EMETAWLQHLDEDHSDLVDMLTRKLPSYLRTGRVRPLGIDRYGLRLRIEDHAGDRDVWMPFANPVDDAIS---------------
A0A1A0M1E0_9MYCO	DPFC-EVESTLLWHLTTAHDDVVARLVSKLPTPLRRGQVRPLGLDRYGVRFRVEGSDGDHDVRLPFHKPVDDMTGLSQ------------
A0A511CV58_9PSEU	DPFC-QLERRWLRHLEEAHPEAFVALARHLLRSIQGAQVRPLGMDRCGLRLRVETPTDDHDVRIAWPQAATTVEQLRRQ-----------
Q5Z3L8_NOCFA	DPFC-QMESAWLQHLDADHPDILEQLARHLPPRLQTGAVHPLAIDRYGLTLRVEGHDGDHDVRLPFTAPVDDVEALSRAVRALA------
A0A318LZB4_9PSEU	DPFC-RYEEQWLRHLETAHADVVGQLARHLPEELRDGRIRPLGLDRYGLRLRVESCYGDHDVRLAFSKAIDSQPQLAMELRRL-------
H6R6E6_NOCCG	DPFC-SMESAWLQHMDADHADVVAQLARHLPPRLQRGNVHPLAIDRYGLTLRVEGEDGDHDVRLPFASPADDVESLSRA-----------
A0A1I6T4H4_9PSEU	DPFC-TFEDDWLRHLELSHRDVVGLLSRHLPEQLRGGHIRPLGLDRYGLRLRVESSDGDHDVRLGFSRPADTTERL--------------
A0A285LU95_9NOCA	DPFC-TMESAWLQHMDADHADVIAQLARHLPPRLQTGTVHPLAIDRYGVTLRVEGHDGDHDFRLPFSAPANDVESLSRAVRT--------
A0A3A4K7D7_9NOCA	DPFC-VMESAWLQHMSADHADVVAQLARHLPTRLRHGVVHPLAIDRYGLTLRIEGMDTDHDYRIPFSAPVTDVESLSRAVRT--------
C6WDR5_ACTMD	DPFCA-HEDHWLRHLELSHRDVVGLLVQHLPEGLRGGHVRPLGLDRFGLRLRVELEDTDHDVRIAFSRPVATPSELSSELRRL-------
A0A2T0TJZ6_9PSEU	DPFCA-HEDHWLRHLELSHRDVVSMLAKHLPEELRGGHVRPLGLDRFGLRLRVEAPDTDHDVRIAFSRPVESAKELSVELRRL-------
A0A1Q8C8Q9_9PSEU	DPFCDQ-EAGWLRHLEVSHTDVLHTLRRHLPDHLRGGHLRPLGLDRYGLRLRVEAIEGDHDVRLAFERPIATLEELSAELRRMV------
A0A2T0LVK6_9PSEU	DPFCEH-EAQWLRHLERTHGDVITDLARHLPDDLRSGRIRPLGLDRYGLRLRVECDRGDHDVRLAFSRPVDHPHQLA-------------
A0A2V4B9R8_9PSEU	DPFCHD-ETRWLRHLEHAHADVVTQLARHLPEELRRGRIRPLGLDRHGLRLRVECAEGDHDVRLAFSRAVDSPPQL--------------
A0A1Q9UMT3_9PSEU	DPFCKQ-ETHWLRHLEDVHPDVVEALSRHLPAELRGGEIRPLGVDRYGLRLRVEGALGDHDVRLGFDQPVSC------------------
A0A368VYL4_9ACTN	DPFCLQ-EDEWLRHLELSHRDVVGSLTRHLPDQLRGGHVRPLGLDRYGIRLRVESVDGDHDVRLAFSRPVADAEHLGRELQRL-------
A0A1H2S0W8_9PSEU	DPFCMQ-EDAWLRHLELSHRDVVGLLARHLPEKLRGGHIRPLGLDKYGLRLRVESADGDHDVRLAFSRPVSTTEHLGAELRRL-------
A0A4R7VN21_9PSEU	DPFCRE-EAGWLRHLELSHTEVVHTLRRHLPARLQGGHVRPLGLDRYGLRLRVESIDGDHDVRLAFSRPIATLRELSEELRRMV------
A0A1M4VE77_STRHI	DPFCRH-EDGWLRHLELSHRDVVGMLARHLPPALRGGHVRPLGLDRYGLRLRVEADNGDHDVRLAFSRPVENRQELAAELRRL-------
A0A0N0A4H9_9NOCA	DPFCRN-EDHWLRHLEAAHRDVVGQLARHLPEELRGGRVRPLGLDRFGLRLRVEAECDDHDVRIAFSRPVSTSAELAGELRR--------
A0A0F0H8D4_LENAE	DPFCRN-EDHWLRHLEAAHRDVVGQLARHLPEELRNGNVRPLGLDRFGLRLRVEAECEDHDVRIAFSKPVSTPQELAGELRR--------
A0A660CEN0_9PSEU	DPFCTQ-ETDWLRHLEHAHPDVVLALSRHLPGQLRGGAIRPLGIDRYGLRLRVEGPAGDHDVRLGFDQPVDCPRK---------------
J7LB09_NOCAA	DPFD-RWEGPWLRHLERDHGDLLHAVVRHCPVPLPEGRPRPLGVDRYGLRLRMEGSDGDHDVLIPFHRPARTPHEVAHRVHELAH-----
A0A6B2TSC5_9ACTN	DPFDPEIVLAVLRHMNEDHAHDSLLIVRTLGGQPTATSVVLTSIGPDGATFKAMLPTGDIDVILAWSSTIRERPQFRGEFARWYQEAVT-
A0A086TBG0_ACRC1	DPFEER-RQRIIRHLNRDHQPELSRYLEHFASLPLDTAWSPQLIDVSLDRLLIRAGDG-NHYTVPFLPPLSSWDEIRSRTVAMDAAARAA
A0A1I5K0W1_9ACTN	DPFGDDVVEQIKRHMNDDHAADCLTICRALGDRPGATAARMTGMDATGIEFAVTDGGAEHPVRIPFSERLTARPQVRHEVVRMTHEARAA
A0A1H8YBN6_9PSEU	DPFH-DYEADWLRHLESDHSDVVEQLAQHLPAGLRGGRIRPLGLDRFGLRLRVEADTGDHDVRLAFSKSVDSPPQLAAELRRL-------
A0A344LD19_9PSEU	DPFH-DYEARWLQHLETEHADVVEQLGRHLPEELRGGVIRPLGLDRHGLRLRVESPAGDHDVRLAFSQPVDSPPQL--------------
A0A5N0VQB9_9PSEU	DPFH-DYETNWLRHLEHEHADVVDQLARHLPEELRTGHIRPLGLDRFGLRLRVESDSGDHDVRLAFERPVLTPAQLAVELRRL-------
A0A1H3B6S4_9PSEU	DPFH-DYETQWLRHLETSHPDVVDQLAKHLPPALRDGVIRPLGLDRYGLRLRVEADTGDHDVRLAFSRPVDGPPQLAAELRRL-------
A0A541BR21_9NOCA	DPFH-EVEDCWLEHLESDHGELIALLARRLPRLRTGGRIRPLGLDRYGVRLRVEGEDADRDVRISFADPVDDAVALNRALRRL-------
A0A263D3Z0_9PSEU	DPFH-GYETQWLRHLEDDHPDVVDQLSLHIPEHLRDGHVRPLGVDRYGLRLRVEASSGDHDVRLAFSRPVDSPPQLAMQLQRL-------
A0A2A9FCL0_9PSEU	DPFH-NYEAEWLRHLESDHPDVVGQLARHLPPELHGGRIRPLGLDRFGLRLRVESATGDHDVRLAFSRTVEGPPQLAAELRRL-------
A0A4R2R3J8_9PSEU	DPFH-SYENGWLRHLELSHPDVVGLLAKHLPERLRGGHIRPLGLDRFGLRLRVEMLGDDHDVRLAFSRTVHTQEELAAELRQL-------
A0A5B2X1P6_9PSEU	DPFHPH-EDHWLRHLELSHRDVVGMLARHLPEGLRGGHVRPLGLDRFGLRLRVEAEDSDHDVRIAFSRPVATASELAGELRR--------
A0A495VU06_9PSEU	DPFHQH-EDHWLRHLELSHRDVVGLLSQHLPEGLRGGHVRPLGLDRFGLRLRVETSDEDHDVRIAFSRPVATSGELAVELR---------
A0A495XCP4_9PSEU	DPFHQQ-EDHWLRHLELSHRDVVGLLGRHLPEELRGGHVRPLGLDRFGLRLRVETVDSDHDVRIAFSRPVATSGELAVELR---------
A0A5Q3Q9J5_9PSEU	DPFHRH-EDAWLRHLELSHRDVVGLLVRHLPDELRGGHIRPLGLDRCGIRLRVEGSSGDHDVRLAFARPATTPESLGVELR---------
K3W454_SACES	DPFHRQ-EDHWLRHLELSHRDVVGLLAGHLPEQLRGGHVRPLGLDRFGLRLRVETTEEDHDVRIAFSRPVSTAGELAVELRR--------
A0A558DPH4_9PSEU	DPFHRQ-ESDWLRHLEHRHPDVVGQLARHLPAELRGGLIRPLGLDQFGLRLRVETDSGDHDVRLAFSRPVSDPPQLAVELRRL-------
A0A4V5UYN3_9ACTN	DPFL-DLAERMLHHVNSAHRDQLIAAVERLMGEPAPDAW-LWELDRYGATVRA---GRDRLVRMPWPTPAQTPEALEHALAC--------
A0A542DLU0_9PSEU	DPFL-DYEAGWLRHLESTHTDVVEQLARHLPAELRHGRIRPLGLDRFGFRLRVEAEVGDHDVRLAFSKPVETPPQLAMELRKLA------
A0A1V9A0X7_9PSEU	DPFL-GYEARWLRHLEHDHTDVLGGLTRRLPPELQEGRLRPLGVDRHGIRLRVETDEDDHDVRLAFSRPVEHPPELAVELR---------
A0A5M3W2Q6_9ACTN	DPFLDA-AERMLHHVNSAHRAQLVEAVAVLLGAPAPNAW-LWELDRFGATVRT---APDNLIRLPWPAPVTSPTALEQALA---------
A0A4R6JW11_9ACTN	DPFPPEVVEQIARHMNDDHADDNVLIVRALGGVPMASAARMSGLDADAMEFRAVVDGIEVPVRVPFSERLTERRQVRAEAVRMYHEAC--
A0A1D8T829_9NOCA	DPFRE-TESAWLLHLDEDHRELLDVLSRKLPRDIRRERIRPLGIDRYGLRLRVECALGDRDIRLPFAAPVDDVTALSRAL----------
A0A0N0TPG9_9ACTN	DPFS-RWEAPWLRHVDSDHPDLLEALTERIPPHLRTGTPRPLGVDRFGLRLRVEGADGDHDVRLPFRRPARTAHDVAAEVH---------
K9WL42_9CYAN	DPFSPEVSERICKHMNEDHADAIALYARIFGNAPDTKEAQMLSIDAQGMNLVAQIKSESIPLRIEFDHVLKDSEDAHHTLIDMVKQARTQ
A0A238XW36_9PSEU	DPFSR-WESRWLAHLESGHPEVLCELTRHVPPCVPAGPLRPLGLDRFGLRLRVESPAGDHDIRMAFSRPARNLRDVEREVRRL-------
A0A3N1B076_9ACTN	DPFTAEVVAQVARHMNDDHAADSLLICRSLGGTPQATTARMTGLDADGIEFSATVAGVEVPVRVPFAYRLTERVQVRHEVVRMYQEAC--
A0A4Q7J3N5_9PSEU	DPFTG-YESEWLRHLESDHADVVLQLTRHLPPDLRGGRVRPLGLDRLGLRLRVEGERGDHDVRLGFSQPVDDPAQLAAELRRL-------
A0A076MN25_AMYME	DPFTG-YESGWLRHLETDHADVVGQLARHIPEELRGGRIRPLGLDQFGLRLRVESGDGDHDVRLAFAKPVHSPAQLSTELRRL-------
A0A1G8LA75_9ACTN	DPFTPDAVAAIKRHMNDDHADDSLIIVRALGGRPAATSAVTSDVDAEAIEFTV---DGGERVRVPWGERLTERAQVRGAVVRLYREA---
A0A4R6KJ19_9ACTN	DPFTPDIVAAVLRHMNEDHAEHSLEIVRVLGARPDATSVRLTTVTPTGATFEATVPDADVEVVIPWSTEITERPQFRTEFAHMYQRASA-
A0A429FXT3_9ACTN	DPFTPDVVAAIARHMNDDHAADSVLIVRTLGGEPDAESAAMTGLDADGADFAVRAGGRDVAVRIPWSRRLTERAEVRAEVVRMYQEARRT
A0A285IWW4_9ACTN	DPFTPEVVEQIARHMNGDHADDNVLIVRALGGMPSATAARVSGLDADAMEFAAVVDGIEVPVRIRFSEHLTERRQVRAEAVRMYRDAC--
A0A4R4R6J6_9ACTN	DPFV-AIEAGILTHLDSAHRDELTRLLPASV--P-PGPVRPLALDRYGMWLRCSAPRGSFDLRLPFTRPVDDLHALRHAYRHLFAQS---
A0A3N1D884_9ACTN	DPFV-AVESGMVAHLDAEHRTELVALFRRYGRVVPEPVVRAVGLDRFGLRVRCSPPGGPFDLRFDFPKPVRDLNGLRCAYRKMFGFARDS
A0A6N7IC61_9ACTN	DPFV-DVEHDLLTHLDTHHPDEIVGLCTRLGERTRALTARLIGISRHGLWIRLGGRGSRFDLHLQFPTPVSDLDELQRAFRHL-------
A0A1I5YMV9_9PSEU	DPFV-DYEADWLRHLETAHADVVDQLARHVPAELRAGRIRPLGLDRFGLRLRVEADAGDHDVRLAFSGPVTDPRQLAAELRRL-------
A0A1H0WL20_9PSEU	DPFV-TFEAGWLRHLEISHTDVVGALARHLPKELRGGHLRPLGLDRFGLRLRVEAIDADHDVRLAFSRPVSTPDELSDELRRL-------
A0A1H9PAW8_9PSEU	DPFV-TFEAGWLRHLELSHTDVVGSLVRHLPEDLRGGHVRPLGLDRFGLRLRVEAIDADHDVRLAFSRPVSDPSELSAELRRL-------
A0A1G8DW76_9ACTN	DPFVEA-AENMIRHVNAAHRDQVRTVAASVMGEPAPEAW-LWELDRFGATLRAGLE-RPTLIRLPWPRPTATCQALEHAL----------
M3VGC2_9ACTN	DPFW-ECEAGWLAHLDADHADLVGQLARRLPDDLRRGRVRPLGLDRFGIRFRIEGPAGDSDVRLPFPRPVSDVVELSRALRNLA------
A0A554V6C5_9ACTN	DPFW-ECETAWLQHLDSDHADVIELLARRLPPQLRGGSVRPLAIDRFGLTLRVEKYGEDRDIRLPFNEPVTDGEGL--------------
A0A3M2LG92_9NOCA	DPFW-EFESAWLRHLAGDHADIVQRLGRHLPVRLRGGAVHPLAIDRYGLTLRIEAAGGDHDVRLPFPAPVSDIEGLSR------------
A0A1G6M6Z5_9NOCA	DPFW-EIEDHWLEHLEADHGELVDLLARRLPRHLRGGRVRPLGLDRYGIRLRVEDTGADNDVRLSFGDPVDDAAALSRAL----------
V8D457_9NOCA	DPFW-ELEADWVAHLDEDHADLVAALSGRLPAELREGQVRPLGIDRFGVRLRIEGPESDSDVRLSFPRPVHDVFELSRALRALA------
A0A7K0DMG0_9NOCA	DPFW-ELESAWLQHIDSDHAEMVTALARHLPVRLRGGRIRPLAVDRYGITLRVEGPESDHDVRLPFATPVEDVQSLSR------------
W5T711_9NOCA	DPFW-ELESAWLQHMDSDHADVIARLARHLPVRLRSGSVRPLAIDRYGVTLRVEGPDTDHDVRLPFHAPVDDVQSLSR------------
A0A1X0USE8_9NOCA	DPFW-ELETSWLQHLDVDHPELIDQLARRLPPSLRRGRIRPLGIDRYGISLRIESEHGDNDVRLPFPQPVDDSMALSRAL----------
C1B903_RHOOB	DPFW-EMETAWLQHLDEDHRDLIDMLSRKLPPHMRRGRVRPLGIDRYGLRLRVENDHGDRDIWMPFSAPVDDAVAL--------------
A0A5A7SGK0_9NOCA	DPFW-EMETEWLQHLDEDHGDVIDQLARRVPPSLRRGRIRPLALDRYGITLRVEGDHEDSDVRLPFNQPVDDVDAL--------------
A0A0D5AFQ7_9NOCA	DPFW-EMETSWLEHLDADHPDLLAQLARRLPPSLRQGRIRPLGIDRYGIRLRIEGECGDNDVRLGFTEPVQDVLSLSRAL----------
A0A164KRK9_9NOCA	DPFW-EMETSWLQHLDADHTDLVNQLARRLPPSLRQGRIRPLGIDRYGIRLRIESDYGDNDVRLGFAEPVDDTTAL--------------
A0A1Q9UGX9_9NOCA	DPFW-EMETSWLQHLDEDHGDLVNQLARRLPPSLRQGRIRPLGIDRYGIRLRIESDHGDNDVRLGFAEPVDDTMALSRAL----------
A0A3G8JQU9_9ACTN	DPFW-EYEGDWIAHLDADHADVIGQLARKLPRNLRDGRVRPLGLDRFGIRFRIEGPGGDSDVRMPFPRPVADVYELSQALRNLA------
D0LB91_GORB4	DPFW-EYEHGWISHLDSDHADVVGQLIRRLPRHLRKGRVRPLGLDRFGIRFRIESAEGDSDVRLPFGRPVSDVYELSHALRSLA------
G7GTF9_9ACTN	DPFW-EYENDWIAHLDADHADMVGQFARKLPSHLRTGRVRPLGLDRFGIRFRIEGPDGDNDVRLSFPRPVTDVQELSYAL----------
L7KQ98_9ACTN	DPFW-EYENDWISHLDAAHADIVGQLARRLPRHLRQGRVRPLGIDRFGLRFRVEGSAGDSDVRLPFPHPVNDVSELSRALRNLA------
M0QS73_9ACTN	DPFW-EYENDWISHLDSDHADVVGQLARKLPRHLRQGRVRPLGLDRFGIRFRVEGSSGDSDVRLPFPNPVTDVYELSAALRSLA------
A0A0K2YN93_9NOCA	DPFW-SVEDCWLEHLESGHGDLIHQLAHRLPATMRGGRVRPLGLDRYGIRLRVESPTGDSDVRLSFTEPVEDAAGLNRAL----------
K6X0A8_9ACTN	DPFWPY-EGDWIAHLDAEHGDTVGRLARRIPGHLHAGRIRPLGLDRFGIRFRIEGPAGDSDVRLSFPRPVTDVSELSHALRSLA------
A0A0Q5QK39_9NOCA	DPFWQ-YEADWIVHLDSDHSDVIEQLGRRLPRHLRNGRVRPLGIDRWGIRFRVEGETGDLDTRLSFDRPVTDVMALSRAIRALA------
A0A7I7QKS5_9MYCO	DPFY-ALESSWLQHLESAHRDVVDRLADRLPTQLRRGRVRPLGLDRYGVQLRVEDADGDHDVRLPFAKPVDDVTGLS-------------
A0A6B3H6E8_9ACTN	DPIA-ACEAGMLTHLVDDHAELVPLLLRLVHPRPEMTRAVPLAMDRYGVTLRLEYPNAHEDVRLPFPRPVTEI-----------------
A0A197JQ05_9FUNG	DPIA-EYSTRLCAYINGQPAVALS-YARYFGEYPTATKATMTSIDQNGFDIVCHDQGEEHEVRVTFGHSLHAASQAKHELDTLAKEAEAA
A0A3G2S725_9BASI	DPIA-NVSERVCSHMNAEHVDSLQHLVMFYERLPQLVWCHMTKICADHMVIGYVSNNKASAIKISFEPPLQSMMDARQRIVSLSKKSEEE
A0A5C7IAV6_9ROSI	DPIA-QFAKPVASHMNKDHAEDTRIIVQHSTSIP-VDSAYILDLDSLGFNVKAAYQGNTFKLRIPFPRRAEDRKDVKTLIVEMLQAGKSQ
A0A6J1HMU8_CUCMA	DPIA-QFAKPVMSHMNRDHTEDTKMIVRHWTSIP-VDSAIMLDLDSLGFNVKASYQGNSFKLRVPFPRRAENRKDVKTLIVEMLEAAK--
A0A0D3CMX8_BRAOL	DPIA-QFAKPVTSHMNKDHEEDTIAIVHHATSIP-VESALMLDLDSLGFNVKATLQGNTFKIRVPFPRRAQDRKDVKTLIVEMLQAAKSV
A0A565B3Y7_9BRAS	DPIA-QFAKPVTSHMNKDHEEDTIAIVHHTTSIP-VESALMLDLDSLGFNVKATLQGNTFKLRVPFPRRAEDRKDVKTLIVEMLQAAKSV
A0A6J0NVD8_RAPSA	DPIA-QFAKPVTSHMNKDHEEDTKAIVHHTTSIP-VESALMLDLDSLGFNVKATLQGNTFKIRVPFPRRAQDRKDVKTLIVEMLQAAKSV
A0A0A0KZZ8_CUCSA	DPIA-QFAKPVTSHMNRDHAEDTKNIVRHWTSIP-VDSAIMLDLDSLGFNVKADYRGTSFKLRVPFPRRAESRKDVKTLVVEMVEAAK--
A0A6A6M0W3_HEVBR	DPIA-QFSKPIASHMNRDHEDT-RLIVQHSTSI-AVDSAYMLDTDSLGFNVKAAYQGNTYKLRIPFPRRAEERKDVKTLVVEMLQAAKSQ
A0A2P6RHL9_ROSCH	DPIA-QFSKPVASHMNKDHAEDTKAIVQHSTSIP-VDFAYILDLDALGFNVKAAYQGNTFKLRIPFPRRAVDRKDVKTLIVEMLHAAKP-
A0A251N4I9_PRUPE	DPIA-QFSKPVASHMNKDHAEDTKAIVQHSTSIP-VDFAYILDLDSLGFNVKAGYQRENFKLRIPFTRRAEDRKM---------------
A0A7J8XK61_GOSAI	DPIA-QFSKPVASHMNKDHAEDTKVIVQFATSIP-VDNAYMLDLDSLGFNVKAGYQGNTFKLRVPFPRRAEDR-----------------
A0A6A3BZL9_HIBSY	DPIA-QFSKPVASHMNKDHAEDTKVIVQFATSIP-VDSAYMLDLDSLGFNVKASYQGNTSKLRVPFPRRAEDRKDVKTLIVDMLQAARSQ
A0A6P5Z418_DURZI	DPIA-QFSKPVASHMNKDHAEDTKVIVQYSTSIP-VNYAYMLDLDSLGFNVKAGYQGHTFKLRIPFPRRAEDRKDVKTLIVDMLQAAQ--
A0A7J7CMA8_TRIWF	DPIA-QFSKPVASHMNKDHAEDTRLIVQHSTSIP-VDSAYMLDVDSLGFNAKACYQGNTFKLRIPFPRRAEQRKDLKTFVVEMLEAAKTQ
A0A7N0UTS3_KALFE	DPIA-QFSKPVASHMNKDHEEDTKLIVHHTTSIP-VDSAYILDLDSLGFNVKADCQGSSFKLRIPFPRRAEDRKDVKTLIVEMLQAAKAS
A0A392N707_9FABA	DPIA-QFSKPVASHMNKDHGEDTKAIVQHWTSVP-VDFADILDLDRLGFNVKAGYQGDIFKLRVPFPRPAED------------------
A0A1Q3CFF4_CEPFO	DPIA-QFSKPVASHMNKDHGEDTRLIVQHSTSIP-VDSAYMLELDSFGFNVKAGYQGNSFKLRIPFPRRAEDRKDVKTLIVEMLQTAKS-
A0A1J7HS80_LUPAN	DPIA-QFSKPVASHMNNDHAEDTKVIVQHWTSVP-VDFAHILDLDSLGFNVKAGYQGSTFKLRVPFPRRAADRKDVKTLIVEMLQAAT--
A0A5N5FX24_9ROSA	DPIA-QFSKPVASHMNRDHADDTKAIVQHSTSIPQVDSAYILDLDSLGFNVKAGYQGDNFKLRIPFPRRAENRKDVKTLIVEMLQAAK--
F6HLB8_VITVI	DPIA-QFSKPVASHMNRDHAEDTKLIVQHVTSI-LVDSAYMLDLDSLGFYVKATYRGNAFKLRIPFPRRAEDRKDVKTLVVEMLQAAKSQ
A0A0D2TLW3_GOSRA	DPIA-QFSKPVASHMNRDHAEDTKVIVQFATSIP-VDNAYMLDLDSLGFNVKAGYQGNTFKLRVPFPRRAEDRKDVKTLIVDMLQAARSQ
V4T8S6_CITCL	DPIA-QFSKPVASHMNRDHAEDTRIIVQHSTSIP-VDSAYMLDLDSLGFNVKAGYQGNTFKLRIPFPRRAEDRKDVKILIVEMLQAANSH
A0A6A6KH22_HEVBR	DPIA-QFSKPVASHMNRDHAEDTRLIVQHSTSI-AVDSAYILDIDSLGFNVKAVYQGSTYKLRIPFPRRAEERKDVKTLVVEMLQAAKSQ
A0A3N7FVG6_POPTR	DPIA-QFSKPVASHMNRDHAEDTRLIVQHSTSIP-VDSAYMLDVDSLGFNVKAVYQGNTYKLRIPFPRRAEERKDVKTLVVEMLQAAKSQ
A0A2C9VCF4_MANES	DPIA-QFSKPVASHMNRDHAEDTRLIVQYSTSIP-VDSAYILDIDSLGFNVKAVYQGNTYKLRIPFPRRAEERKDVKTLIVEMLEAAKSQ
B9SHF3_RICCO	DPIA-QFSKPVASHMNRDHGEDTRLIVQHSTS-TAVDSAYILDIDSLGFNVKAVCQGNTCKLRIPFPRRAEDRKDVKTLIVEMLQAAKSQ
A0A5N6RIV6_9ROSI	DPIA-QFSKPVASHMNRDHSEDTKLIVQHWTSIP-VDFAYMLDLDSLGFNVKAGYEGNTFKLRIPFPRRAEDRKDVKTLVVEMLQAAKP-
A0A2P5BFH5_TREOI	DPIA-QFSKPVATHMNKDHADDTKVIVQHSTSIP-VDFAYMLDLDSLGFNVKAGYQGNTFKLRIPFPRRAEDRKDVKTLIVEMLQAARP-
A0A2I0HQS4_PUNGR	DPIA-QFSKPVSSHMNRDHAEDTKAIVRHWTSIP-VDSAYMLDIDSLGFNVNATCQGTSVKLRVPFTRRAVDRKDVKTLIVEMLQAAQPK
V7CUT7_PHAVU	DPIA-QFSKPVTSHMNKDHADDNKVIVQHWTSVP-VDFAYLLDLDSLGFNVKAGYQDDTFKLRVPFPRRAEDRKDVKTLIVEMLQAARPK
W9QLY3_9ROSA	DPIA-QFSKPVTSHMNKDHADDTKAIVQHSTSIP-VDFAHMLDLDSLGFNVKAGYQGSTFKLRIPFPRRAEDRKDVKTLIVEMLCAARPQ
A0A2I4DUK5_JUGRE	DPIA-QFSKPVTSHMNKDHAEDTKVIVQHWTSIP-VDSAYMLDLDSLGFNVKAGYQGNTFKLRVPFPRRAEDRKDVKTLVVEMLQAAKP-
A0A6A2XNR3_HIBSY	DPIA-QFSKPVTSHMNKDHAEDTQVIVQFATSIP-VDSAYMLDLDSLGFNVKASYQGNTFKLRVPFPRRAEDRKDVKTLIVEMLQAARSQ
A0A1R3IZU6_COCAP	DPIA-QFSKPVTSHMNKDHGEDTKVIVQHSTSIP-VDYANMLDLDSLGFNVKAGYQGNTFKLRIPFPRRAEDRKDVKTLIVDMLQAARSQ
A0A6J1DSV5_MOMCH	DPIA-QFSKPVTSHMNRDHTEDTKIIVRHWTSIP-VDSAIMLDLDSLGINVKASYQGDSFKLRVPFPRRAENRKDVKTLVVEMLEAAK--
A0A394DAA2_LUPAN	DPIA-QFSKPVVSYMNNDHAEDTKVIVKHWTSVP-VDFADILDLDSLGFNVKAGYQGSTFKLRVPFPRRAADR-----------------
A0A2K1KTA0_PHYPA	DPIA-QFTAPIAGHMNRDHADQTKSIAEKSLGVK-IEYAKMLQVDRLGFNIEAGHDGKPVKLRIPFPRPAQDRKDVKNLIVELLQGA---
A0A2C9VGC0_MANES	DPIA-RFSKPVASHMNRDHAEDTRLIVQHSTSL-AVDSAHILDIDSLGFNVKAVYQGNAYKLRIPFSRRAEERKDVKTLIVEMLQAAKSQ
A0A1C7NKK3_9FUNG	DPIA-VFSAPISAYMS-GHANVNLAYVKYFAKKTDATKAEFRNLNSQGFTVAYTLPDGEHEAFIQFNEPVKQREDIRPILENMAKEAEEA
A0A507EIB0_9FUNG	DPIAEH-ESSLLEFVNA-RDEDLINYAKYFAHSKMALKTKVTEIDSAGFTLQYVDKNAQKDVRVQFDAPATTVHDVKKKLANLAKEAKT-
A0A1Y2GRW6_9FUNG	DPIAEH-SDSLCEYMN-GHPTTVLAYARYFGEYPTATKATMTSIDQDGFDIICEDSGEEREVRVTFGQSMFAVGQVKHTLTTLAKEAE--
A0A3A4AWB9_9ACTN	DPIAGA-AERMLAHVNESHRESLAHAMTHALRRPAPAEVWLWELDRFGATVQV----GPDQIRFPWPEPATCPRALEHALQTL-------
A0A507C773_9FUNG	DPIAP-FADKIMGHMNTDHPDSVIAYARHFAGVDTALDATMTTIESDGFTVEYKENGPKKDVWVQFETPLKSREEARTVLVKMAEDAEK-
A0A0L0HFX6_SPIPD	DPIAP-FEEELLTYINARHD-DLVVCAQYFANSKNALQTKVSDIDSAGFTLKYVDKNGQKEVRVAFDKPVATKEAVKDKFLTLAKEART-
A0A2P6VM69_9CHLO	DPIAP-FSAPVAGHMNDDHADATAAMIKHYVGIT-VSKATILNVDRLGMSVACDRGKDQLKVRLPFPRAATDRKSIKDLIVEMTRASAA-
A9WFD9_CHLAA	DPIAP-IAAAAIEHMNSDHADAVLAYARGLAGIAWAKQALITRLEAGGIEIQVSGDERTTSVLIPFEPPLTHPEQLRPALIALAQKARHH
A0A1X2BZM6_9MYCO	DPIAPA-AARATAHLNADHADALAAMARAFGGYPDTDTAVCSGIDRYGLDLRVHTPRGVAYTRVGFPAPLVSADQLRSATADLARGAAS-
A0A397HPS0_9GLOM	DPIAPH-AERLINYMN-THPDTILGYAKYYGDSRDFLSARMTDIDSNGFIVLAKDAGKEAEVHIRFKNRLRSYEEVRPVLTEMAREAEEA
S2JES7_MUCC1	DPIAPH-SAPIAAYMS-VHEATNLAYVRYFGHIDNATKATFKSLDSRSFQLDYQLPNDTHRVSIPFKTPLQKREDIRPVLEAMAKEAEE-
A0A168IXA5_MUCCL	DPIAPH-SAPIAAYMS-VHEATNLAYVRYFGHIDNATKATFKSLDSRSFQLDYYLDTEVHQISIPFKTPLQKREDIRPVLEAMAKEAEE-
A0A1X2HJT1_SYNRA	DPIAPH-SAPIAAYMSA-HTATNLAYVKYFGEQPDAISATFKSLDSQGFKLDYTLEDGQGECFIPFKTPLAKREDIRPVLENMAKEAET-
A0A168M8I9_ABSGL	DPIAPH-SAPISAYMS-VHEATNKAYVRHFGNIDNVKTATFHNVESTGFRVNYETTDGSGQVFITFNTPLTRREDIRPVLEAMAKEAEE-
A0A0B7MZK0_9FUNG	DPIAPH-SAPISAYMS-VHEATNLAYVRYFGRIDNATKAIFKCLDSRSFTLDYYDDSQTHQVSIPFKTPLQKREDIRPELEAMAKEAEE-
A0A1X2IUF4_9FUNG	DPIAPH-SAPISAYMS-VHQATNLAYVRYFGNIDDAQSATFERIESTGFHVSYERANGTGQVFIAFNAPLTNREDIRPVLQDMAKEAED-
A0A1X2HPS5_SYNRA	DPIAPH-SAPISAYMS-VHSATNLAYVRYFAGKDNATEATFKSLNARGFEVEYTVDGQKDVAFIAFKEPLSKREEIRPTLEAMAKEAET-
A0A1X2GEA1_9FUNG	DPIAPH-SAPISAYMSV-HEATNVAYVRHFAGIDNVATATFESINSQGFQVSYTLKDGTDRAYIAFKTPLTKREDIRPVLEEMAKEAET-
A0A068RJI6_9FUNG	DPIAPH-SASISAYMS-VHKATNLAYAKHFGSLDTVSSANFESLNARGFTLSYVLENGQGETFIEFATPLTRREEIRPVLEGMAREAEQ-
A0A1X0S6E9_RHIZD	DPIAPH-SPSISAYMSA-HEATNLAYVRYFGKVDQATKATFKSISSTQFTVEYTTDGTEGTVSIPFKTPLTKREDIRPVLESMAKEAED-
A0A2G4T623_RHIZD	DPIAPH-SPSISAYMSA-HEATNLAYVRYFGKVDQATKATFKSISSTQFTVEYTTPDGEGTVSIPFKTPLTKREDIRPVLESMAKEAEN-
A0A1L6LRU6_9DELT	DPIAPQ-AEGILAHMNDDHADAVLAYARGLAGEVDATIATMTAVDRYGFDLALETPRGSKTARLAFASEVASTDEVRRALVALVKTARAA
A0A0K1ERP3_CHOCO	DPIAPS-AAGILSHMNEDHADAVLAYAQALAGIVDATSATMVAVDRHGFELRAATPEGPRSARLGFPREVTSMDQVRVVMVELVREARAR
Q8LDU1_ARATH	DPIAQ-YAKPVTSHMNKDHEEDTKAIVHNITSIP-VESALMLDLDSLGFNVKATLQGNTFKLRVPFPRRAQDRKDVKTLIVEMLQAAKS-
A0A0W7X737_9ACTN	DPIARE-EADMLTHLVDDHHELIPLLVRLVQPQPDLVRAVPLALDRYGMTLRLEYPATHVDIRLPFATPVSHIDQAGPQIRGLLASARRA
A0A5J6FK86_9ACTN	DPIATG-EAAMLTHLLDGHGELVPLLLRLVQPQPDKGAVRVLAMDRYGLTLRLEYPGTHRDARLPFAKPVTRIDQAGPRIHALLSAARRA
A0A1G5DRH7_9ACTN	DPIATS-EAGMLTHLMDSHSELVPLLLRLVRPQPDRLRAVPVAMDRYGVTLRLEYPSSHRDVRLSFARPVTDIDQAGPQIHSLLTAARRA
D9W7T1_9ACTN	DPIATS-EASMLTHLVDDHSELVPLLLRLVHPHPDKGMALPVAMDRYGITLRLEHPRTHHDVRLPFKTPVTDINQAGPQIHALLTTARRL
A0A1H1Z0A3_9ACTN	DPIIA-AGAVIAAHLNADHADELRAVSAGLLGVPAVAGASIGAIDCGGFELETVGGFGGQMVFIPFPHPPADERELQRAL----------
A0A6C7EET5_ILUCY	DPIIDH-ARPMIEHLNADHADACTQIVQHLAGIEAASSATVTAVDRYGMTFDVFGPDGTAIGRVAFPEPLTSPDQVRAASVELVRRAREQ
A0A6I3L3D2_9NOCA	DPIIPA-AARAIAHLNDDHADALLDMAHARGGYPDASAAVCERADRYGLDLRVTTPRGIAITRIGYLRPIDAITELRAATVELARASRP-
I1BVW5_RHIO9	DPILPH-SPSISAYMS-VHEATNLAYVRYFGQVDQATKATFKSLNARQFTLDYTLDGTTGQVSIPFKTPLTDRQEVRPVLESMAKEAED-
A0A1E7FE88_9STRA	DPIM-AFGAAIASHMNDDHSSATIAMVNHYAGDGYVQEAMINRVDAMGMDIMITRDGQQFKVRLPFPGAISERGGVKTAIVQMTQESASA
A0A367FSA6_9ACTN	DPIMEA-AESMLRHVNEAHRERLRRSVEALTGEPAADAW-LWELDRYGATVRAG-AESPALIRIPWPVPAAGPRDLERALGHLMGSC---
A0A4V3CQ53_9NOCA	DPIMPQAAPGI-THLNADHADALLAMATQLGGFPDATAASCERADRYGLELRVETPRGVARTRVGYAEPLTEIGQLRAATVELTRRARAM
A0A3S3MUT8_9MAGN	DPIN-QFSSPVASHMNKDHAEDTKAIVQHSTSV-QVDFAHMLDLDSLGFYVKAGYQGNTLKLRIPFPRQAEDRKDVKTLIVEMLQAAKAS
R1D7B7_EMIHU	DPIQ-AFAAPVMGHMNDDHAESTVAMVMHYVGLPDVEAAQLVALDRLGFMVQVTRQGQTFKLRLPFPRAAADRKDVKSLIVEMTQAAYKD
A0A6I9QM23_ELAGV	DPIR-NFAEKIVDEMNLQHAEDVRRLCNVYVDSGEVTDAKMIWVDRLGFDLYICSGEGVFAARIPFPREVEDEKGVKS------------
A0A507C6Z2_9FUNG	DPIS-AFSAEICAHMNTSHADSVEAYARHFAAASAVYGARMAGIDADGFTVEYREDGPARDVRIQFDTPLASHEHARAVLVRMADEAVK-
A0A2R6X284_MARPO	DPIS-QFAAPIAHHMNRDHSDQTRMIVEHNVGI-KVDSAIIEEVDSFGFYVLSQFEGKPLKLRIPFPRKAESRKDVKTLIVEMLSAAT--
U5DII0_AMBTC	DPIS-QFAAPVTSHMNRDHSEDTKAIVQYSTSV-SVDFAQMLDLDSFGFNVKAGYQGKTFKLRIPFPRRAEDRKDVKTLIVEMLQAAKSK
A0A0D2MKC6_9CHLO	DPIS-QFAGPVCGHMNADHEGDILAMVKHYTGLSA-VKAKMLDLDRLGFNLQVTQQEGEQKVRLPFVRPAEDRKAVKDVIVEMTRAARGA
A0A200Q792_9MAGN	DPIS-QFANPVTSHMNKDHAEDTKAIVQHSTKV-QVDFAYMLDLDSLGFNVKAGYEGNTFKLRIPFPRRAEDRKDVKNLIVEMLQAAKT-
A0A5J9SQI6_9POAL	DPIS-QFATPITSHMNKDHADDTKLIVQHSTNV---DFAYMLDLDSLGFNVKAGYDGTVLKLRIPFPRQALDRKDVKTLIVEMLQAAKAS
A0A453B842_AEGTS	DPIS-QFSAPIAGHMNKDHADDTKLIVQHSTSV-KVDFASILDVDSLGINVKAGYDGTVLKLRIPFPRRAQDRK----------------
A0A6I9RYT3_ELAGV	DPIS-QFSKPITSHMNRDHADDTKAIVQYSTSV-KVDSAHMLDVDSLGFNVKAGYQGNTLKLRIPFPRRAQDRKDVKTLIVEMLQAAKSS
A0A103XH35_CYNCS	DPIS-QFSKPVTSHMNKDHSDDTKLMVQHSTSVP-VDFAHMLDMDSLGFNVKAGYQGRSFKLRIPFPRQAEDRKDVKTLIVEMLQAAKS-
A0A2U1P095_ARTAN	DPIS-QFSKPVTSHMNKDHSDETKLMVQHSTSVP-VDFADMLDLDSLGFNVKAGYQGRNFKLRIPFPRRAEDRKDVKTLIVEMLQAAKSS
A0A5P1EI71_ASPOF	DPIS-QFSLPVTSHMNKDHAEDTKAIVQHSTSV-MVDYAYMLDLDSLGFNVKAGYKGSTMKLRIPFPRRAEDRKDVKTLIVEMLQAARTQ
D8QYG1_SELML	DPIS-QFSTPISSHMNKDHSADTQAIVEHVVGV-KVDHAFMLDVDSLGFYVKATFQGTPTKLRIPFPRAAQDR-----------------
J3MMB0_ORYBR	DPIS-QFSTPITSHMNKDHSDDTKLIVQHSTTV-KVDFAYMLDVDSLGFNVKAGYDGSVLKLRIPFPRRAQDRKGVKALIVEMLQAAKAS
B8B7Q6_ORYSI	DPIS-QFSTPITSHMNKDHSDDTKLIVQYSTTV-KVDFAYMLDVDSLGFNVKAGYDGSVLKLRIPFPRRAQDRKDVKTLIVEMLQAAKAS
A0A2T7EXP8_9POAL	DPIS-QFSTPITSHMNKDHTDDTKLIVQYSTTV-KVDFAYMLDVDSLGFNVKAGYDGSVLKLRIPFPRQAQDRKDVKTLIVEMLQAAKAA
A0A7J6WWF2_THATH	DPIS-QFSTPVATHMNKDHAEDTKAIVQHSTKV-QVDYAYILDLDSLGINTKAGYQGTDFKLRIPFPRRANDRKDVKTLIVEMLQAAKA-
A0A7J7M5N3_9MAGN	DPIS-QFSVPVMSHMNKDHTEDTKAIVQHSTKI-QVDSAYMLDLDSLGFNVKAGYQGETFKLRISFPRRAEDRKDVKLLIVEMLKAAK--
A0A804J4H1_MUSAM	DPIS-QFTKPITSHMNRDHQEDTKAIVQHSTSV-KVDFAHMQDVDSLGFNVKAGYQGSTLKLRIPFPRRAQDRKDVKTLIVEMLQAAKSN
A0A1L7XSC9_9HELO	DPISEAAKARIIKHMNADHADSLSLYLQHYCHARSTRNAQISSISLAHMSLQTT-D--GKAYSIPFSPPMTSWAEARTRTVDMDREARTA
A0A397T4Z5_9GLOM	DPISPH-SDRLISYMN-TRPATILGYAKYYGEINSAVSARMIDIDSNGFVVAVEDENGSSEVNIKFKIRLRSYEEVRPTLTRMAQEAED-
A0A015KE81_RHIIW	DPISPH-SERLVSYMN-THPATILGYAKYYGETRSAVSARMVDIDSNGFVVEVEEENGSSEVHIKFKIRLRSYEEVRPTLTRMAQEAED-
A0A1Q9U5T0_9NOCA	DPISPNAA-GAIAHLNDDHASSLLEMARHLGGFPDATSATCTSADRYGLDLSVSTPRGNAATRVGYAQPIGDMAELRAATVELAQRARN-
A0A067KXM9_JATCU	DPIT-QFSKPVSSHMNRDHAEDTRLIVQHSTSI-AVESAYMLDIDSLGFNVKAVYQGNTYKFRIPFPRRAEDRKDVKTLIVEMLQAAKSQ
A0A223S5A5_9ACTN	DPITGA-AERILRHVNDCHRDELSASLRHLPEAPDGAAW-LWELDAQGVTLWVNVHGGPALIRVPWSSRVTRPCQLERALFDLMS-----
A0A0M1JP56_9CYAN	DPITKTVSDRICKHMNEDHADAVLIYAQAFGNLPAATAATMNSIVPESMDLVAEVNGETVPIQIKFDHVLQDSEDAHQTLIAMIRQARQQ
A0A5A7S931_9NOCA	DPITND-SAGAIDHLNADHADSLLLIAQVTGGRTDATSATALGLDRYGLDLLARGDRGAGRVRVPWPSECNNGSEIRAASVALVAAARAA
B7KDG5_GLOC7	DPITPAISDRICKHMNEDHQDAILLYAKVYGNTPDAQVAQMLSIDPQGMNLSVQKDNNTIPIRIEFDHQLKDSEDAHHTLIYMIKQAK--
B1WXZ9_CROS5	DPITPAISDRICKHMNEDHSNAIVLYAKVFANVSEAETATMESIDPEGMNLSITVKGETIPVRVKFDHVLKDSEDAHHTLIDMVKKARTS
A0A2T1LV75_9CHRO	DPITPAISDRICQHMNEDHSEAIVLYAKVFGKTPDAQTAQMSSIDPQGMNLAVQINGETVPIRVEFDHTLKDSEDAHHTLIDMVKAARKG
A0A168WJP9_9CYAN	DPITPAVSDRICKHMNDDHANAVLVYAKVYGDRHDAEAAQMQAIDPQGMDLTVQANGETLNLRIPFDHPLQDSEDAHQTLIAMIKQARST
A0A2P7MSP9_9CYAN	DPITPAVSDRICRHMNDDHAEAVLAYARHYGGLGAAEKASLVAVRAEAMELDVD----GAKVTVPFDHCLSDSEDAHRTLVAMLR-----
K9YQN4_DACSA	DPITPEISDRICQHMNEDHRDAVLLYAQKFGNTPEAESATLASIDPEGMNLSAIVAGKSVPVRVTFDHTLQDSEDAHQTLIAMVKQSK--
K8GPH1_9CYAN	DPITPEVSQRICKHMNEDHADAIALYAKVYGNTPNATAAEMASIDPEGMDLITQVNGEAVSIRVAFDHVLQDSEDAHQTLIAMVRQARQ-
A0A7K0DXQ1_9NOCA	DPITPT-AGRAVAHLNDDHADALLDMARALGGYPDATAAVCDRADRYGLDLRVETPRGPAATRVGYATPLTSADELRSATVELTRLAR--
E0U6E7_GLOV7	DPITSTISDRICKHMNEDHGDAIVLYAKAFGNIPNAQAAQMLSIDPQGMNLSVQIEEETVPVRIEFAHELKDSEDAHHTLIDMVKQARTL
A0A6I2G6P6_9NOCA	DPIV-SVAGRAIAHLNDDHADALLDMAKARGGYPDATSAICERADRYGLDLRVTTPRGIAVTRVGYLSPIDSIVELRSATVELTKASRA-
A0A1X2IA70_9FUNG	DPIVEH-SISISAYMS-GHEGANLAYVRHFGKKSDAVRATFKSLNADGFTIQYDTAQEDLETVIPWPPPLTKREQVRPILEEMAKEAEEA
A0A164IZ90_9NOCA	DPIVP-MAARAVTHLNDDHADALLAMVQAFGGYPDAIEAVCERADRYGLDLRVNCPRGIARTRVGYSTPLNSIDQLRAATVELTHSARAA
Q5YVJ2_NOCFA	DPIVPA-AARAVAHLNEDHADALADMARALGGYPDATTARCERADRYGLDLRVETPRGVARTRVGYLAPLDDVGQLRAATVELARRSRSG
A0A261Y4N8_9FUNG	DPIVPH-SAGISAYMS-GHPATNLAYVKYFGKRPDAVSAQFQSIDSKGFTLSFTDHGQTGQVRAHFKTPLTKREEIRPVLQDMAKEAET-
U5EHJ3_NOCAS	DPIVPLAAPGI-AHLNADHADALLAMATRLGGFPDATAATCERADRYGLDLRVETPRGVARTRVGYTAPLSGIGDLRSATVELTRLARAA
A0A1J0W1W6_9NOCA	DPIVPQAAPGI-AHLNADHAEALLAMATHLGGFPDATAATCERADRYGLQLRVETPRGVARTRVGYATPLSEISDLRAATVELARRARAT
A0A2P6TFW6_CHLSO	DPIY-AFSGPVGGHMNEDHADATRAMIKHYVGIT-VDKALIQSIDRLGMTVVCERGKDALKCRLPFPRPASDRKSIKELILA--------
A0A2J6LTE9_LACSA	DPIY-KFSKPVTSHMNKDHSDDTKLMVQHSLSVP-VDFAYMLDLDSLGFNVKAGYQGRNFKLRIPFPRRAENRKDVKTLIVEMLQAAQ--
A0A6I9T920_SESIN	DPIY-QFSKPIASHMNKDHAEDTRLIVQHSTSVP-VEYAYMLDIDSLGFNVKAGYEGKSMKLRIPFTRRAADRKDVKTLIVEMLQAAKNQ
A0A068V1D5_COFCA	DPIY-QFSKPIASHMNKDHGEDTKLIVQHSTSIP-VDFAHILDVDSLGFNVKAGSQGNTLKLRIPFTRRATERKDVKTLIVEMLDAAKSQ
A0A6P6SPM1_COFAR	DPIY-QFSKPIASHMNKDHGEDTKLIVQHSTSIP-VDFAHILDVDSLGFNVKAGYQGNTLKLRIPFTRRATERKDVKTLIVEMLDAAKSQ
A0A2R6R514_ACTCC	DPIY-QFSKPIASHMNKDHSEDTKLIVQHWTSIP-VDFAYILDLDSLGFNVKAGYQGDTFKLRVPFPRCAADRKDVKTLIVEMLQAAKSQ
A0A7J0F5A8_9ERIC	DPIY-QFSKPIASHMNKDHSEDTKLIVQHWTSIP-VDFAYILDLDSLGFNVKAGYQGDTFKLRVPFPRCAVDRKDVKTLIVEMLQAAKSQ
A0A2G9HSB0_9LAMI	DPIY-QFSKPITSHMNKDHAEDTKLIVQHSTSIP-VDFAYMLDVDSLGFNVKAGYQGNTFKLRIPFTRRALERKDVKTLIIEMLQVAKTE
A0A2G2X5Q8_CAPBA	DPIY-QFSKPITSHMNKDHAEDTKLIVQHSTSVP-VDFAYMLDVDSLGFNAGYR--DNNFKLRVPFPRRAVDRKDVKALIIEMLRAART-
A0A1J6KTJ5_NICAT	DPIY-QFSKPITSHMNKDHAEDTKLIVRHSTSVP-VDFAYMLDVDSLGINVKAGYQKNTFKLRVPFPRRAVDRKDVKTLIVEMLQAARS-
A0A6I9T3Z9_SESIN	DPIY-QFSKPITSHMNKDHAGETKLIVQHSTSV-LVEFAYMLDVDSLGFNVKAGYQGKTFKLRIPFTRRATERKDVKMLIIEMLQVAQSQ
A0A6I9SWD6_SESIN	DPIY-QFSKPITSHMNKDHAGETKLIVQHSTSV-LVEFAYMLDVDSLGFNVKGRED----------------------------------
A0A328EAR0_9ASTE	DPIY-QFSKPITSHMNKDHMEDTKLIVRHSTSVP-VEFAWMLDVDSLGFYVKAVYQGSTFKLRVPFPRPAMDRKDVKTLIVEMLEAARTR
A0A5A7RIZ5_STRAF	DPIY-QFSKPITSHMNKDHSDDTKLIVQHSTSIP-VDYAYMLDIDSLGFNVKAGYQGNTFKLRIPFTRRAGDRKDVKTLIVEMLQAARAQ
M1D6Y6_SOLTU	DPIY-QFSKPITSHMNKDHTEDTKLIVQHSTSVP-VDFAYMLDVDSLGFNVKACYKDTDFKLRVPFPRRAVDRKDVKALIVEMLQAART-
A0A165YBP0_DAUCS	DPIY-QFSKPVASHMNKDHGEDTKLIVQHSLSIP-VDFADILDLDSLGFNVKAGYKGSTLKLRIPFPRRAVDRKDVKTLIVEMLQTARN-
A0A5J4ZFM0_9ASTE	DPIY-QFSKPVTSHMNKDHAEDTKLIVQHVTSIP-VDFAHMLDLDSLGFNVKAGYQGSTFKLRIPFPRRAVDRKDVKTLIVEMLQTAK--
A0A251VJU1_HELAN	DPIY-QFSKPVTSHMNKDHQEDTKLMVQGSTSVP-VDFAYMVDLDSLGFNVKAGYQGTNFKLRIPFPKRAENRKDVKTLIVEMLQAAKS-
A0A5N6N2B8_9ASTR	DPIY-QFSKPVTSHMNKDHSDDTKLMVQHSTSV-LVDSAYMLDLDSLGFNVKASYQGSDFKLRIPFPRRAEDR-----------------
A0A3D8S8C7_9HELO	DPKAQAAKARIISHMNADHQISLSYYLRHYAQASQARKPSMLDISMDSMTLQT--AAG-EKHTIAINPPMATWADARLRAVDMDKEARAA
S5V108_STRC3	DPLA-AAEARLLTHLAAAHPDAVERLTRLVRPLHAATRVTPLAVDRHGLTLRVERVRAHGDVRLAFHAPADDVTQLTERMHALLARASAA
A0A2S4YJ49_9ACTN	DPLA-AAEARLLTHLADAHPDAVERLTRLVGSLYGAVRIRPLAVDRHGLTLRIERARSHGDVRLPFHTPADDIAQLTERMHHLLTQASAA
A0A170UN57_9ACTN	DPLA-AAEARLLTHLADAHPETVERLARLIGPRSGAVRVRPLAVDRHGLTLRIERARTHGDVRLPFHAPADDVAQLTERMHVLLSQADA-
A0A0M8QN04_9ACTN	DPLA-AAEARLLTHLADRHADAVERLTRLVGSLHGAVRVQPLAVDRHGLTLRVERLRTSGDVRLPFHAPADDVSRLTERMHVLLAQAGAA
A0A4U1IWM3_9DELT	DPLA-AFAPRILEHMNDDHAASILAYARKLAGIGDATDAQMTGVDRYGIEMAVTTPSGERRVRLAFDAEIVTREEARKALIEMAGRAEE-
A0A286GPV6_9ACTN	DPLA-ALEADHLAHLDGDHPEFLALLSRLLGALGPADALRPLGLDRFGFRLRVERPGGHQDVRVPFGRPLTCPGELGPAIGRLACAARNR
A0A4Q7Y705_9ACTN	DPLA-ALEGDHLRHLAADHADVLDLLAGRLGMVARHDVVRPLGLDRFGFRLRIERPLGHTDVRVPFARPLTCAGQLGAAVGEVLCAARAR
A0A1I5JRL6_9ACTN	DPLA-AVEAGVLQHLERDHPDVLAALRSRVAVGP-GEVVRPLGVDRFGYRLRVERPGGHRDVRVPFPRPLTCPGQLRAATSRLL------
A0A323VG05_9ACTN	DPLA-AVEAHALQHLDEAHPEDLALLRSRVPGLAKGDVVRPLGLDRCGFRLRIEQRSGHRDVRVPFAQPVSTADELGRAVHQLMCAT---
W4LL93_9BACT	DPLA-DIAASVVTHMNEDHAESLVLLARHIGGLP-AQEATLTAVDHLGFDLHVMANSESDHLRIGFPQPARDAQAVRLILTDMVRQARAA
A0A367AM03_9ACTN	DPLA-GIEADHLRHLARDHADVLDLLARLPAGLVGADVVRPLGLDRFGFRLRVERPLGHTDVRVPFARPLTCAAQLG-------------
H6RJS4_BLASD	DPLA-GIESDHLTHLAADHADVLALLAARLPALGPGDVVRPLGLDRFGFRLRVERRFGHVDVRVPFARPLTCAGQLGAAVARVLCAARAA
A0A372J0V5_9ACTN	DPLA-GVEAAMLGHLDRDHPEVLALLRSRIGDLGPRDVVRPLGIDRFGYRLRIERPAGHQDLRVPFPQPLTCAGQLQSATRRLLCAARAA
A0A285EBX9_9ACTN	DPLA-GVEAGMLRHLDRDHPEVLHLLRSRIGELGPRDVVRPLGIDRFGYRLRIERLTSSRDLRIPFPRPLTCPGQLHAATRQLLGAARAA
A0A366ZNQ8_9ACTN	DPLA-GVEARMLQHLDRDHPEALALLRSSVAGLGPRDVVRPLGIDRFGYRLRIERPSGARDLRIPFPRPLTCAGQLPAATRQLLCAARAA
A0A4Y9N4I0_9ACTN	DPLA-GVEARMLQHLDRDHPEVLDLLRSRIADLGPHDVVRPLGLDRFGYRLRIERPAGRRDLRVPFPRPLTCPGQLQAATRRL-------
A0A6P0HBU5_9ACTN	DPLA-GVEATMLQHLDESHPEQLALLASRVPREWAGGVVRPLGLDRFGFRLRVEQPAGHRDVRVPFPSPVSGPEDLGAAVQRLLCA----
A0A7K3DXX5_9ACTN	DPLA-HAEPRLLTHLADAHPEAVEQLTRLITPLHGVTRVQPLAVDRHGLTLRLERTRGQADVRIPFHSPADDLVSLTERMQCLLASAHAV
A0A2Z5G1S9_9BACT	DPLA-LVAPDILAHMNADHSDAMILLARVHSQL-EATEATMTSVDRLGFSLRLKTAEGMKGARINFLREVATAQETRQILVEMVRQARAG
A0A022ML69_9ACTN	DPLA-MCEAGMLTHLVDEHADLVPRLLRLVRPRPEGGVRRPLAVDRYGLTLRLEYRRTHRDARVPFRTPVRHIDHVGTQIHALLAASRRI
A0A6P4BAG1_ZIZJJ	DPLA-QFSKPVASHMNKDHADDTKVIVQHSTSIP-VDFAYMLDLDSLGFFVKAGYQGDTFKLRIPFPRRAEDRKDLKTLIVEMLHAAKE-
A0A445CSP0_ARAHY	DPLA-QFSKPVASHMNKDHAEDTTVIVQHWTSVPTVESAYMLDVDSVGFNVKAGYKGDTFKLRVPFPRRAADRKDIKTLIVEMLQAARP-
C1EC05_MICCC	DPLA-RIANSVVDAMNGERYEDVMNFARASPDEAEPAEARMLWVDQLGFDVRVITSAGDLDVRVPFPAPATTQQQVLSSLTMLAQ-----
A0A6L5EYM2_9PSEU	DPLA-RIEADFLAHLANTHPAVVHQLAARLGNHTSAQRIQPLRVDRYGLVLRIEHRDDHTDVALPFAQPVTCPAQLTDAFRRLLDTTRR-
A0A2L0MY46_9ACTN	DPLA-RLEADLLTHLADDHRDAITMLTRLLDPLTGRPKIHPLALDRYGLVLRLDHPDGHRDVRLVFAEPARDTEEFGHRVHQLLTAAHS-
A0A0F4J700_9ACTN	DPLA-RYEAGLLTHLADDHPDALAVLTRLLDPLADRPDIRPLALDRYGLVLRLDHPYGHRDVRLVFLEPARDADEFGHRVHQLLAAAEQE
A0A1Q4VZF4_9ACTN	DPLA-RYEAMLLTHLADDHAEALDVLTRLLDPLAHAPEVRPLALDRHGLVLRLDHSHGHRDVRLVFPEPARDTDDFGHRMHELLAAAQ--
A0A4R7MKA0_9ACTN	DPLA-SVEAALLLHLDEDHQDHVAALAGLIGSQLLRGARRMVALDRYGIVLRLEYAGAHQDVRLAFGEPLPDADQVGHRLHALMAAAAAA
A0A1C6P8H2_9ACTN	DPLA-TCEAAMLMHLLDGHGDSVPLLLRLVRPQPEILRAVPVALDRYGLTLRLEYPNAHRDARLPFPAPVTDPDQADSRIRALLDAARRA
A0A1C6P9C4_9ACTN	DPLA-TCEAGMLTHLADGHSDFVSQLVRLVEPQPDTGRALPAALDRYGVTLRLEYPRGHRDARLPFAKPLTDPDQLGSRMQALLATARRI
A0A646KKZ5_STRJU	DPLA-TCEAGMLTHLIDDHGDIVDLLLRLVKPRAGVRRALPVAIDRYGITLRLEYAHTHDDARLAFPSPVKDVDQAGARIHTLLDTARHR
A0A1G9AML6_9ACTN	DPLA-TCEAGMLTHLVDRHGELVPLLVRLVTPRPGVQRVVPLALDRYGLTLRLEYAHTHVDERLPFRTPVDHPDEVRPQIHALLAAAHHA
A0A0B5EVN0_STRA4	DPLA-TFEADMLGHLDTAHADAVELLSRLLKKLLGVVRVRPLRLDRYGIVLRLERFRGSCDARLVFPEPATHAGEAVERLHLLLDRAA--
E2Q2Q4_STRCL	DPLA-VCEAGMLTHMSDEHGDIVELLLRLVKPRAEQRRVLPLAIDRYGITLRLEYDTSHSDARLPFPARVDDPDQAGERIHALLNTARHR
A0A0Q9ALG2_9ACTN	DPLAA-AEAHLLTHLADAHPDAVERLTRLVRSLHGAVRVQPLAVDRHGLTLRIERARAHGDVRLPFHAPADDVSQLTERMHVLLTRAAA-
D5ZYQ7_STRV1	DPLAA-AEARLLTHLADCHADAVERLTRLVGSLHDAVRVRPLAVDRHGLTLRIERVRADGDVRLPFHAPADDVAELTERMHVLLSRASA-
A0A1J7CC46_9ACTN	DPLAA-QEAGILQHLAASHAEQLRALDALLPQEERGSGARPVALDTSGLRVRYVSDGGRFDAWFEFDGAVRGPAELRAAMSRLLRTAR--
E8WV73_GRATM	DPLAA-SGPGIIAHMNADHVDSMILLARTHSGY-EATEATMTSVDRLGFFLRLKTAEGYKGTRINFLQEVHTAQDTRKILVEMVRQAKA-
A9EWW3_SORC5	DPLAAD-AAGILEHMNTDHADAVLAYAKVLAGIKDATGATMTSVDRYGFELDVITPAGPKATRLPFDAQVSTTDEVRKAMVALVREARG-
A0A1B6AIK4_9ACTN	DPLAAD-EAAMLTHLADAHEDVVAQLTRLADPLHSVIRVRPLALDRYGVTLRYEYARGHRDIRIPFPGPVREPADTGEQVQRLLAAARTC
A0A7K2YTY6_9ACTN	DPLAAD-EAELLQHLAVAHAEDLGRLASVAGAPACAERVAPVSLDRHGLRLRTGGPDRTCDIRFEFDTPVSTARELGGALRRLLHGAH--
A0A2U3C007_9ACTN	DPLAAH-EAELLQHLAAAHDDQLAWLCALVGHCPAADGAVPLALDRYGLRVRFTGGGGGFDARFEFPAPVEGVDELRRSMHALFDAAREA
A0A372M299_9ACTN	DPLAAH-ESAMLTHLLDGHRELVPLLVRLVRPRPAMLRAVPLAMDRYGLTLRLEYPATHADVRLPFATQARSPEEAGPRVRGLLAAARRA
A0A0F6VYW0_9DELT	DPLADA-AAGILEHMNDDHADAVLAYARALAGIAEASAATMTAVDRYGFELAAITPAGPKAARIAFDAPVATSNEVRKAMVALVARARAA
A0A0S4LMN5_9BACT	DPLADEAS-NLIRELNSEQAETLLLLARALGDV-DAQQATVTALDRLGFHLRFTTPGRMQGGRVAFTDPVRNESEVRAGLAGLAAQ----
A0A6I4MSA9_9ACTN	DPLAE-AEARLLTHLADAHEDAVEQLTRLVCALHGVVRVRPLAIDRYALTLRLEKARSQADVRLAFDEPVEDVSQVTERMHILLTKARHL
A0A4R9EUK8_9ACTN	DPLAE-AEARLLTHLADAHEDAVEQLTRLVRADSGVVRVRPLAIDRYGLTLRLERARSQADVRLPFDEPVEDVSQVTERMHILLTKARHV
A0A3Q8V665_9ACTN	DPLAE-AEARLLTHLADAHPDAVEQLTRLISPLQGVVRVRPLAIDRHGISLRLERARGQADVRLPFPQSVDDVSQVTECMHALLTRARFS
F3NEY7_9ACTN	DPLAE-AEARLLTHLADCHPDAVERLSRLMGHLRGAVRVRPLAVDRHGLTLRVERTRGHGDVRLTFHRPADDVAQLTERIVLLAQAARAC
A0A0X3XVK2_9ACTN	DPLAE-AEARLLTHLADCHPDAVERLSRLVGSLHGAVRVRPLAVDRHGLTLRIERVRTHGDVRLTFHRPADDLAQLTERVHALLAQAA--
Q01TW9_SOLUE	DPLAEA-APGIIRHMNADHADALVLIARHFAGE-TADEASMTSVDRLGFHVRLKSGERVYGRRVNFAHEVTSSEDARKVFVEMVRAAR--
A0A4R1L636_9BACT	DPLAEA-APGILTHMNADHVDAMIQLAHTHGKL-EATEATMTSVDRLGFFLRLKTADGMKGIRINFPGEVTTAQETRKALVEMVRAGK--
A0A4Q7YQH9_9BACT	DPLAEA-APRILGHMNAEHVPAMIVLARVHAGL-DATEVTMTAVDRLGFHLRLKTSEGMKGKRINFLREVLSANETRTVLVEMVRAAEAK
A0A518G056_9BACT	DPLAEA-ASGILEHMNRDHMPAMLELAQHEKGVV-ASEAKMTAVDRLGFHLRLTTPERVHSVRIGFPDEVCSAEACRQAIVSMVQRSRKQ
A0A517NJB1_9BACT	DPLAEA-ATGILQHMNDDHAAAMLDIARAEKDI-VASEAKMTAVDRLGFHLRLQTPERIQSVRIGFPHEVKSAEECHQVLVAMVKQARAN
A0A1Y5RQE5_9PROT	DPLAEA-EEGIVAHMNDDHADALDLYATRLLGRSG-RGWRMTGIDGEGIDLAL----AGETARLAFPRRIADAADARAVLVELVGEAQSR
A0A291QLU8_9ACTN	DPLAEA-ESRLLTHLADAHADAVEQLTRLISPLQGVVRVRPLAIDRHGITLRLERARSQADVRLAFHQPVDDVGQVTECMHALLTRARLS
A0A0X3WNV0_9ACTN	DPLAEA-ESRLLTHLADAHPDAVEQLTRLISPLHGVVRVRPLAVDMHGISLRLERARGQADVRLPFHQPVEDVTQVTDCMHALLMKARL-
A0A1Q5LKX9_9ACTN	DPLAEH-EAGLLLHLADDHPDAVERLARLVHHLHGVRRVAPLAVDRYGVTLRLEHARAHHDVRLPFAVPLRDAAEFGDRVQALLTAAH--
G8NVH8_GRAMM	DPLAES-APRILGHMNADHISAMILLAKVHAEL-YATEATMTAVDRLGFHLRLKTAEGMKGTRINFLREVQTADETRKVLVEMVRAAEE-
A0A518IVU7_9BACT	DPLAES-ATGILQHMNDDHAAAMLDIAFAEKE-IVASEAKMTAVDRLGFHLRLKTPERVQSVRIGFPQEVRSSDECRQAIVAMVKQARSD
D8P957_9BACT	DPLAETA-SDLIREINTQQQETLLLLARECGKL-DAEQASITTMDRLGFHMRVRTPDRMQGGRFAFTDPVRNAEEACAGLADLAAKARA-
A0A5J4Z6S2_PORPP	DPLAFD-APGIIALMNREKKEELNTLVRVFIGVDDADQVDIMSLDRLGFDLRVRTGAETKEYRIGFREQVQNRFDVQSALTKTLQEAWEK
A0A1X6NLX2_PORUM	DPLAFD-APSMVSTTNKRQQKELRSMCRVFLGVDDAETVTMMALDRLGVDLRVVTSGATSEFRVAFREKVACRFDAQSALVKALQESWE-
M2W3V3_GALSU	DPLAFQ-SQDLLKLMNSDHMEDLLRFCNVFLHLKNIEQCEIVMVDRLGFDMRVQLSETDREYRIGFREHVVTSLDAQSALVQAMQEAWEL
H2JZA9_STRHJ	DPLAG-AEARLLTHLADAHPDAVERLTRLVRPLHAATRVAPLAVDRHGLTLRIERTRAHGDVRLPFHTPADDVAQLTERVHALLAQASAA
V6KU11_STRRC	DPLAG-AEARLLTHLADAHPDAVERLTRLVRPLHAATRVLPLAVDRHGLTLRIERTRAHGDVRLPFHTPADDVAQLTERMHALLAQASAA
A0A0B5D7J1_9ACTN	DPLAG-AEARLLTHLADAHPEAVERLTRLVDPRSGAVRVKPLAVDRHGLTLRVERVRDHGDVRLAFHEPADDVAGLTERMVLLAHAART-
M3CV17_9ACTN	DPLAG-AEARLLTHLADCHADAVDRLTRLVASLQGAVRVRPLAVDRHGLTLRIERARTDGDVRLPFHAPADDVAQLTERMHVLLSQAASA
A0A429NCR3_9ACTN	DPLAG-AEARLLTHLADCHQDAVDRLTRLVRALHGAVRVRPLAVDRHGLTLRIERPRTDGDVRLPFHAPADDVSALAERMHVLLSQASA-
A0A1H5PR22_9ACTN	DPLAG-AEARLLTHLADSHPDAVERLTRLVEPLHAATRVQPLAVDRHGLTLRIERTRAHGDVRLTFHAPADDVSQLTERMHVLLAQANAA
A0A3P0X7Q0_9BACT	DPLAGA-AAGILAHMNADHVDSMLLLAKRHAGI-EASEAAMTGVDRLGFSLRLKTADGMKGARINFLREVATAGETRAVLVEMVRQ----
A0A428MLA8_9BACT	DPLAGA-APGILAHMNADHVDSMILLARSHAGI-EATEVAMTSVDRLGFSLRLKTREGMKGTRINFNHEVVTPQQTRAVLVEMVRQAR--
A0A124HBL4_9ACTN	DPLAGA-EAQLLTHLADAHPDAVERLTRLVQPLQAATRVVPLAVDRHGLTLRIERTRAHGDVRLPFHTPADDVTQLTERMHALLAQASAA
A0A1T3NTP7_9ACTN	DPLAGH-EAELLQHLAAAHGNDLYRLAIVAGAPACADRVAPVSLDRHGIRLRTGGPDRTCDVRFEFEHPVADPTELGGALRRL-------
A0A1Z1W4A2_9ACTN	DPLAH-AEARLLTHLADTHPEAVEQLTRLVAALAGVVDVKPLAIDRHGLTLRLERVSSQADVRLPFHEPVEDLGQVTERMHTLLTKARL-
A0A1Q5KSV8_9ACTN	DPLAH-AESGLLTHLADAHPDAVERLTRLVRPLHAATRVAPLAVDRHGLTLRIERTRAHGDVRLPFHAPADGVAELTERMHVLLAQASAA
A0A2V3J533_9FLOR	DPLAHH-APGIVKNLNENKEDDLRRLCKVFLGDPDPKVCKIAALDRLGFDMRVKDSRGAREYRVGFREEVANRFDVQSALIKAFQEAWER
A0A0X3US59_9ACTN	DPLAKH-EADMLAHLVAAHGEVVPLLLRLVRPIPNVLRAIPVAMDRYGITLRLEYVRAHRDVRLPFSTPVTRVEQAGPQIHALLAKARRL
A0A7K2T6E9_9ACTN	DPLALA-EAALLTHLADCHGEAVERLTRLVDARSGAVRVRPLAVDRHGLTLRVERARAHGDVRLPFHAPADSAAQLTERMHVLLTQADAA
A0A2I0SXB3_9ACTN	DPLALA-EAHLLTHLADAHPDAVERLTRLVEPLHGAVRVQPLAVDRHGLTLRIERVRGNGDVRLPFHAPADDVSQLTERMHVLLTQA---
S2Z9F7_9ACTN	DPLALA-EAHLLTHLADCHSDAVERLTRLVDHASGAVRVQPLAVDRHGLTLRIERNRAHGDVRLPFHTPADDLAQLTERMHALLAQASAA
A0A2G5ITM1_9ACTN	DPLALA-EAQLLTHLADAHPDAVERLTRLVEPLHGAVRVQPLAVDRHGLTLRIERARGNGDVRLPFHAPADDVAQLTERMHVLLTQASAA
A0A124IEF9_9ACTN	DPLALA-EAQLLTHLADCHADAVERLTRLVEPLHGAVRVQPLAVDRHGLTLRIERARAHGDVRLAFHRPADDVAQLTERMHVLLTQASAA
A0A1H4U9A5_9ACTN	DPLALA-EAQLLTHLADCHSDAVERLTRLVEPLHGAVRVQPLAVDRHGLTLRIERARAHGDVRLPFHAPADTVADLTERMHVLLTQASAA
A0A7K2FML8_9ACTN	DPLALA-EAQLLTHLADSHPDAVERLTRLVRPLHAATRVAPVAVDRHGLTLRIERSRAHGDVRLAFHTPADDVSQLTERMHALLTQAAA-
Q9RD78_STRCO	DPLALA-EARLLTHLADCHDDAVQRLTRLVDPLHGAVRVRPLAVDRHGLTLRVERVRDHGDVRLPFHAPADEVAQLTERVHVLLAQAG--
A0ADK9_STRA7	DPLALA-EARLLTHLADCHGDAVERLTRLVHALHGAVRVRPLAVDRHGLTLRVERVSAHGDVRLPFHAPADDVAQLTERVHVLLAQASAA
A0A6H9UP36_9ACTN	DPLALA-ESGLLTHLADCHSDAVERLTRLVEPLHGAVRVQPLAVDRHGLTLRIERARTHGDVRLPFHAPADTVAQLTERMHALLNQAS--
A0A327W435_9ACTN	DPLALA-ESRLLTHLAEAHPEAIEQLTRLIAPLHGVVRVQPLAVDRHGLTLRLERTRGQADVRIPFHTPADDLGSLTERMHCLLASAQSV
A0A0S4L9V7_9BACT	DPLAND-AASLVHELNMEQVETLLLLARVFGN-PDAQQPTVTALDRLGFHLRFTTPDRMQGGRVAFTSPVGNASEVRAGLAGLAAQAEA-
A0A5M8SY66_9BACT	DPLAPA-AAGILAHMNADHVDAMIQIARTHAGL-EASDAAMTSVDRLGFHLRLKTADGMKGARINFPREVATPQQTREVLVAMVRQIR--
A0A0K1QE37_9DELT	DPLAPD-AEGILEHMNDDHAEALVLYARAFTRAVDAEDALMTGIDRYGFELSVGTKTGRRPARIAFDKEIATPLEARQVLVALVKQARAK
A0A2S8KDV9_9MYCO	DPLAPH-AARAIAHLNADHAESLRDMARNLAGFPDATAATCTGADRYGLALTVSTPHGTAHTRVGYAAPIDSHDGFRSATIELVERAR--
A0A4V3T848_9ACTN	DPLAPH-EADMLTHLMDSHAELVPLLLRLVRPAPDRTRALPVALDRYGVTLRLEYARTRRDVRLPFATPLTEMSQAAPRIHALLTAARRA
A0A4V2Y036_9ACTN	DPLAPH-EAELLQHLAAAHGEQLRSLCALLGDRGAACDATPLALDRHGLRIRFSTGTACFDARFDFPAPVSDVADLRHAMRQLFEAAA--
A0A1R1STD2_9ACTN	DPLAPH-EAELLQHLHAAHDDRMRGLCALLGDHPDRGRAVPVALDRFGLRVRFDAPGAPFDARFDFPEPVRNISELRRAMHALFEAAT--
D9WPF5_9ACTN	DPLAPH-EAELLQHLHAAHSDQVRGLCALLGERSTTGPAVPVALDRFGLRVRFTDDDQPFDARFDFPEPVRSVSELRRAMHTLFEAA---
A0A117PAV4_9ACTN	DPLAPH-EAEMLARLDAAHAHTVAPLARLLPARQRATAVRPLRLDRHGLVLRLERPGSHQDTRLPFAAPATHPGEAVRQIHALLAEATAR
A0A344TXV2_9ACTN	DPLAPY-EAGMLTHFLDDHSELVTLLLRLVTPQPTADLVRPLAMDRYGLTLRLEERRGHRDATLAFPSPLDDVEQSGAQMQALFSAARRR
D6KF09_9ACTN	DPLAPY-EAGMLTHLADDHGALVPLLLRLVRPAPGVRRVLPVRIDRYGLTLRLEYPRTHRDVRLPFRAPVRHIDHVGPQIHGLLATARRL
A0A0J7AHB1_9ACTN	DPLAPY-EAGMLTHLLDDHAELVTLLLRLVRPLPAAAVLRVLAMDRYGITLRLELHRGHRDVRLAFPSPLDDVEQSGVQIQALFSAARRR
A0A0F0GT58_9ACTN	DPLAPY-EAGMLTHLLDDHHDLVTLLLRLVHPQPAAVRALPLAMDRYGITLRLEERRGHRDVRLAFPSPLDDVEQSGAQIQALFAAARRR
A0A1E5PX30_9ACTN	DPLAPY-EAGMLTHLLDDHPDLVTLLLRLVQPLPTASRALPVAMDRYGITLRLEERGGHRDVRLPFPSPLDDVEQSGAQIQALFSAARRR
A0A0M8SJY1_9ACTN	DPLAPY-EAGMLTHLLDDHPELVTLLLRLVRPAPAAARALPLALDRYGITLRLEEANGHRDARLPFPSPLDDVEQSGAQIQALLSAARRR
A0A2K8PB06_STRLA	DPLAPY-EAGMLTHLLDDHPELVTLLLRLVRPAPSAAVVRPLALDRYGITLRLEERRGHRDVRLPFPSPLDDVEQSGAQIQALLSAARRR
D9W2E4_9ACTN	DPLAPY-EAGMLTHLLDDHPELVTLLLRLVRPLPSAARALPLAMDRYGITLRLEERTGHRDVRLPFPSVLDDVDQAGTQIQALLSAARRR
B4VDP1_9ACTN	DPLAPY-EAGMLTHLLDDHTELVTLLLRLVRPAAPASAAVVLAMDRYGITLRLEEARGHRDVRLPFPSPLDSVEQSGAQIQALFSAARRR
A0A429RJH0_9ACTN	DPLAPY-EAGMLTHLVDDHPELVTLLLRLVPPRATALRALPVALDRHGITLRLEDRTGHQDVPLAFPSPVADVERSGAQIQALLSKARRL
A0A4Q0SVB3_9BACT	DPLAQA-APGILSHMNADHVDAMIKLAQAHAQI-EATEAAMTAVDRLGFNLRLKTADGMKGARINFLREVANAQETRKVLVEMIR-----
A0A0U3QH35_9ACTN	DPLAQA-EAHLLTHLADCHADAVERLTRLVDHASGAVRVQPLAVDRHGLTLRIERTRAHGDVRLPFHTPADDVAQLTERMHALLGQAAAA
A0A7H8IJE2_9ACTN	DPLAQH-EADLLQHLHAAHSDQVRGLCKLLGERSSPGEAIPVALDRFGLRVRFTDDSGRFDARFDFPEPVRNVSELRRAMHLLFDAA---
A0A0F2TCM1_STRR3	DPLARH-EAALLTHFADEHPDALTVLTRLLDPLARHPEVRPFALDRHGLVLRLDHPDGHRDVRLVFPQPARDTEDFGHRMHELLTAAE--
A0A1E7NCW7_KITAU	DPLARH-EAALLTHLADDHADALELLTGLLDPLTHHPAVRPLALDRHGLVLRLDHSHGHRDVRLVFPEPACDTEDFGHRMHELLTAAQ--
A0A286DRP7_9ACTN	DPLARH-ESELLQHLAASHQDQLGSLCRLLGDVPDAPSVAPLSLDRFGLRLRCRAEGRCFDARFDFPEPVTDVAQLRRAMR---------
A0A5P0YRZ0_9ACTN	DPLARH-EVELLQHLAAAHPAQLDRLTALLGDQAAAAAADPLALDRYGMRLRYCRRQEGFDVRFEFPDPVTDVMGLRREMHRLFEAA---
A0A7H8JRF6_9ACTN	DPLAS-YEADLLGHLDAAHADAVELLSRLLPARKGVTRVRPLRMDRYGIVLRLERLRGSCDARLLFHAPATHAGEAVERLHLLLDRA---
A0A5Q0LMZ9_9ACTN	DPLASA-EAALLTHLADAHPDAVERLTRLVEPESGAVRVQPLAVDRHGLTLRVERVRGDGDVRLAFHAPADDVSQLTERMHVLLTQASS-
A0A0X3S4K8_9ACTN	DPLATA-EAGLLTHLADAHLDAVERLTRLVEPLHGAVRVRPLAVDRHGLTLRIERARDHGDVRLTFHRPADDLAQLTERMHALLTQASR-
A0A0M8VBH3_9ACTN	DPLATA-EAGLLTHLADCHGDAVERLTRLVEPLHGAVRVQPVAVDRHGLTLRIERSRAHGDVRLAFHQPADTVSQLTERMHTLLTQAG--
A0A239HFA1_9ACTN	DPLATA-EAGMLTHLVDDHAELVPLLLRLVRPAPGARRVLPVAVDRYGITLRVEYGNGHTDARLPFPSRLEAADQAGSQIQALLNSARRA
A0A5N8VQ70_9ACTN	DPLATA-EAHLLTHLADAHPDAVERLTRLLRPDSGAVRVQPLAVDRHGLTLCVERSRTHGEVRLPFHAPADDVTQLTERMHVLLTQASA-
A0A0N1GRW4_9ACTN	DPLATA-EAHLLTHLADAHPDAVERLTRLVQRLHGAVRVQPLAVDRHGLTLRIERARAHGDVRLPFHAPADDVGQLTERMHVLLTQAAA-
A0A1V6ML80_9ACTN	DPLATA-EAHLLTHLADAHPDAVERLTRLVRTESGAVRVKPLAVDRHGLTLRIERARAHGDVRLPFHAPADDVGQLTERMHVLLAQAGA-
A0A1J4P616_9ACTN	DPLATA-EAHLLTHLADAHPEAVERLTRLVAGLQGAVRVRPLAVDRHGLTLRIERVRAHGDVRLPFHAPADDVAQLTERIHVLLTQAG--
A0A1M5U5H0_9ACTN	DPLATA-EAQLLTHLADAHPDAVERLTRLVRRLHGAVRVQPLAVDRHGLTLRIERARAHGDVRLPFHAPADDVAQLTERMHVLLTQAAA-
A0A4P6U153_STRSO	DPLATA-EAQLLTHLADSHPDAVERLTRLVRPLHAVTRVAPLAVDRHGLTLRVERARAHGDVRLAFHTPADDVSQLTERMHALLTQAGA-
A0A1I2F675_9ACTN	DPLATA-EARLLLHLVADHRGHVEALSHLLETRHGVTRITPLALDRYGIVLRLDYFRRSRDVRLPFARPLSGSDELGHRLHELLAHAGR-
A0A0M8VWY0_9ACTN	DPLATA-EARLLTHLADAHADAVERLTRLVGSLHGAVRVRPLAVDRHGLTLRIERRRAHGDVRLPFHMPADSVAQLTERVHVLLAQAG--
A0A3M0ICA9_9ACTN	DPLATA-EARLLTHLADAHPDAVDRLTRLVEPLHAATRVVPLAVDRHGLTLRIERTGSHGDVRLPFHRPADTLAQLTERIHVLLAQAASA
A0A1Q5L4T5_9ACTN	DPLATA-EARLLTHLADAHPDAVERLTRLVGSLHGALRVQPLAVDRHGLTLRIERRRAHGDVRLAFHRPADDVAQLTERMHVLLSQASAA
A0A1B1MMV4_STRLN	DPLATA-EARLLTHLADCHADAVERLTRLVDSLHGAVRVQPLAVDRHGLTLRIERARAHGDVRLAFHRPADDVGQLTERMHVLLTRAG--
A0A081XXE8_STRTO	DPLATA-EARLLTHLADCHADAVERLTRLVGHLHGAVRVQPLAVDRHGLTLRIERVRGCGDVRLPFHAPADDVAELTERVHALLSRAGA-
A0A1C4SB80_9ACTN	DPLATA-EARLLTHLADCHGDAVERLTRLVDRESGTVRVQPLAVDRHGLTLRIERTSGHGDVRLPFHAPADDVARLTERMHVLLTQASAA
A0A0L8LU78_9ACTN	DPLATA-EARLLTHLADCHGDAVERLTRLVESLHGAVRVQPLAVDRHGLTLRIERARAHGDVRLAFHRPADDVAQLTERMHVLLTQAAA-
A0A6B3AJL5_9ACTN	DPLATA-EARLLTHLADCHPDAVERLTRLVDPLHGAVRVQPLAVDRHGLTLRVERVRSDGDVRLPFHAPADDVAELTERMHVLLSQAAAA
A0A101U914_9ACTN	DPLATA-EARLLTHLADCHPDAVERLTRLVDSLHGAVRVQPLAVDRHGLTLRIERARSDGDVRLPFHRPADDVAQLTERMHVLLAQASAA
G2GP68_9ACTN	DPLATA-EARLLTHLADCHPDAVERLTRLVEPLHGAVRVQPLAVDRHGLTLRIERARSHGDVRLAFHRPADDVAQLTERMHVLLVRASA-
A0A6G4UYM5_9ACTN	DPLATA-EARLLTHLADCHPDAVERLTRLVEPLHGAVRVQPLAVDRHGLTLRIERSRGHGDVRLPFHRPADDLGQLTERMHILIAQAS--
A0A0F5W588_9ACTN	DPLATA-EARLLTHLADCHSDAVERLTRLVEPLHGAVKVQPLAVDRHGLTLRIERTRAQGDVRLPFHRPADDVAQLTERMHVLLTQAAA-
A0A2U9PBC0_STRAS	DPLATA-EARLLTHLADVHPDAVERLTRLVEPLHGAVRVRPLAVDRHGLTLRIERARAHGDVRLPFHTPADDIAQLTERIHVLLAQAAA-
A0A2A3GVY9_9ACTN	DPLATA-EARLLTHLAEAHPDAVERLTRLVEPLHGAVCVQPLAVDRHGLTLRIERARGNGDVRLPFHAPADDVSELTERMHVLLTQASSA
A0A4Y3V8H3_9ACTN	DPLATA-EARLLTHLAEAHPDAVERLTRLVGSLHGVVRVQPLAVDRHGLTLRIERRRAHGDVRLAFHTPADGVAQLTERMHVLLAQASAA
A0A089XD77_STRGA	DPLATA-EARLLTHLAGAHPDAVERLTRLVGSLHGALRVQPLAVDRHGLTLRIERRRTHGDVRLAFHRPADDVAQLTERMHVLLSQASTA
A0A250V5L7_STROL	DPLATA-EASLLTHLADAHPDAVERLTRLVEGLHGAVRVQPLAVDRHGLTLRIERARGNGDVRLSFHSPADDVSQLTERMHVLLTQASSA
A0A5N8XDN7_9ACTN	DPLATA-EFQLLTHLAEAHPDAVERLTRLVDSLQGAVRVQPLAVDRHGLTLRIERARGNGDVRLTFHKPADDMAQLTERMHILLAQAGA-
A0A1Q4UYD0_9ACTN	DPLATA-ESRLLTHLADAHADAVEWLTRLVEPLSEVVRVQPFALDRHGLTLRLERLRGHEDVRLPFHRPADDLAQVTERMHILLASARNV
A0A505D0Y0_9ACTN	DPLATA-ESRLLTHLADAHPDAVERLTRLVEPLHGAVRVQPLAVDRHGLTLRIERARAHGDVRLPFHRPADDVAQLSERMHVLLAQASAA
S2J2Z4_MUCC1	DPLATA-SGPISAYMS-GHESANLAYVKYFAKKEDAVSATFKSLNSQGFLVAYKKAGSEHEAFIEYNAPVSKREDLRPVLEAMAKEAES-
A4XCY9_SALTO	DPLATE-EAELLCHLDRHHPRTVEWLCRLVAPRHGVRRVVPLRLDRYGLVLRLERVSGHRDVRLGFTPALRHPDELRQRMAELLDRGA--
A0A117RQC9_9ACTN	DPLATH-EAEMLARLDAAHAHTVAPLARLLPAREGATGVRPLRLDRHGLVLRLETPEAHHDVRLPFATAATHPGEAVRQIHALLAEATA-
A0A561S924_9ACTN	DPLATR-EADLLTHLADRHPEAVAALARLIEPLVGVTRIQPVRLDRHGMVLRTERARGQWDVRLLFRTPLEQAAEAGARIHELVASARVC
A0A2M9IWF8_9ACTN	DPLATR-EAGMLNHLVDSHKDLVPLLLRLVRPKSSLSRVLPVALDRYGLTLRLEYPATHQDVRLPFPRPVQDIEQAGPQIHALLSAARRS
A0A7M3LZ12_9ACTN	DPLATS-EADMLTHLMDDHSELLPLLLRLVRPRPGSLRALPLAMDRYGMTLRLEHPRTHHDVRLPFQTPVTDIEQVGPQIHALLATARRL
A0A7K2JSV5_9ACTN	DPLATS-EAGMLTHFVDDHPELVPLLLRLVRPGPDVRRALPVGIDRYGLTLRLELARGHRDVRLPFNRPVRDIDHVGAQIHALLSAARRL
A0A1V9K1W1_9ACTN	DPLATS-EAGMLTHLVDEHAELVPLLLRLVRPLPDVQRALPAGVDRYGLTLRLEYRRTHRDVRLPFKTPVQHIDHVGPQIHALLSEARRL
L7EY18_9ACTN	DPLAVA-EAELLSHLADCHGDAVERLTRLVEPLHGAVNVRPLAVDRHGITLRIERVRTHGDVRLAFHQPADSVSQLTERMHILLTQASAA
A0A6I5C674_9ACTN	DPLAVA-EAQLLTHLADAHSDAVDHLTRLVAALQGAVRVRPLAVDRHGLTLRIERVRGQGDVRLAFHTPADDVTQLAERMHVLLAQAAA-
A0A177HRN4_9ACTN	DPLAVE-EAALLTHLVDAHEDMVARLAQLAGPLQGVVRVQPVALDRYGITLRCEYARGHGDLRLVFPEPVRDPAQAGDGIHSLLAAAQA-
A0A1Q5LRJ6_9ACTN	DPLAVH-EAAMLTHLADAHDDVVTRLTRLAEPLHGVVRVQPLALDRHGITLRCEYARGHRDVRILFPAPVREPGQAGEQIRHLLAAARAC
A0A372FZM2_9ACTN	DPLGP-YEADLLRHLHDAHPEALGGLARLVPARAGAGRVHPLRLDRHGIVLRLEVPEGHRDVRLAFAEPLAGPDDVGAGLAR--------
A0A109INY7_9ACTN	DPLH-AAEADLLADLADHHSEQVAGYLRRQLGLCGAEAPRVVRIDRYGLLVVHGRPDAIRRTRVGFARPVADVAELSRVLHPMV------
A0A3A9ZR69_9ACTN	DPLH-AAEGGLLAHLADQHADRMVGYLRRQLGLADGAAPRVVRLDRYGMLVAYGRPGARRRARLTFPRPLTEPADL--------------
A0A1C6UVT4_9ACTN	DPLH-AVEAELLADLTDHHAEQVAGYLRRRLKLSGTESPQVLRIDRYGLLVAYGRPGATRQTRVRFARPAADVADLSRLLHPM-------
I0V239_9PSEU	DPLH-DYEDRWLRHLEHEHSDLVSRLSRLLPTELRDGRIRPLGLDRHGLRLRVEGEGDDHDVRLAFSRAVENPPQLAVELRKL-------
A0A0M8Y9G9_9ACTN	DPLHA-HETELLQHLAAAHGDRLRELTSLLGERSAARDVAPLALDRFGLRIRFSAGPGDFDARFDFPEPVREVSELRREMHRLFEAARA-
A0A4Q8A7I5_9ACTN	DPLHP-VEAALLADLADHHADQLSGYLRRQLGLGDAGAARVVRIDRYGLLVTYGRRGAPRRARLTFPTPLAGESDLARVLHPVLHTAH--
A0A1C5HKJ7_9ACTN	DPLHP-VEAALLADLADHHEPEVTAYLRRRLDLTGG-RPRVVRLDRYGLVVAYGGPGDRRRARLPFPHPVADPAELSRLLHPM-------
A0A4R4L8T8_9ACTN	DPLHP-VEAALLADLADHHGPEVTGYLRRRLDLPDGE-PRVLRLDRYGMVVAYGGPGDRRRARLAFPRPVADVAELSRLLHPM-------
D9T641_MICAI	DPLHP-VEADLLADLADHHAEQVGDYLRRRLALPGDQVPRVVRIDRYGLLVAHGRPGATRRARLAFPRPVADVAELSRLL----------
A0A1C6T6R6_9ACTN	DPLHP-VEAELLADLADHHADQVAGYLRRQLGADDGGPPRVVRIDRYGMVVAYGRPGARRRARLAFPQPVSDHAELARLLHPM-------
F4F4U5_MICM1	DPLHP-VEAELLADLTDHHTEQVAGYLRRRLTLTGGESPRVVRIDRYGLLVAYGKPGATRRTRLAFDRPVADVAELSRLL----------
A0A136PSF6_9ACTN	DPLHP-VEAQVLADLADHHGAEVTGYVRQLGHAAPAGPVRPVRVDRYGLVVAYGPVPERHQLRLAFPHPVDHPGELARALHPVLCRARAT
A0A098YCN5_9ACTN	DPLI-AVEGPALQHLDVAHPEELDLLCSRVPAVGRGDVVRPLGLDRYGFRLRIEQRTGHRDVRVPFTAPVTCADDLGPAVHRLLCAARR-
A0A371Q086_9ACTN	DPLIA-HEAELLQHLHAAHSEQVRGLCALLGDRGEVDRAVPVGLDRFGLRVRFTDAQRSFDARFDFPEPVRDVTELRRAMHVLFEAA---
D8RZJ4_SELML	DPLK-DYAPRIVEDMNKKNWEDILRFCRVYAHEAEVEQASLTWVDRLGFDMRVLTRSPPMEIRIPFEREALDERDARSLLTMMGQVAWEK
A0A5E3X424_9AGAM	DPLKDK-SGFLCMYMS-SHPDTLVGYAKYHGKASDLISAKMVSIDSKGMDLTYVTKSNPQSVRVPFDPPLAGYEEVKPRLLAMKADADE-
A0A2J6LP43_LACSA	DPLKDS-AERLVHEINTNNMEDVLRFCNVFVDSDQVSEAKMVWVDRLGFDIHLYSPQNDFEVRIPFPREVTDEKGAKSSFNGMSQTAWEV
F4CYR5_PSEUX	DPLLA-HRDGILDHMNSDHADALVDISRVLGGQPDAESALMTGVDRYGFDVHVTGPGGAATARIPFGATADTPGEVRDALVRMARHARPV
A0A5M3XBH9_9ACTN	DPLLD-AAERILHHVNSSHRPQLVHAMTALLGTPVPN-AWIWELDRYGTTIRT---APDHLLRLPWPTPATSPDELEHALASL-------
W2F1S4_9ACTN	DPLLDA-AERMVRHVNEAHREQLAGTVARLTGER-VGDAWLWELDRYGATIRM---GEDGLVRVPWPALAATPAALERAL----------
A0A1N6RIN5_9ACTN	DPLLPP-AERMVRHVNESHSRQLREAAERLTGEPAQEEVWLWELDRYGATLR---PGPGHLVRVPWPAPVATPAALEHALAC--------
A0A5J4Z1D6_PORPP	DPLM-DFVDRIIGHMNKDHEDEIKAIVQHYAPQPGGVSAKMAAMDKKGMDVLVSAEEVNKMKRVNFTQRLSDRKLAKEVLVAMTNAAAA-
A0A4Q9HVE2_STRKA	DPLQA-HEAELLQHLHAAHGDQVRGLCALLGDRTAHDRAVPVGLDRFGLRVRFTDERRSFDARFDFPEPVRDVAELRRAMHVLFEAA---
A0A2G9HCJ3_9LAMI	DPLR-DCADKIVDEINTHNKEDVHRFCNIYVDLDPVLDAKMVWVDRLGFDVHLKSQNDVYEVRIPFPREVTDEKGAKSSFNGMSQLAWEV
A0A5A7QIX9_STRAF	DPLR-DCAEKIVDEINTHSKEDVHRFCNIYADLDQVLDAKMVWVDRLGFDVHVRSHDDVYEVRIPFPRQVSDEKGAKSSFNGMSQLAWEV
W1PHV6_AMBTC	DPLR-DCAGNIVNEMNDKLMEDVLRFCDIFVDLDQVKNARMVWIDRLGFDVRILTPQMDLEVRIPFPREVTDEKGAKSSLTCMSQLAWEV
A0A2K1JWF7_PHYPA	DPLR-DCANRIVEDMNRHHWEDIRRFCNVYANDAELEEASMTWVDRLGFDLRVLTKSPQLEIRVPFTREVADERDARSSLTIMAQVAWKQ
A0A6P5XAH6_DURZI	DPLR-DFADGIVNEINTNNMEDVHRFCNVYVDLDQVSDAKMIWVDRLGFDLRIYSPNGVFEVRIPFPHEVSDEKGAKSSFNGMSQIAWEV
A0A5N6NMI4_9ASTR	DPLR-DFADHLVHEINTHNMEDVLRFCNIFVDSDQVSEAKMVWVDRLGFDVHLYSPQNDFEVRIPFPREVTNEKGAKSS-----------
A0A5N6NLH3_9ASTR	DPLR-DFADHLVHEINTHNMEDVLRFCNIFVDSDQVSEAKMVWVDRLGFDVHLYSPQNDFEVRIPFPREVTNEKGAKSSFNGMSQLAWEV
A0A4P1RSP1_LUPAN	DPLR-DFADKLVSEINSNNMEDLTRFCNVFVDLSQVSEAKLIWVDRLGFDMRLFSQKGIFEVRIPFPREVSDEKGAKSTFNCMSQLAWEV
A0A4V6ACJ1_POPAL	DPLR-DFAEAFVNEINDKNMEDVSRFCNVYVDLDQVSEAKMIWVDRLGFDMRLWSQKGAFDVRIPFPREVTDVKGAKS------------
A0A1R3I0S8_COCAP	DPLR-DFAEGIINEINTNNMEDVHRFCNVYVDLDQVSEAKMIWVDRLGFDIRIYSQNGVFDVRIPFPREVTDEKGAKSSFNGMSQLAWEV
A0A061GAI1_THECC	DPLR-DFAEGIVKEINTNNMEDVLRFCNIYVDLDQVLEAKMIWVDRLGFDVRIYSQKGVFDVRIPFPQEVTDEKGAKSSFNGMSQLAWEV
A0A0K9P1J1_ZOSMR	DPLR-DFAEKIVAEMNSKHSEDVQRLRNIYVDLHQVTNTKMIWVDRLGFDLHIYTQEGVFETRIPFPREVTNEKAVKSSFNCMSHFAWEV
A0A7J7M2J0_9MAGN	DPLR-DFAEKIVNDINTNHAQDFERICDIYVDLGQVTDAKLTWVDRLGFDVHIISPKETYEVRIPFPREVTDEKGVKSSFNCMSQLAWEV
A0A7J7D5H0_TRIWF	DPLR-DFAEKIVNEINAEKMEDVLRFSNIFVDMDQVSEAKMIWVDRLGFDMRLCFQKGVFEVRIPFPGEVTDEKGVKSTFNCMSQLAWER
A0A200PSQ7_9MAGN	DPLR-DFAEKIVNEINANHMKDFERICDVYVDLGQVTDAKVIWVDRLGFDVHIRSHKEVFEVRIPFPREVTDEKGAKSSFNCMSQLAWEV
A0A5C7IJH6_9ROSI	DPLR-DFAEKIVNEINANNMDDIYRFCNIYVDLDQVSEAKLIWVDRLGFDMRLYSQKGAFDVRIPFPTEVSDEKGAKSSFNCMSQEAWEI
A0A1Q3CTW3_CEPFO	DPLR-DFAEKLVNEINANNMEDVYRFCNIYVELDQVSKAKMIWIDRLGFDIRISSPKGIFDVRIPFPREVTDEKGAKSSINCMSQIAWEV
A0A251Q167_PRUPE	DPLR-DFAEKLVNEINTNNIEDINRFCNIYADLNQVSEAKLIWIDRLGFDLRLWSQEGIFEVRIPFPRDVIDEKGAKSTFNCMSQLAWEV
A0A2I4HSU9_JUGRE	DPLR-DFAEKLVNEINTNNIEDVIRFCNIYVDFDQVSEAKLIWVDRLGFDMRVFSQKGIFEVRIPFPREVTDVKGVKSTFNCMSQLAWEV
A0A7J6VH06_THATH	DPLR-DFAENIVNEVNMNQMEDFERICKIYLDTGQVTDANLIWIDRLGFDVHIRSPQNEFEARIPFPKEVSDWKGVKSSFNCMSQHAWEV
A0A2G5ET16_AQUCA	DPLR-DFAEQIVNEVNMNQMEDFERICNIYLDTGQVTDANLISIDRLGFDVHIRSPQNEFEARIPFPREVSDWKGVKSSFNCMSQHAWEV
A0A2R6PW42_ACTCC	DPLR-DFAERIVEEINTHNMEDVRRFCNIFVDLDQVSEAKMVWVDRLGFDMRLISQNGIFEVRIPFPREVTDEKGVKSSFNGMSQLAWEV
A0A2G3A3P8_CAPAN	DPLR-DFAERMIEEINTNNREDILRFCNIYIDLDQVCDAKMLWVDRLGFDVRFRSPRNDFEARIPFPREVRDEKGAKSSFNCMSQLAWEV
A0A103YB43_CYNCS	DPLR-DFAEYLVREINTNNMEDVLRFCNIYVDDVQVSEAKMVWVDRLGFDIHIYSPQNDFEVRIPFPREVADEKGAKSSFNGMSQLAWEV
A0A1J6J669_NICAT	DPLR-DFAGRMIEEINTHNREDILRFCSIYVDLDQVSDAKMLWVDRLGFDVRFRSPQNDFEARIPFPREVTDEKGAKSSFNCMSQLAWEV
A0A2P6RZT8_ROSCH	DPLR-DFSEKLVNDINTNNVEDINRFCNIYADLDQVSEAKLIWIDRLGLDMRLWSQNGIFEVRIPFPRDVTDEKGAKSMFNCMAQLAWEV
GLUBP_ARATH	DPLR-DIAEDIVNQINANNMEDIFRFCNVYVDLDVVSETKMIWMDRLGFDLRVWSPRGVYDVRIPFPMEVTDEKGAKSSFNGMSQLAWEV
A0A7N0RGZ7_KALFE	DPLR-DIAEKIVDEINSNNVEDVLRFCSIYADLDQVLDAKVIWVDRLGFDLRVSSQNGAYEVRIPFPREVTDEKGAKSSFNCMSQLAWEI
A0A2P5DK93_PARAD	DPLR-DLAEKLVNEINVNHVADVNRFCNVYVDLNQVSEAKLIWVDRLGFDMRLWSPKGIFEVRIPFPAEVTDEKGAKSTFNCMSQLAWEV
A0A0D3ABW3_BRAOL	DPLR-DVAEDIVNQINANNMEDIFRFCNVYVDLDVVSETKMIWMDRLGFDLRVWSPRGVYDVRIPFPMDVTDEKGAKSSFNGMSQLAWEV
A0A1U8BL91_NELNU	DPLR-DVAEKIVDEINSEHMDDILRFCNIYVELEQVKEANMIWVDRLGFDVHLSSAGETYEVRIPFPREVTDEKGAKSSFNCMSQFAWEV
V4M5R3_EUTSA	DPLR-DVAENIVNQINANNMEDIFRFCNVYVDLDVVSETKMIWMDRLGFDLRVWSPQGAYDVRIPFPMEVTDEKGAKSSFNGMSQLAWEV
A0A0D3CHP6_BRAOL	DPLR-DVAQDIVNQINANNMEDIFRFCNVYVDLDVVSETKMIWMDRLGFDLRVWSPRGVYDVRIPFPMEVTDEKGAKSSFNGMSQLAWEV
A0A067KHG0_JATCU	DPLR-EFAEAVVNEINAKNIEDVHRFCNIFVDLDQVTEAKMIWVDRLGFDMRLYCQKGVFDVRIPFPREVTDVKGAKSSFNGMSQLAWEV
A0A2K3L0U5_TRIPR	DPLR-EFAENLVAEINANNMEDITRFCNIYVDLDQVSEAKMIWVDRLGLDMRLFSNNGLFEVRIPFPREVTDEKGAKSTFNCMSQLAWEV
A0A1S2YNL1_CICAR	DPLR-EFAENLVAEINTNNMEDITRFCNVYADLNQVSEAKMIWVDRLGFDLRLFSNNGLFEVRIPFPREVSDEKGAKSTFNCMSQLAWEV
G7JVM7_MEDTR	DPLR-EFAENLVAEINTNNMEDITRFCNVYVDLDQVTEAKVIWVDRLGLDMRLFSNNGLFEVRIPFPREVTDEKGAKSTFNCMSQLAWEV
A0A2R6XRD6_MARPO	DPLR-EFAVKIVDDMNQKHWEDVRRFTNVYAGDVEVEEVSMTWVDRLGFDLRVLTKREMLEIRIPFVREVTDERDARSSLTMMAQIAWER
A0A2K1KAF7_PHYPA	DPLR-EVAKRIVEDMNRNHWEDIRRFCNVYAKDAELEEASMTWVDRLGFDLRVLTKSPQLEIRIPFTREVTDERDARSSLTIMAQIAWEQ
V4S0W9_CITCL	DPLR-HFAEKIVNEINLNNMEDVYRFCNIYVDLDQVLEAKMIWVDRLGFDVRISCPKGLFDVRIPFPTEVTDEKGAKSSFNCMSQQAWEV
A0A2Z7CFC8_9LAMI	DPLR-NCAEKIVDEINTHNFEDIFRFSNVFVDLDKVLDAKMVWIDRLGFDLHLRSQKDVYEVRIPFPREVADEKGAKSSFSGMSQLAWEV
A0A2I0VT03_9ASPA	DPLR-NCAEKIVYEMDTKHTEDVLRVCHVYLDTQQVTDAKLIWLDRLGFDLYLYSLEGTFTARVPFPREVSDEKGVKSSLNSMFHLAWEV
A0A5A7U4E8_CUCME	DPLR-NCAEKLVDEINTNNAEDVNRFCNIYADLNQFTEAKLIWVDRLGFDVRIFSQNGIFEIRIPFPREVTDEKGAKSTFNGMSQQAWEV
A0A443P683_9MAGN	DPLR-NCAENLVNEMNSKHLEDVHRFCDIYVDSGKVEDAKMIWVDRFGFDMHLCSQNGVYEARIPFPREVTDERGAKSSFNCMSQLAWEV
A0A804HNX1_MUSAM	DPLR-NFAEKIVDEMNSKHVEDVRGLCNVYVEPGQVADTKLIWVDRLGFDLFIYSEEAVFAARIPFPREVSDEKGAKSSFNSMSHLAWEI
A0A199VJ24_ANACO	DPLR-NFAEKIVDEMNSRHAEDVQRLCNVYVESGQVIDAKMIWVDRLGFDLHVCSEKGVFAVRIPFPREVVDEKGAKSSFNLMAHLAWEV
A0A6I9RM37_ELAGV	DPLR-NFAEKIVEEMNFRHAEDVRRLCNVYVESGQVTGAKMIWVDRLGFDLHIYSEKGVFAARIPFPREVADEKGVKSSFNSMSHLAWEV
A0A5P1ETV9_ASPOF	DPLR-NFAEKIVEEMNSQHVEDVQRLCKVYVESEQATAAKIIWVDRLGFDLYLYSDEGVFAARIPFPREVTDEKGVKSSFNLMSHLAWEI
A0A804NM51_MAIZE	DPLR-NFAENIVEEFNNKNAEDVRRIYNIYVESDQVADVKMIWVDRLGFDLHAHSAEGVLAVRVPFPREVSDEKGVKSSFNMMSHHAWEV
A0A1D6I9D1_MAIZE	DPLR-NFAENIVEEFNSKHAEDVHRIYNIYVESDQVADVKMIWVDRLGFDLHVHSGDGVFDVRVPFSREVSDEKGVKSSFNMMSHHSWEV
C5YJJ5_SORBI	DPLR-NFAENIVEEFNSKNAEDVHRIYNIYVESDQVADVKIIWVDRLGFDFHVHSGEGVFAVRIPFSREVTDEKGVKSSFNMMSHHAWEV
A0A5J9W3S4_9POAL	DPLR-NFAENIVEELNSKNADDVRRIYSIYVESDQVADVKMIWVDRLGFDFHVHSGEGIFAVRIPFSREVSDEKGVKSSFNMMAHHAWEV
K3YIR3_SETIT	DPLR-NFAENLVEEFNSTSAEDVHRIYSIYVESDQVEDVKMIWVDRLGFDLHVHSGEGVFAVRIPFSREVSDEKGVKSSFNMMSHHAWEV
A0A2I0BGX9_9ASPA	DPLR-NFAEQIVYEMGSKHAEDVQRLCNIYVESDQVTDAKLTWVDRLGFDLHVHSEGGVYAARVPFAREVTDEKGVKSSFNCMFHLAWEV
A0A6J1D098_MOMCH	DPLR-NFAERLVDEINTNNAEDVHRFCNIYADLNQFAEAKLIWVDRLGFDLRVFSQKGTFEFRIPFPSEVTDEKGAKSMFNGMSQQAWEV
A0A6J1IER0_CUCMA	DPLR-NFAERLVNEINTNNAEDVNRFCNIYADLNEFTEAKLIWIDRLGFDLRVFSQNGTFEFRIPFPREVTDEKGAKSTFNGLSQQAWEV
A0A446YF15_TRITD	DPLR-NFAERVVEEMNSEHAEDVHRIYNIYAESDQALDVKMIWVDRLGFDLHVHSEEGIFAVRIPFSRQVSDQKAVKSSFNMMAHHAWEV
I1I2C5_BRADI	DPLR-NFAESIVEEMNSEHAEDVHRIYNIYTESDQAMDVKMIWVDRLGFDLHVRSEEGIFAVRIPFSRQVSDEKAVKSSFNMMSHHAWEV
A0A0E0LSX7_ORYPU	DPLR-NFAESIVEEMNSKHAEDVHRIYSIYVESDQATDVKMIWVDRLGFDLHVHSGEGTFAARIPFAREVSDEKGVKSSFNMMSHHAWEV
J3MRL7_ORYBR	DPLR-NFAESIVEEMNSKHAEDVHRIYSIYVESDQATDVKMIWVDRLGFDLHVQSGEGTFAVRIPFSREVSDEKGVKSSFNMMSHHAWEV
A0A0E0ASX4_9ORYZ	DPLR-NFAESIVEEMNSKHAEDVHRIYSIYVESDQATEVKMIWVDRLGFDLHVHSGEGTFAARIPFTREVSDEKGVKSSFNMMSHHAWEV
A0A0E0EJK6_9ORYZ	DPLR-NFAESIVEEMNSKHAEDVHRIYSIYVESDQATEVKMIWVDRLGFDLHVHSGEGTFAARIPFTREVSDEKGVKSSFNMMSYHAWEV
Q0J6W9_ORYSJ	DPLR-NFAESIVEEMNSKHAEDVHRIYSIYVESDQATEVKMIWVDRLGFDLHVHSGESTFAARIPFTREVSDEKGVKSSFNMMSHHAWEV
A0A0D3GY16_9ORYZ	DPLR-NFAESIVEEMNSKHAEDVHRIYSIYVESDQATEVKMIWVDRLGFDLHVHSGEVTFAARIPFTREVSDEKGVKSSFNMMSHHAWEV
A0A6G1EXE7_9ORYZ	DPLR-NFAESIVEEMNSKHAEDVHRIYSIYVESDQMTDVKMIWVDRLGFDLHVHSREGTFAVRIPFAREVSDEKGVKSSFNMMSHHAWEV
A0A446XFK3_TRITD	DPLR-NFAESVVEEMNSEHAEDVHRIYNIYAESDQALDVKMIWVDRLGFDLHVHSEEGIFAVRIPFSRQVSDQKAVKSSFNMMAHHAWEV
A0A287WQT1_HORVV	DPLR-NFAESVVEEMNSEHAEDVHRIYSIYVESDQALDVKMIWVDRLGFDLHVHSEEGIFAVRIPFSRQVSDQKAVKSSFNMMSHHAWEV
A0A445BQT1_ARAHY	DPLR-QFAEKLVSEINTNNMEDIIRFCNVYVDLDQVLEAKMIWVDRLGFDMRLSTQKGIFEVRIPFPGEVTDEKGAKSTFNCMSQLAWEV
A0A2P6VAU4_9CHLO	DPLR-TCAARLAAFMNAERVEDVLRICQQLGAAEDTAWAEMLWVDRLGVYMRAAPQGGAKEVRVPFVRPVEDEREARSALTMMAQVAWES
A0A1D8FXL9_9ACTN	DPLRA-HEAELLQHLAAAHDDRMLALAALLGHRAGTGPATPLALDRFGLRVRCRDAEGTFDARFDFPAPVRHVHGLRRALHALFEAAG--
A0A6A6LPF0_HEVBR	DPLRA-SAEAIVNEINDKNTEDVYRFCNVYVDLDQVSEAKMIWVDRLGFDIRLHCERGVYDVRIPFPREVTDVKVAKSSFNGMSQLAWEV
F6HBU8_VITVI	DPLRDS-AEKFVDEINTNNMEDVNRFCNIYVDLDQALEAKLIWVDRLGFDMRISSPQKDFEVRIPFPREVTDEKGAKSSFNSMSQLAWEV
A0A218WAG5_PUNGR	DPLRDS-AESIVNVINTNNMDDVHRFCNVYVDLDLVSEAKVIWVDRLGFDVRISSERGIFEVRIPFPREVTDEKGAKSSFNCMSQLAWEV
C6TE45_SOYBN	DPLRDS-AHNLVTEINTNNMEDITRFCNVYVDLDLVSEAKMLWVDRLGFDMRLSSPKGVFDVRIPFPREVTDEKGAKSTFNCMSQLAWEV
V7B8C4_PHAVU	DPLRDS-AHNLVTEINTNNMEDLTRFCNVYVDLDLVSEAKMIWVDRLGFDMRLSSPKGVFEVRIPFPREVTDGKGAKSTFNCMSQLAWEV
A0A4Y7K8N5_PAPSO	DPLRDS-AKNIVNEINTNQTEDFERICSVYVDSDKVTHAKAIWVDRLGLDVHIHFERAMFEVRIPFPREVTDEKGAKSSFNCMSQLAWEV
A0A2C9U8Y5_MANES	DPLRGS-AEAIVNEINDKNIEDVHRFCNIYVDLDQVTEAKMIWVDRLGLDIRVYSERGVFDVRIPFPREVTDEKGAKSSFNGMSQLAWEV
A0A0D2QDU1_GOSRA	DPLRNS-AEEIVNEINTNNREDVHRFCNVYVDLDQVSEAKMIWVDRLGFDLRIYSQKGVFDVRIPFPREVTDEKGAKSSFNGMSQLAWEV
A0A4D9BEJ7_SALSN	DPLRNS-AEKIVDEINTNNREDVLRFCNIYADLDQVVDAKMVWVDRLGFDVRVTSQKDVYEVRIPFPREVGDEKGAKSSFNGMSQLAWEV
A0A3L6RLY9_PANMI	DPLRNS-AENLVEEFNSKHAEDVHRIYSIFVESDQAADVKMIWVDRLGFDLHVHSGEGVFAVRIPFSRDVSDEKGVKSSFNMMSHHAWEV
A0A543FV59_9PSEU	DPLRPH-AERIIAHMNDDHADALVLFCRKFADRPGTAQARMVGVDRYGFAVLAADDGQETAVRLPFDEPTDTPDSVRKAMIELLRRARA-
A0A1Q9S3I3_9PSEU	DPLRPH-AERIIAHMNDDHADSLVLFCRRFADRPATTEARMVAVDRYGFAVLATDDGRETAVRLPFDERTDTPDAVRQAMIELVRRARA-
A0A1Q9TAE8_9PSEU	DPLRPH-TRRIVDHMNEDHADSLVLFCRVFGGRPDTVQARMVGVDRYGFAVLARDDGDETAVRLTFDSRTDTPEAARAAMVALVRRARS-
A0A1S2JYG9_9ACTN	DPLRQH-ETELLQHLAAAHGDRMHTLASLLGDRADADAAALRALDRFGLRVRCRTAGHTFDARFDFPDPVRDVHGLRRTMHRLFDEAAAA
D7CW17_TRURR	DPLRRA-APAILAHMNGDHAHNLVAYARALVGVSWAARATMLGLDRYGFDLEVRGEERVKTVRLAFERPVNDPRGVRDEMVRLAAAARAA
A0A2P6TTN2_CHLSO	DPLRT-CAAALTRQMNEDRPEDMLRISCHAMGFDDMAWAEMLWVDRLGVYMRAAKQDGSRDLRVPFVRPVEDEREARSALTMMAQVAWEA
E1ZH80_CHLVA	DPLRTR-AAALVRNMNADRPEDIVRISCHALGVEDMAWAEMVWVDRLGVHMRAARQDGSQDLRVPFVRPVEDEREARSALTMMAQVAWEA
A0A2N1JG51_9BASI	DPLS-GISERICDHMNKDHYDAVAQLAMYFFKLPELRWMCMQSIRSTAMVISYSMSEAHDSETIPIDPPITTIMEARKRLVAMNKMSEEE
I2MT81_STRT9	DPLS-TCEAGMLTHMTDDHGDLVDVLLRLAEPADAVRRALPLAIDRYGITLRLEYADAHEDVRLGFASPVRDPDQAGERIRALVDSAH--
V6JTQ2_STRNV	DPLSAH-EAELLQHLHSAHSAEVSTLRSLLGGRTGGTAAVPVGVDRFGLRVRFT-GVNCFDARFDFPEPVRDIAELRRAMHALFDAA---
A3YUS5_9SYNE	DPLSEAVSDRICRHMNKDHGEAVLAYARHYGGAQQASAARMLRVSPEAMELEVD----GANLSVPFDHVLSDSEDAHRTLVAMLKA----
A0A4R4PVY0_9ACTN	DPLSPH-EAELLQHLAAAHEGQLRSLCNLLGDRGAAEAWAPLSLDRHGLRVRFSTGNACFDARFEFPEPVRDVVDLRRAMRQLFETAA--
A0A1Q4WVG5_9ACTN	DPLSPY-EAVLLIHMADDHHDQVAALSGLVDPLIGVTRAWPLAMDQYGIVLRLETLRTHHDVRLPFEQPLLDPDQVGYRIHALLHSASRV
A0A221NSZ2_9ACTN	DPLT-DVEPRLLTHLADAHPDAVEWLTRLVRPLHAATRVVPLAVDRHGLTLRIERTRAHGDVRLPFHAPADDIAQLTERMHVLLGQANAA
A0A4Q7NUS4_9ACTN	DPLT-GVEAEVLTHLDAEHRAELDALLSSCDPALDGRRTRPLRLDRHGLTVRVERASGECDVRLAFPAPVRTVAEVGEAVRCLGRA----
A0A2M9JX90_9ACTN	DPLTA-AEPRLLTHLADCHPEAVEQLTRLVDVLHGVVRVQPLAVDRHGLTLRLERIRGQADVRLPFHAPADDLAQLNERMHALLSSAQAV
K9P5V5_CYAGP	DPLTAAVSDRICKHMNDDHAEAVLAYARHYGGCTEAREARMVAVAPEAMRLEVD----GTRVEVPFDHALTDSEDAHRTLVAMLR-----
A0A0J6EBN8_9SYNE	DPLTAAVSDRICRHMNSDHAEAVLAYARHYGGIAEAGQARMVAVTPEAMELEVD----GTSLLIRFDHHLSDSEDAHRTLVAMLR-----
B5IPJ5_9CYAN	DPLTAAVSERICKHMNDDHADAVLSYARHYGGIQQADQARMLAIHPDAMELEVD----GATIRVPFDHTLGDSEDAHRTLVAMLR-----
A0A3G2JC33_9ACTN	DPLTE-AEPRLLIHLADTHPDAVERLTRLVRPLHAATRVAPLAVDRYGLTLRIERSRAHGDVRLPFHAPADDVAQLAERMHVLLARASA-
K9SCT0_9CYAN	DPLTPAISDRICKHMNDDHAEAIALYARALGQQPEATAATMLRIDAQGMDLEAQVNGDTVPLRIAFDHELADSEDAHQTLIALVKQARAS
A0A6N4AQT3_9SYNE	DPLTPAVSDRICRHMNDDHREAVAAYAHHYGGCPQVSAARLVAVTSEWMDLDVD----GQPLRIAFDHSLQDSEDAHRTLVAMLR-----
A5GJ22_SYNPW	DPLTPAVSDRICRHMNDDHSDAVLRYAHHFGGVPAATAATMKEVTAEAMTLEV----DDQVVRIPFDHQLTDSDDAHRTLVAMLRA----
Q0ICS0_SYNS3	DPLTPAVSERICRHMNDDHGDAVLQFALHYGGVSAANIATMTAVNADAMSLEV----DGKPLRIPFDHTLTDSEDAHRTMVAMLRA----
Q7V5A0_PROMM	DPLTPDVSARICRHMNGDHAEAVMNYARYYGGIKDPQTAKMILITSEKMELEVD----GDALEIKFDHTLNDSEDAHHTLVAMLKA----
A0A5J6Q0X8_9SYNE	DPLTPEVSDRICRHMNQDHGEAVLSYARHYGGATAASQATLERIEPEAMQLAVD----GQPMTIRFDHRLSDSEDAHRTLVAMLR-----
A0A5B8NQS0_9CHRO	DPLTPQISDRICKHMNEDHSDSVLLYAQTFGKTPEAEAAVLNSIDNEGMNLVATVDGKEVPVRVTFDHSLQDSEDAHHTLIAMVKQAKK-
K9Y807_HALP7	DPLTPQISDRICQHMNEDHSDAVLLYAKTFGKTPEAESAILNSVDTDGMNLSATVGGTSIPLRIPFDHPLQDSEDAHHTLIAMVKQAKQ-
U5DG45_9CHRO	DPLTPQVSDRICAHMNDDHAEAVLLYARIFGQTPQATAARMESIDTEGMNLTADVAGQPTPVRVSFEQPLQTSEDAHHTLIDMVKQARQQ
Q2JPZ6_SYNJB	DPLTPQVSERICKHMNEDHADAIALYARVFGQVEGVTQARMQAIDPEGMDLRVQVDGAVQTLRIRFDHPLRDSEDAHQTLIAMVKQARAQ
A5GR05_SYNR3	DPLTSAVSDRICAHMNDDHAEAVVAYARHYGGAENPSQARMLKVEPERMLLDVD----GSELSIAFDHTLSDSEDAHRTLVAMLRA----
Q31KI6_SYNE7	DPLTSAVSDRICRHMNEDHADAVLVYAKVYGGATEATAATLTGITPAAMVLDVVEATGSRSLQVSFDHELQDSEDAHQTLIAMLRSARAS
D9XD29_STRVT	DPLTTA-EARLLTHLADCHADAVERLTRLVDHLHGAVRVQPLGVDRHGLTLRIERARAHGDVRLAFHTPADDVAQLTERMHVLLGQASA-
A0A0M2GWR8_9ACTN	DPLTTA-EARLLTHLADCHADAVERLTRLVGTLHGAVRVQPLAVDRHGLTLRIERARAHGDVRLAFHAPADDVAQLTERMHILLSQATAA
A0A0N1GZN3_9ACTN	DPLTTA-ESRLLTHLADCHADAVERLTRLVEPLHGAVRVQPLAVDRHGLTLRIERVRGHGDVRLTFHKPADDMAQLTERMHVLLSQAAQA
Q05Q27_9SYNE	DPLTTAVSDRICRHMNDDHSEAVLRYAQHYGGMHSAQTAAMTAVRPEAMELMVD----GNSVEIPFDHTLSDSEDAHRTLVAMLRA----
A0A2S4YBX9_9ACTN	DPLV-AAEAGLLTHLADAHPDAVQRLTRLVGSLHSAVRVQPLAVDRHGLTLRIERARDHGDVRLPFPEPADTVAQLAERMHALLAQAAR-
A0A7K3WE42_9ACTN	DPLV-AVEAGCLQHLDADHPDQLALFRSRIPGLTDGDVVRPLGLDRWGLRLRIERPRGHTDVRLPFPAPVADVQELKPAMARLLCAARR-
A0A0Q5UZP2_9ACTN	DPLV-AVESSALQHLDADHPEELALLRSRIPALAAGDVVRPLGLDRAGFRLRIESGRGHRDVRVPFDVPVDSEDALGPAVHRMMCAARRC
A0A3R9UXR6_9ACTN	DPLVA-HETEVLQHLAAAHGDRVRELCGLLGPRAADLDAVPVALDRLGLRVRFTAAAGTFDARFDFPTPVTDVCGLRRAMQSLFAAAS--
A0A059W3V8_STRA9	DPLVAH-EAELLQHLHAAHAEQVRGLCALLGERGEVEHAVPVGLDRFGLRVRFTDGHRTFDARFDFPEPVRDVVELRRAMHVLFEAA---
A0A1G5K475_9ACTN	DPLVAH-EAELLQHLHAAHCEQVALLCGLLGERADSSCAVPVALDRYGLRVRIEADGRCFDARFEFPEPVRDVTGLRHAMHTLFEAA---
A0A542PZT7_9ACTN	DPLVAH-EAELLQHLHSAHSEQVQALCGLLGERTGAQSRHAVPLSLDRFGLRVRVGGRSFDARFDFPTPVRDITELRRAMHKLFEAAS--
A0A0N0XY29_9ACTN	DPLVAH-EAELLQHLHSAHSEQVRGLCALLGDRSAVDRAVPVGLDRFGLRVRVDADQQAFDARFDFPEPVQDVAELRRAMHTLFEAA---
A0A6I6SDW3_9ACTN	DPLVAH-EAELLQHLHTAHGEQVRGLCALLGDRGQRDRAVPLGLDRFGLRVRFTDEAQSFDARFDFPEPVRDIAELRRAMHTLFEAA---
A0A1G8XDL1_9ACTN	DPLVEH-EAELLQHLHAGHGDQVRLLGSLLGERASTERAVPLALDRFGLRIRFTGDGRCFDARFDFPEPVRGVTDLRRAMHQLFTAA---
A0A1E5PE84_9ACTN	DPLVEH-EVELLQHLHSAHGDQVRQLCGLAGDRAAGTKAVPLALDRFGLRVRFSADGRVFDARFDFREPVRDVVGLRRAMHELFEAA---
A0A1C5BP46_9ACTN	DPLVGH-EAELLQHLHAAHGAQLDTLCGLLGERVARPSVVPLALDRYGLRVRFREDGGCFDTRFEFPEPVRDIGELRHAMHTLFEAA---
B4V673_9ACTN	DPLVH-HETEVLQHLASAHADRVADLCGLLGSEADGMAAVPLALDRFGLRVRFTGGGVSFDARFDFPDPVADACGLRQAMRRLFAAADER
A0A1H0QHP6_9ACTN	DPLVP-FETEVLQHLAAGHPDEMAGLCGLLGTCRRAAAAVPLALDRFGLRVRFTRADGSFDARFDFPEPVTGPSGARRALHALFSAAQ--
A0A1M6PCW6_PSETH	DPLVPHV-AGVVDHMNDDHADALVLYCRVFGDRPATTSARMTGIDRYGFDVLARDDGPEHHVRLAFPEQVTTPTEARTALVAMVQEARQR
A0A6M6JJ88_9PSEU	DPLVPHV-ARIVEHMNDDHADALVTFCRTYGERPDTATAEMTGCDRYGFTVLA----DGAPLRLAFPRRVDTPDEVRAAMVEMVRAARAL
A0A4Y3WKZ5_9PSEU	DPLVPHV-ARIVEHMNDDHADALVTFCRVDGGRPDTADAEMTGCDRYGFTVLA----DGAPLRLPFPRRVDTPDEVRAAMVEMVRAARAT
C9Z1T7_STRSW	DPLVT-AEARLLAHLADAHPDAVERLTRLVPHLHGAVRVRPLAVDRHGLTLRVERARGDGDVRLTFHKPADDLAQLTERMHALLAQASAA
K4QSZ1_STRDJ	DPLVT-AEARLLTHLADCHPDAVERLTRLVEPLHGAVRVQPLAVDRHGLTLRIERARAHGDVRLPFHRPADDVAQLTERMHVLLGQASA-
A0A5N8WGS0_9ACTN	DPLVTA-EFHLLTHLAEAHPDAVERLTRLVDSLQGAVRVQPLAVDRHGLTLRIERARDHGDVRLPFHQPADTLAQLTERMHVLLAQAGAA
A0A5A7R3S7_STRAF	DPLY-QFSEPIASHMNKDHAQDTKLIVQHSTSVP-VDYAYMLDVDTLGFNVKAGYDGNNFKLRIPFPKRAVERKDVKALIIEMLQAAEAE
F2RGE8_STRVP	DPMA-SCEASMLTHLVDGHSELVPLLLRLVRPRPEMVRALPVALDRYGITLRLEHPTGHQDVRLPFPTPVTDIDQAGPRMHALLAAARRS
A0A0N0TRV2_9ACTN	DPMA-TCEAAMLTHLVDDHAELVPLLLRLVRPRPEMIRALPVALDRYGITLRLEHPTGHQDVRLPFPTPVSDIDEAGPRIHALLPAARRS
A0A5Q0L7N0_9ACTN	DPMATS-EAGMLTHLVDSHEELVPLLLRLVRPQPGVIRAVPLAVDRYGVTLRLEYPTTHRDVRLPFATPVDDIDQAGPRIRGLLATARRA
A0A2K8PQ94_STRLA	DPMTAH-EAELLQHLHAAHADRVADLCGLLGPRATALKAVPLALDRLGLRVRFTDAGDSFDARFDFPEPVADVCGLRRAVHHLFAAA---
Q7VBB7_PROMA	DPMTTEVSARICNHMNSDHKDTLAKYAIHYGGINSVSTVEMLEITSLWMKLKVD----GNDLQIPFDHTLIDSSDAHKTLVSMSK-----
A0A1E5Q160_9ACTN	DPMVA-HEAELLQHLASAHSDRVGDLCGLLGAEADGMTATPLALDRLGLRVRFTAGAGSFDARFDFPEPVADICGLRRAMRSLFAAA---
A0A0M8TQ06_9ACTN	DPMVA-HETELLQHLSAAHGDRIADLCGLLGTREQGMKAVPLALDRLGLRVRFAGGSRAFDARFDFPEPVSDICGLRRAMHTLFSAA---
A0A660LFS9_9ACTN	DPTAKG-AAYAIKHLNEDHAQNLLDMARALGGHPDATEATCSAIDRYGLNLNVQTPRGFTTTRIAFAETANRAGDLRGATVELARRARG-
D3EZA9_CONWI	DPTAPN-ADYAVEHLNDDHADALLLISQRLAGYSDGTAATCTAIDRYGMDLSIDTPRGKAPARIGFAERATEPDGLRAATVELAKRAR--
A0A2V0NXN9_9CHLO	DPVA-AFAAPVCGHMNADHEGDVLAMLKHYVGLTA-VKARMLDLDRLGTNLQVTQEEGSFKVRLPFVRPAEDRKGIKEVIVEMTRAARGA
A0A087SSA2_AUXPR	DPVA-AFSAPIARHMNADHGEACVAMVRHCARLP-ARAALLLAVDELGMDLEAELESGERPVRLGFLAPAPDRKAVKDRIVELTRAAS--
A4S4F1_OSTLU	DPVA-AFSAPVCGHMNADHGDSLRDVVKHYVGV-DVDSVEMRSIDALGMNCRVVKDGEKYACRLPFESAATGRKEVKDQIVLMTRNAAAA
A0A5C3QGN5_9AGAR	DPVA-AKSSFLKMYMS-SHPDTLVAYCKFYGKVKEVTSAEMSHIECKSMTLGYTTKDGKDSVVIPIQPPLRGYEDVKPRLLEMKAKAQE-
I0Z259_COCSC	DPVA-GFAQPIASHMNADHADSIVAMVKHYVGI-AVQEAKIEGLDRLGLDLQCQSGGKSFSCRLPFIRPAEGRKDVKDVIVEMTRTASA-
C1FJK1_MICCC	DPVA-GFSAPIASHMNADHVDSLVAMVGHYVGLT-VEDAAIASLDAIGMNMKVTRGGESFKIRLPFTEPARDRKAVKEVLVGMTKAA---
A8PVN1_MALGO	DPVA-LVSERICTHMNTDHIDSMMHLTMHHAKLPKMAWCHMESICATHIVIRYASEEQDETIQIDLDPPLESVQAARKRLVQMSKSSEEQ
A0A6J1ITI7_CUCMA	DPVA-QFSKPVTSHMNRDHAEDTKNIVRHWTSIP-VDSAIMLDLDSLGFNVEAGYQGSSFKLRIPFPRRAENRKDVKTLVVEMLEAAKP-
C1N0L0_MICPC	DPVA-QYSTPIATHMNVDHEKDLLDLVGHFVKL-TVDKCRIESVDALGLNLLVMRRGEKFKVRLPFAEEARDRPSVKKVLVAMTKEASEA
A0A383VQJ8_TETOB	DPVA-SFAPHVAGHMNASHIKDMTDMVAHYVGM-NVSGASMLGMDRLGIDMQVSRNEQSFKLRLPFIRPAENRGAVKEVLVEMTKTARAA
A0A165C0C2_9APHY	DPVAA-KSGFLCMYMS-NHPDTLVAYVRHWGKVNDVAGAQMTSIDTKGMSLSYQNKGVMKEVRVEFDPPLAGYEEVKPRLLSMKVDAEE-
A0A2H3J807_WOLCO	DPVAA-KSGFLCMYMS-NHPDTLVAYVRHWGNVTDVSNAAMTSIDSNTKSSG----DLKKEIRIVFDPPLAGYEEVKPRLLSMKVDAEE-
B8PMM4_POSPM	DPVAA-KSGFLCMYMS-NHPDTLVGYVKHHGNVKSVESAQMTVIDTKGMTLSYKVKGGGKQVRVPFDPPLAGYEEVKPRLLSMKVDAEE-
A0A401GV44_9APHY	DPVAA-KSGFLCMYMS-NHPDTLVSYVRHWGRVENVTSAKMIAIDSKGMTLTYSTKSGKKEVRVEFDPPLAGYEEVKPRLLSMKVDAEK-
M2RIU2_CERS8	DPVAA-KSGFLCMYMS-NHPDTLVSYVRHYGKVNDVVNAEMTAIDTKGMSLTYKTKNGRTEIRIPFDPPLAGYEEVKPRLLGMKVDAEEA
A0A4Y9Y6H3_9AGAM	DPVAA-KSGFLCMYMS-NHPDTLVSYVTYFGKVQHVTTAKMESIDTKGMTLSYQTKAGKKTVVVSFDPPLLGYEEVKPRLLAMKADADE-
A0A166MDV8_9AGAM	DPVAA-KSGFLKAYMS-SHPDTLVTYARYFGKTEDLSSAEMTAIDTKSMTLTCTIKGSKKVVVVEIDPPLSGYEEVKPRLLSMKADAQE-
A0A167X148_9AGAM	DPVAA-KSGFLKTYMS-SHPDTLVAYARYFGKVTNISSAEMTAIDTKAMTLTCTIKGSKKVVVVEIDPPLSGYEEVKPRLLSMKADAQE-
A0A0C3PY98_9AGAM	DPVAA-KSGFLSMYMS-NHPDTLVAYVSHYTKNTEISSASMKSIDSKGMDMTYTLKGHSTPIRIPFDPPLMGYEEVKPRLMSMKVDAEE-
A0A4Y7PKR5_9AGAM	DPVAA-KSTFLCMYMS-NHPDTLVAYVRHFGKVKEVSSARMASIDSNGMALEYVLKGDNRSVRVEFDPPLSGYEEVKPRLLGMTADAQE-
A0A5C3N2E2_9AGAM	DPVAA-KSTFLCMYMS-NHPDTLVSYVKHYGGVKKVVSAEMKGIDTNTSKTG----EQKHEVRARFDPPLAGYEEVKPRLMAMKADAEE-
A0A165VRR4_9AGAM	DPVAA-KSTFLCMYMS-NHPDTLVSYVKHYGHVKNVVSAEMKGIDTKGMTLTYKSKEQEHEVRVPFDPPLAGYEEVKPRLLGMKVDAEE-
A0A0C3S3U4_PHLGI	DPVAA-KSTFLCMYMS-NHPDTLVSYVRFWGKVKDVASAKMAGIDTKGMDLTYTTKSGNKQVRVVFDPPLAGYEEVKPRLMNMKADAEEA
A0A2R6NPU5_9APHY	DPVAA-KSTFLCMYMS-NHPDTLVSYVRHYAHIPTVSSAQLSSISSTGMTLTYATAQEKNTVVVPFDPPLKGYDEVKGRMMQMKAEAEE-
J4HV63_9APHY	DPVAA-KSTFLCMYMS-SHPDTLVAYVKHFGSREDVSSAQMTSIDTKGMTLSYQTTGKKKQVYVEFDPPLTGYEEVKPRLITMKLDAEE-
S7Q0M7_GLOTA	DPVAA-RSAFLCMYMR-GHPDTLVAYVKHYAGVQGVADAAMRGIDAKGMTLAYARAKGATEVRVPFDPPLGGYDEVKPRLLAMKADAEA-
A0A067M999_9AGAM	DPVAA-RSSFLCMYMS-NHPDTLVAYVCHAQSASKAGSAKMTAIDSKGMTLSYIAKGSQNEIRIPFDPPLLGYEEVKPRLLAMKTDAEE-
A0A0C9UQW4_SPHS4	DPVAA-SSGFLCTYMS-NHPDTLVAYVRHAGKVKGVESAKMTSIDTYQMTLAYVLKGGKKEVSIKFDPPLAGYEEVKPRLLGMKLDAEE-
A0A0C9WNX1_9AGAR	DPVAAE-SKFLSMYMSNGHPETLIAYAKWYGKVKDISNAEMMAIDSKSMTLTCTLESGKKEVRVALNPPLSGYDQVTPRLLEMKA-----
A0A0C9XPC2_9AGAR	DPVAAE-SKFLSMYMSNGHPETLIAYAKWYGKVKEISSAEMMAIDSKSMTLTCTLESGKKEVRVALNPPLSGYDQVTPRLLEMKA-----
A0A448ID20_MYCCI	DPVAAH-AGGAVAHLNADHADSLALMARTLGGFPDTDTAECTGADRYGLDLRVSTPRGVAYTRVGYPAPLNSAAQMRTAAVELVGLARER
A0A550CYR0_9AGAR	DPVAAQ-SGFLKMYMS-NHPDTLVAYAKWFGKVQEIAKAEMSEIDTKGMTLLCKMKSGSKSVRVPIEPPLAGYHEVKPRLLEMKSIAQE-
D8QC72_SCHCM	DPVAAQ-SGFLKMYMS-NHPDTLVAYAKWFGKVQEIEKAEMSDINTQSMTLLCKMKSGERSVRVPIDPPLAGYHDVKPRLLEMKSIAQE-
A0A4R0REA5_9APHY	DPVAAQ-SKFLCMYMS-QHPDTLVSYVKYWGKVTHVVSAQLTSIDTNGMNLTYKTKAGKKEVRVVFDPPLAGYEEVKPRLMNMKADADE-
A0A371D0B3_9APHY	DPVAD-KSGFLCMYMS-NHPDTLVSYVRYWGKVTQVSSAKMTRIDTKGMTLTYQVKGSTKEVRVEFDPPLLGYEEVKPRLMDMKAEAEE-
R7SIV5_DICSQ	DPVADK-SGFLCMYMS-NHPDTLVSYVRYWGKVKEASTAKLTSIDTKGMNLTYQTKGSTKEIRVQFDPPLAGYDEVKPRLIAMKAEAEE-
A0A5C2RQL3_9APHY	DPVADK-SGFLCMYMS-NHPDTLVSYVRYWGKVSQVSSAKMTAIDTKGMTLTYQTKGSTKEVRVEFEPPLLGYEEVKPRLMGMKAEAEE-
W4JTH7_HETIT	DPVADK-SGFLCMYMS-SHPDTLVSYAKHYGQREHITSAKMESIDSQGMKLSYQTKSSRQSVHVPFNPPLAGYEEVKPRLLSMKADADE-
A0A5C3LYT2_9AGAR	DPVADK-SGFLKMYMS-NHPDTLVAYAKWYGKVKEIVSAEMSGIDTKSMTLTCTLKNTKKVVRVPIEPPLAGYDDVKPRLLEMKAHAQE-
B0DPS3_LACBS	DPVADK-SGFLRMYMS-NHPDTLVAYAKWYGKVKEASSAEMTAIDSNSMTLTCTLKSGKKEVRVAIEPPLSGYEEVKPRLLEMKA-----
A0A369JAM5_HYPMA	DPVADK-SGFLRMYMS-SHPDTLVAYAKWFGKVTSITSAEMTSIDSKSMTLTCTTAGAKKEVRIPIDPPLNGYDDVKPRLLEMKAIAQE-
A0A067N4Y2_PLEOS	DPVADK-SGFLRMYMS-SHPDTLVAYAKWYGKVTEIASAEMTAINSRRMTLTCSMKDGKKVATVPLEPPLSGYEEVKPRLLEMKAKAQE-
A0A5C3KW44_9AGAR	DPVADK-SQFLCMYMS-GHPDTLVAYAKWYGKVEDILTAKMTAIDSKSITLKCTPKKDSLLVVVPIEPALSGYEAVKPRLLEMKALAQE-
A0A1C7M904_GRIFR	DPVADK-STFLCMYMS-NHPDTLVSYVKYWGKVTSVTSAQMNAIDTKGMTLSYKTKSGKKEVRVVFDPPLAGYAEVKPRLLNMKVEAEE-
A0A2G8SLR2_9APHY	DPVAE-KSGFLCMYMS-NHPDTLVSYVRYWGKVKQVATAKLVAIDTKGMNLTYQPKGSSKDVRVEFDPPLAGYEEVKPRLMEMKAVAEEQ
A0A2G8SLP0_9APHY	DPVAE-KSGFLCMYMS-NHPDTLVSYVRYWGKVKQVATAKLVSIDTKGMNLAYQPKGSSKDVRVEFDPPLAGYEEVKPRLMEMKAVAEEQ
A0A0D0BRU7_9AGAR	DPVAE-KSGFLRMYMS-SHPDTLVAYAKWYGKVTEISSAEMSAIDTKSMTLSCKLKGKTKEVRVPIDPPMTGYDDVKPRLLEMKALAQE-
A0A4Q2DQA4_9AGAR	DPVAEK-SAFLCMYMS-NHPDTLVAYAKWYGKVKEIASAKMTGITTKTISLLCWFKGSKKEVDVPIEPPLRGYDDVKPRLLEMKAVAQE-
A8PBR5_COPC7	DPVAEK-SAFLCMYMS-SHPDTLVAYAKWYGKVEEISGAKMTAIDSKSITLQCTPKNEQFQVVVPINPPLKGYDDIKPRLLEMKAIAQE-
A0A2A9NEQ5_9AGAR	DPVAEK-SAFLKMYMS-NHPDTLVAYAKYYGKVEHIVSAEMTDISTKRMILLCTLKSGKQSTEVTFNPPLVGYEAVKPRLLEMKAIAQE-
A0A137Q1Y1_9AGAR	DPVAEK-SDFLCTYMS-DHPETLIAFARWYGQIHEMTSAEMIAIDTQGMTLICTLKGGKRELYISINPPLKGYEDVKPRLLEMKALAQE-
A0A4Y7TNX8_9AGAR	DPVAEK-SGFLCMYMS-GHPDTLVAYAKWFGKQEHITSAQMTGITTKNINLSCKLKDGKKDVVVPIEPPLKGYDDVKPRLLEMKALAQE-
A0A1M2V8S0_TRAPU	DPVAEK-SGFLCMYMS-NHPDTLVSYVRHWGKVTHVVSAKMTTIDTKGMNLSYQTKGGTKEVRVVFDPPLAGYEEVKPRLMAMKADAEE-
A0A1Y2IAJ9_PYCCO	DPVAEK-SGFLCMYMS-NHPDTLVSYVRYWGKVTHVTSAKMTSIDTKGMNLTYQTKGGSKDVRITFDPPLAGYEEVKPRLLSMKADAEE-
A0A060SXA9_PYCCI	DPVAEK-SGFLCMYMS-NHPDTLVSYVRYWGKVTHVTSAKMTSIDTKT------KGGVSKDVRIVFDPPLSGYEEVKPRLLSMKADAEE-
A0A0C2YT88_HEBCY	DPVAEK-SGFLKMYMS-NHPDTLVAYAKWFGKVKEAASAEMTAIDTKSMTLTCTLKSQKKVVVVALDPPLSGYDEVKPRLLEMKALAQE-
A0A0D2P671_HYPSF	DPVAEK-SGFLKMYMS-NHPDTLVAYAKWFGKVKEVTSAEMSAIDCNSMTLSCTLKNGKKDVRVPIEPPLKGYEDVKPRLLEMKAFAQE-
A0A409YNR9_9AGAR	DPVAEK-SGFLKMYMS-NHPDTLVAYAKWFGKVQEVKSAEMSAIDTKSMTLSCTMQNGKKDVRVLIEPPLRGYDDVKPRLLEMKALAQE-
A0A0L6WDN1_9AGAR	DPVAEK-SGFLRKYMS-GHPDTLVAYAKWFGKVQEITSAEMTSINTKSMSLLCTLKNGKKEVYVPIEPPLKSYDDVKPRLLDMKATAQEK
K5XNP0_AGABU	DPVAEK-SGFLRMYMS-GHPDTLVAYAKWYGKVQEATSAEMIAIDTKSMTLSCVLKGGKKDVYVSIDPPLRGYEDVKPRLIEMKAIAQE-
A0A067T1K9_GALM3	DPVAEK-SGFLRMYMS-NHPDTLVAYAKWFGKVKEVTSAEMTAIDCKSMTLTCTMKGGSKEVKVLIEPPLSGYDDVKPRLLEMKAFAQE-
A0A409WH44_PSICY	DPVAEK-SGFLRMYMS-NHPDTLVAYAKWFGKVNEVTSAEMSAIDCNSMTLTCTMKGGSKDVRVPIEPPLSGYEDVKPRLLEMKAFAQE-
E2LD97_MONPE	DPVAEK-SGFLRMYMS-NHPDTLVAYAKWFGKVTDITGAEMSAIDCKGMTLSCTLKNGKKDVRVPY------------------------
V2WN82_MONRO	DPVAEK-SGFLRMYMS-NHPDTLVAYAKWFGKVTEITSAEMSAIDCKGMTLSCTLKNGKKDVRVPIEPPMSGYDDVKPRLLEMKAIAQE-
A0A137QVS5_9AGAR	DPVAEK-SGFLRMYMS-NHPDTLVAYAKWYGKLKDVTGAEMTAIDTKSMTLTCTLKNGKKEVHIPIEPPLRGYEDVKPRLLEMKALAQE-
A0A2H3EPG1_ARMGA	DPVAEK-SGFLRMYMS-SHPDTLVAYAKFYGQVKNIKSAEMSAIDTKSMTLTCTLSNGKKEVVVVLDPPLKGYEDVKPRLLEMKALAQE-
A0A409VRK7_9AGAR	DPVAEK-SGFLRMYMS-SHPDTLVAYAKWFGKVKEIKSAEMTAIDSKSMTLTCTLQEGKKVVVVPIEPPLKGYDDVKPRLLEMKAMAQE-
A0A1Q3EEM8_LENED	DPVAEK-SGFLRMYMS-SHPDTLVAYAKWYGEISEISSAEMSAIDTKSMTLSCKMKNGTKEVRVAIDPPMTEYDDVKPRLLEMKAIAQE-
A0A4V4HDI2_DENBC	DPVAEK-SSFLCMYMS-SHPDTLVAYAKWYGKVQEISSADMTGIDTKGMNLRCTLRGQKKEVRVPIEPPLKGYDDVKPRLLEMKALAQE-
A0A0H2RJI0_9AGAM	DPVAEK-STFLCMYMS-NHPDTLVAYVKHFGKVKKVSSAKMTAIDTNGMNLSYRVSDSEKDVRVVFDPPLAGYDEVKPRLLGMTADAQE-
A0A286UFM2_9AGAM	DPVAEK-STFLCMYMS-NHPDTLVAYVKYWGKISEAVSAKMSAIDSKGMNLKYKTKDEEKEVRVTFDPPLSGYEEVKPRLLSMTADAQEA
A0A0D7B938_9AGAR	DPVAEK-STFLKMYMS-SHPDTLIAYAKWFGKVEKITSAEMSAIDTKSMTLGCTFPDGKRDVRVEISPPLNGYDDVKPRLLEMKAIAQE-
A0A2U1FBQ0_9PSEU	DPVAG-TGDRWLAHLAAAHAGTLSALAPHLPERRPGHRLAPLGVDRYGLRLRVETERDDHDVRLAFSTPLSCPGQLGEAVRAL-------
A0A367J6A9_RHIST	DPVAIA-SAPISAYMS-GHPNVNLAYVKHYAKKQDATSATFKSLNSQGFTVSYTLPDGEHETFIEYNAPVKKREDVRPVLEDMAKEAEQA
A0A1X1TJ70_9MYCO	DPVALQ-AAGAVAHLNADHAESLLAMARVLGGYLDATTASCTRADRYGLDLRLETERGIAYTRVGYAAPLSSPAELRSAAVELTQRARR-
E1ZQB0_CHLVA	DPVAP-FSAPVAGHMNADHAEATVAMMKHYVGIT-VSKAAIMSIDRLGMTVSCERGQDQFKARLPFPRPATDRKSIKELIVEMTRAAAAA
A0A285L4M4_9NOCA	DPVAP-VAGRAVAHLNDDHADSLLSMARVLGGYPDATAALCERADRYGLDLRVETPRGVARTRVGYAERLDGVDGLRAATVELARRSRE-
A0A557XHM1_9MYCO	DPVAPA-SARALAHLNADHAPALAAMARAFGGYPDTDTAVCTGVDRYGLDLRVHTLRGMAYTRVGFPAPLDAADQLRSATADLARAAES-
A0A1E3RXN4_9MYCO	DPVAPH-AAGAVAHLNADHADTLVAMAKALGGYPDTTAATCTGADRYGLDLRVTTDRGVAYTRIGYAEPLASADQLRAAAVELTRRARQ-
A0A1A1ZAR4_9MYCO	DPVAPH-ADGAIAHLNNDHADALVAMAQTLGGYPDTTAATCTGADRYGLDLRALTPRGVAYPRIGYAGPIDSIDELRSATVELTRRARK-
A0A172UUF8_9MYCO	DPVAPH-SAGAVQHLNADHADALVAMAQTLGGFPDASAATCTGADRYGLDLRVTTPRGIAYTRAGYLAPINGIDELRSAAVELTRRARQ-
A0A1S1NQV0_9MYCO	DPVAPHAA-GAIAHLNADHAESLRAMAQALGGYPDTSSATCTGADRYGLDLRVVTDRGVAYTRVGYPEPIGSVAELRGAAKELVRLA---
A0A7K1IAV6_9ACTN	DPVAPR-EPGIVEHVNDDHRDALLAIVDAFLDVEEVAEVSMLSCDRYGFEVRLTLEPGLAFGRLGFDTVLGEPGEARHAMVRLTRAAEAA
A0A165GBK7_EXIGL	DPVAPR-SGFLCQYMS-SHPDTLVAYVVYFGKVKELQSARMESIDSGGMNLSYVCKDGTGKVRVKFDPPLISYDEVRPRLTAMKYDAEEQ
A0A1A0N4R1_9MYCO	DPVAPRA-AGAIAHLNADHAQSLCAMARTIGGHPEATAASCTGADRYGLDLTVQTPHGTAYTRVTYAAPIDSYDDLRSATVELADRARI-
A0A1A1Y276_9MYCO	DPVAPY-AGGAIAHLNADHADSLALIARVLGGYPDTDTAVCTGADRYGLDLKVTTARGVAYTRIGYPGPLHAPDEMRSATVDLVKLARAA
A0A0C3BS20_PILCF	DPVAQK-SGFLKTYMS-NHPDTLVAYAKYFGKVTDISSAEMTAIDSNSMTLTYTVKNTKQKQQVPLDPPLAGYEEVKPRLLGMKAEAQE-
A0A0C9U294_PAXIN	DPVASK-SAFLCMYMK-NHPDTIVAYVKYFGKVANVVTAEMKSIDSQGMNLSYKLTNGDSSVYVKFDPPLASYDQVKPRLLAMKADAQE-
A0A0C3DH41_9AGAM	DPVASK-SAFLCMYMK-NHPDTLVAYVKYFGKVRKVVTAQMTVIDTKGMTLTYHIKGGNGQVHVPFKPPLAGYDDVKPRLLSMKAEAQE-
A0A0D0DS87_9AGAM	DPVASK-SAFLCMYMK-SHPDTIVAYVKYFGKVANVVTAEMKSIDSQGMNLSYKLTNGASSVHVKFDPPLASYDQVKPRLLAMKADAQE-
A0A0C9VD43_9AGAM	DPVASK-SGFLCMYMK-NHPDTLVAYVKYFGKVANVVTAEMTSIDTQGMNLSYKLKSGESSVRVAFDPPLASYEEVKPRLLTMKAESQE-
A0A1B7MLE4_9AGAM	DPVASK-SGFLCMYMK-NHPDTLVAYVKYFGKVENVLTAAMSSIDSKGMTLLYKLKSGSKTIRVPFDPLLSKYEDVKPRLLGMKAEAQE-
A0A0C9ZWQ3_9AGAM	DPVASK-SGFLCMYMK-NHPDTLVAYVKYFGKVENVLTAEMSSIDSKGMTLVYKLKSGSDSIRVSFDPPLSGYEEVKPRLLSMKAEAQE-
A0A0C9W5P0_9AGAM	DPVASK-SGFLCMYMK-NYPDTLVAYVKYFGKVANVMTAEMTSIDTQGMNLSYKLKSGESSVRVAFDPPLASYEEVKPRLLAMKADSQ--
A0A067PCN0_9AGAM	DPVASK-SGFLCMYMS-NHPDALVSYVKHYGKVSNVTSAKMSKIDSNAMTLSYTTKDNELTVTVPFDPPLAGYEEVKPRLLAMKVDAEEA
S8DWJ1_FOMPI	DPVASK-SGFLCMYMS-NHPDTLVAYVKHWGKVKNVASAKMKNIDTQGMTLTYTAKGAEKEVRVQFDPPLLGYEEVKPRLISMKVDAEE-
A0A4Y9YHF8_9APHY	DPVASK-SGFLCMYMS-NHPDTLVGYVKHWGKAEDVSSAKMTSIDTKGMTLAYKTKAGEKEVRVLFDPPLLGYEEVKPRLISMKVDAEE-
A0A5C3KVB1_9AGAR	DPVASK-SQFLCMYML-GHPDTLVAYAKWYGKVDELLTARMTAIDSKSMTLKCTPKKDSLLVVVPIEPPLSGYEAVKPRLLEMKALAQE-
A0A165N432_9APHY	DPVASK-SSFLCMYMS-NHPDTLVAYVKHWGKADDVSGAKMTSIDTNGMNLTYKTKAGEKEVRVQFDPPLLGYEEVKPRLISMKVDAEE-
A0A316VI83_9BASI	DPVASR-AEPIMSHMNRDHKDSMIAIVAHRIPLPPPKSAKMISIDANGFTLEYKLSGEKKKVRVPFSPIIKDQTEVRQRIIDIANDAEQK
A0A1X0UMQ3_9NOCA	DPVATQ-AAGALTHLNQDHSESLLAMARAIGGYPDATESTVMSADRYGLDLAVLTPRGKATTRVAYAAPITALADLRAATVELAHRART-
A0A059WJC5_STRA9	DPVATS-EAGMLTHLVDHHAELVPLLLRLVRPVPEAGVLRVVRMDRHGLVLRLEYPNGHRDVRLPFSAPLAHVDQAGPRIHALAATARRL
A0A1X7C5M6_9ACTN	DPVATS-EASLLTHLLDDHSDLVPRLLRLVRPAPDTLRALPVALDRYGLTLRLEYPRTHRDVRVPFRTPLAHLDHIGPQIHALLSAARRL
A0A1G9Y3S0_9ACTN	DPVGRH-EAELLQHLHSAHGDQVRGLAGLLGERGGARGVVPLALDRFGLRLRLTAEGRTFDARFDFPAPVKDTAELRHAMHTLF------
A0A379JJE2_9NOCA	DPVIPH-AQRAITHLNDDHADALLAMARVFGGYPDADTASCERADRYGLDLRVTTPRGMAVTRVGYFSPIDSIGELRAATVELTRRAR--
G4TJQ8_SERID	DPVKA-RSSFLSTYMS-QHKDTLIAYVMYYGKHETPVDAKMVGIDQQKMNLAYQLRDSAHELTVEFDPPLSGYDAAK-------------
A0A166GSB5_9AGAM	DPVKDK-SGFLCMYMS-SHPDTLVGYAKYHGKASDLVSAKMVSIDSKGMDLTYVTKSNPQPVRVTFDPPLVGYEEVKPRLLAMKADADE-
A0A7I7XPN1_9MYCO	DPVL-AIAAGAIAHLNADHAEALLAMARNLGGYPDATAATCTGADRYGLDLKVTTPRGLAYPRISYAERIDDYDQLRPATVELTRRARQ-
D5UUC1_TSUPD	DPVLPHAA-DAVRHLNDDHAGALLNMARRFGGYPDATAARCERADRYGLDIRVDTPRGWSVTRVGYIEPISDPAELRGATVALARAAA--
A0A2T4UH22_9ACTN	DPVQGQ-TAYAIAHLNADHADALLLMARAFGGHPDALSATCTGADRYGIELRVVTPRGETRARIGFAEPIVEPDGLRGATVELTRRSRAA
K5BCY8_MYCHD	DPVQPHAA-GAIEHLNADHADALALLVRVLGGYPDATAAVCTGADRYGLELRVTTDRGVAYTRVGYARRLDAVDELRSATVELVRTARER
A0A1E8Q6E6_9MYCO	DPVRPA-AGGAIAHLNADHADALAAMARTLGGYPDATAATCTDLDRYGLDLRVTCARGIAYTRVGYATPIDSADQLRAAAVELTRRAQQ-
A0A6N4WE48_9MYCO	DPVRPHAA-GAIAHLNADHADSLAAMARVLGGYPDATAAVCTGIDRYGLDLRVSTPRGAAYTRVGFGRALDSADELRSATVELTAQARK-
A0A0G3IFB0_9MYCO	DPVRPQAA-GAIAHLNADHADSLAQMARALGGYPDTTAAVCTGIDRYGLDLRVDTPRGAGYTRVGFGGPLSSADELRSASVELVRRARD-
G7CCT5_MYCT3	DPVRPR-AARAVAHLNDDHADALTAMARVLGGYPDTRSAVCTGADRYGLDLRVDTERGVAHTRVGYPAPLRSIDELRSAAVELTRMARE-
A0A2A7MTS5_MYCAG	DPVRPRAA-AAIAHLNKDHADSLCAMARTLGGHPDATAATCTGVDRYGLDLSVTTARGNAHTRVGFATPIDSADDLRSATVELAQRARI-
A0A7I7QL10_9MYCO	DPVRSA-AAGAIEHLNADHADSLTLMARTLGGYPDASAALCTDVDRYGLDLRVTCDRGIAYTRIGYGTPIDSTDQLRQAAVDLTRRARE-
A0A0K9PSN3_ZOSMR	DPVS-LFSKHIAVHMNRDHSEDTKAIVQHSTSV-KVEFAHILDLDSIGFNVKAGYQGKTMKLRIPFPRQAENRKDVKNIIVEMLEEAKA-
A0A7J7QKG9_9CHLO	DPVS-SFAHHVAGHMNASHIKDMTDMVAHYVGL-GVTDARMLGMDRLGLDMQVTRNEQSFKLRLPFIRPAESRPAVKEVLVEMTKTARAA
A0A250XNQ4_9CHLO	DPVSP-FSVPVCSHMNFDHKDDMKAMIRHYVGM-QVEDVTMLDLDRLGINFDVKFKDQAFKLRLPYPQPVEDRKAIKEAIVTMTRAAAST
A0A1A3PMR9_9MYCO	DPVSPA-AARAIAHLNVDHADALASMTRAFGGYPDADQAVCTGIDRYGLDLRVHTRRGVAYTRVGFPQPLTSAEQLRSATAELAHAA---
W9AYB7_9MYCO	DPVSPH-AAGAVAHLNADHADALTAIAQTLGGYPDATAATCTGADRYGLDLRVLTPRGMAYTRAGYPEPINAIGELRAAAVELTRRARQ-
A0A2T4UGY9_9ACTN	DPVSPH-AAGAVAHLNEDHADALLLIARALADLPDAVSAECLRCDRYGMDLAVTRADGSREPRVGWPQRLDEPAQLRAASVELVTRARAA
A0A1A3J6B1_9MYCO	DPVSPH-AARAIAHLNDDHADSLLAMARRLGGFPDSTAALCTGADRYGLDLKVSTPRGVAYTRVGYAEPLDGIDELRAAATALARRAE--
A0A7I7K6H0_9MYCO	DPVSPH-SAAAISHLNADHADALLAMARTLGGYPDATAATCTGADRYGLDLRLATGRGVAYTRIGYPQPIHSIAELRSAAVELTRLART-
A0A177Y7D4_9NOCA	DPVSPHAA-SAITHLNDDHADSLLAMAQRLGGYPDATAATCTSADRYGLDLSVRTPRGNATTRVGYAHPIDAIDELRSATVELARRAR--
A0A2Z6R585_9GLOM	DPVSPN-SERLVSYMN-THPATILGYAKYYGEIRSAVSARMVEIDSNGFVVEVDDENGSSEVHIKFKNRLRSYEEVRPTLTRMAQEAED-
A0A164MR60_9NOCA	DPVSPNAAP-AIVHLNEDHSDSLLAMARNLGGYPDATAALCTSADRYGLDLSVTTPRGKATTRVGYNHPIGDIAELRSATVELARRARN-
A0A1Y0BX61_9MYCO	DPVSPR-AAGAVEHLNADHAASLLAMARTLGGYPDTSTAVCTGADRYGLDLRVTTDRGVAYTRVGYAAPIASFDELRAATVELASRAQA-
A0A0D5A858_9NOCA	DPVSPT-SGYAIEHLNADHSSSLTAMARELGGFPDATSAECTAADRYGLDLKVFTPRGIAYTRVGYATPIDSATELRAATVELAKRAA--
A0A1P8XAY5_9MYCO	DPVTLEAS-GAIAHLNADHADSLAVMAQALGGFPDATAALCTGADRYGLDLKVTTPRGVAYTRVGYPQRLNAVSEMRAATVALVKAAQSA
A0A5S9R0W8_MYCVN	DPVTP-LSAGAVSHLNDDHADALAAMARTLGGYPDTTAAVCTGLDRYGLDLRLTTDRGMAYTRIGYAEPIDSIDELRPATVELTRRARQ-
A0A4Q4AME8_9BURK	DPVTPH-AGPAIEHLNADHADALRAMAQALGGFPDAKTVTCEGADRYGLDLRVTTPRGVAVTRVGYAEPLDSVDQLRAATVALTDQARAL
C1AXA0_RHOOB	DPVTPH-AGRAIEHLNADHVDALRAMAQALGGFPDAKTVTCEGADRYGLDLRVTTPRGVAVTRVGYAEPLDSADQLRAATVALTEKARAL
A0A132PGP0_9MYCO	DPVTPR-SAGAIEHLNADHADSLTAMARTLGGYPDTTAAVCTGADRYGLDLRVTTDRGIAYTRVGYAAPIGSYDELRGATVELARRARQ-
A1TH52_MYCVP	DPVTPRA-AGAIAHLNADHADSLAAMARTLGGYPDTRSATCTGVDRYGLDLRLSTERGMAYTRIGYARPIDSIDELRSAAAELAQRARN-
A0A4R7I2V7_9ACTN	DPVVA-GSAGAVEHMNVDHLDASLSIVRTLGGLPEATTARVRDIDRTGVTFAADAPSGWHFVRVAFAEPLTDPTAVRSAVVALTHRARAE
A0A0J6XNI1_9ACTN	DPVVDH-ETELLQHLAAAHRDRVADLCALLGPREAAATAVPLALDRLGLRVRFTDGDSSFDARFDFPAPVRDVCELRRAMHALFAAA---
A0A6G9YGJ4_9NOCA	DPVVP-LAGRAISHLNDDHADALVAMARRLGGYPDATAAACERADRYGLDLRVSTPRGVARTRVGYRARIDDIDELRAATVELARRAKGR
A0A370HDX7_9NOCA	DPVVP-VAQRAVSHLNDDHGDALLDMTRAFGGYPDATGAVCERADRYGLDLRVTTPRGVAVTRVGYFSPIDSAADLRSATVELARRARA-
A0A366DY10_9NOCA	DPVVPA-SGRAVAHLNDDHADALLDMAHAFGGYPDATEAVCERADRYGLDLRVRTPRGVARTRVGYAQPIASAGELRAATVDMAHRAREA
H0E6T5_9ACTN	DPVVPG-ADYAIEHLNADHADALLEMARNLGGHDDAEQARCVRADRYGIDLAVTTPRGRASSRIGFEERLDAPSGLRAATVALARRARGA
A0A4D9C4A7_SALSN	DPVY-QFSKPITSHMNKDHADETKLIVQHSTSVP-VEFADMLDIDSLGFNVKAGCQGNTFKLRIPFTRRATDRKDVKTLIVEMLQAARSQ
A0A150G5E1_GONPE	DPVYP-FSAPVCGHMNADHDADNKAMVKFYAGLT-VDAVTLLDLDRLGVNCSVKRNGQTFKVRLPFPHPAEDRKSIKDNIVEMTKKAKSA
A0A5N5DPF7_9PEZI	DQEA-AAKQRIVSHMNADHQDSIARYVEHYCKASSFTASKARLSDISLGSMSVDA--AGRQFTISLEPPMQSWREARERLVQMDRD----
A0A433V070_ANAVA	DQFSPEISDRICKHMNEDHANAVVIYAQAFGGVKNATTAQMLSIDAEGMNLTAEVNGEAVPVRVQFDHVLTDAEDAHQTLIAMVKQARV-
K9QX24_NOSS7	DQFSPEISSRICNHMNEDHANAVLLYAQVFGGVTQATAAQMLSIDSQGMELTAQVNGENVPLSIPFDHVLADAEDAHQTLIAMVKLARVQ
S8DV03_9LAMI	DQIS-QFSKAITSHMNKDHADETKLIVERSTSIP-VDFAEMSDIDSMGFNVKAGFGRSSFKLRIPFPRPAATRKDVKTLIVEMVEASR--
A0A1Y2EZY1_PROLT	DQQE-AVKQRIMKHMNEDHADSLSAYLQHYHGLSEIKQAQLTDLSDEGMYITPDTAAG-HSYLVKFTPPLQNLEGIRPRVIAMAKEAQE-
A0A2I2GQT5_9EURO	DQSATTSKNFIIKHMNADHQKSLAMYLRVYCHVSEAKSARLEDISLSDLLLSA--Q--GTRYTVPLDPPMASFSETRGRVVAMHKECL--
A0A074YNU7_AURSE	DQSDEAAKTRIISHMNADHHDSVVRYLEHYHHLPGYQAWTGKITDASLEHIAFECAG--LRYRTPLEPPMTSFREARERLVQMDKDC---
A0A261KPY9_9CYAN	DSFTSEISNRICSHMNEDHQDAVLLYAQKFGSSANATAAKMLSIDAQGMNLTAEVSGENLPIRIEFDHNL--------------------
A0A1Y1YCB4_9FUNG	DSIAN-SSETIVAHMNEGHAEELLMYGKFFGECKQAVSATLVDIDQSGLTIVCLTEKEEEEIRIAFRNPVPNKASLKEALDELTEEAA--
A0A420HBM2_9PEZI	DSKEEEIKDRIINHMNTDHADSPSLFLQHFLRVPAQEAQAASIYDISLSAVSIKTPN-SKNYTVPLDPPMKSWSETREKMKEMDKVARQA
A0A6H0XTH8_9PEZI	DSKSASAKNGIITHMNKDHSDSLIRYLEYYHKLSGAYNAKMTDIELDNLKVRA----SGQTYTIPFHPPMNSFSEARHRLVDMDKLAA--
A0A0Q6BKX4_9PROT	DSMLASQESGIVSHMNEDHIDSMLEYCQHVHGVT-ADQAEMIGLDADGFDVKYMHGEEYGQLRFNFDQPVLNAMDARKALVALAQAGR--
A0A164WQQ4_9AGAM	DSVA-ERSGFLCTYMS-NHPDTLVAYVRHQGGVSHVTSAQMTAIDQKAMTLVYKVKGKDETKRVAFDPPLSGYDEVKPRLLGMKLDAEE-
A0A1X2GAF7_9FUNG	DSVA-QFSGPITAYMS-GLPDVNLAYVRYFGKKHNAIQATFTSLNAQGFTATYATADAGLQVFIPWPQPLTERGQIRPALEAMADEAQKA
A0A0C3PP66_PISTI	DSVAA-KSAFLCMYMK-NHPDTLVAYVKHYGKVANVVSAEMTSIDTKGMTLRYQFKGGVGQVVVLFQPPLAGYDEVKPRLLSMKADAQE-
A0A0C9ZIQ1_9AGAM	DSVAA-KSAFLCMYMK-NHPDTLVAYVKHYGKVPNVVSAEMVAIDSKGMTMKYKLKGGDGQVVVSFQPPLAGYDEVKPRLLSMKADAQE-
A0A0C9SL48_PLICR	DSVADK-SGFLKMYMS-NHPDTLVAYVRHFGKVTDITGAEMTAIESKSMTLTYKRKNGSNVVKVPFNPPLSGYDEVKPRLLGMKAEAQEA
A0A0C9T9D7_PLICR	DSVADK-SGFLRMYMS-NHPDTLVAYVRHFGKVTDPTGAEMTAIESKSMTLTYKRKNGSNVVKVPFNPPLSGYDEVKPRLLGMKAEAQEA
A0A0D0BHK6_9AGAM	DSVASN-SSFLCMYMK-DHTGTLVAYVRYFGKVEDVVTAEMSSIDSKGMTLLYELKSGSKSIQVPFDPLLSEYDDAKPRLLSMKAEA---
K1WKF8_MARBU	DTADEAAKARIIKHMNEDHAESLSYYLQHYCQASAARRCRISAITLSSMTLQT---STGHAHTIPFDPPMKSYSEARARSVQMDRAARAA
A0A397UHC5_9GLOM	DTIAPH-AARLVSYMN-THPETILTYAKYFGKVQNAVSARMTDIDSDGFVLLAREDGAENEVHIRFKNRLKSYEQVRPVLTEMAKEAEEA
B0CE58_ACAM1	DTITPEISDRICKHMNDDHADAVLLYAKAYGKVTEAEAAQMLKVDPEGMDLSVNAGDQDSTIRIVFDHVLQDSEDAHQTMIAMVKAARTQ
A0A5M3MMB3_CONPW	DTVA-SKSAFLCMYMS-NHPDTLVAYVKHFGKVPNVKSAKMTAIDQQAMTLSFEVDGTGGIARVTFNPPLAGYEEVKPRLLGMKAEAQEA
A0A5M3MNH1_CONPW	DTVAPK-SGFLCMYMS-NHPDTLVAYVKHYGKVPKVKSAKMTSIDQQVMTLSYELQNGTGTTRVVFDPPLLGYEEVKPRLIAMTAEAQEA
A0A1L9QR54_9CYAN	DVITAQVSDRICKHMNEDHGDAIALYAQTFGEMPLASSAKMEAIDPDGMDITAQVEGQPVSLRITFDHQLVDSEDAHQTLIAMVKQARQK
A0A251WDG1_9CYAN	DVITPAISDRICAHMNEDHADAVLIYAKAFGNASEATAAKMLAIDPEGMDLSAEVDGQEQAVRVAFDHTLADSEDAHQTLIAMIKQARQK
A0A563W3Y4_9CYAN	DVITPAISDRICQHMNEDHGEAIVLYAKAFGNSPDAESAKMLAIDPQGMDLTAQIAGQETPIRIEFDHTLQDSEDAHQTLITMVKQARQS
L8M567_9CYAN	DVITPEISDRICKHMNEDHAQAIVLYAKVFGNASEAETATMDSIDPQGMNLTASSKGETIPVRIDFDHTLKDSEDAHQTLIAMVKQARG-
A0A1Q8ZCY7_9CYAN	DVITPEISDRICTHMNEDHAEAILLYAKVFGGSTEATAARMVAIDPQGMDLVTQSSIGEVPLRITFDHTLQDSEDAHHTLIAMVKQARSQ
A0A0X8WQD6_9CYAN	DVLSPAISDRICKHMNEDHADAVLLYAKVYGGAEAATAAKMVSIDPEGMMLEAEQAGTATPVRVTFDHTLQDSEDAHQTLIAMVRQARSQ
A0A316YDU1_9BASI	DVVAPR-AAEIIKHMNADHKDSLQAIVTHVQKLPPPFSARMSAITSKGFTVDYTQPGGKRSVVVPFDPPLKSAGEARARLVALSQEAEEK
A0A1Z4JAB9_LEPBY	EAFSPAISDRICGHMNKDHGDAVLVYAQYFGKISDATAAEMKSIDAKGMDLSAQVNGETVPVRVNFDRTLKDAKEAHVILVEMLKRVRP-
B7FQ22_PHATC	EAISPEASKRICDHMNDDHMVSVYAMAKELIEYKKLTGAKLKRVTAYGCEIQAITCSGELPVVYPFRPALKTAAQSRKQLVKIHQK----
A0A1Z4RSV7_9CHRO	EAITPAISDRICKHMNKDHRDAIILYAQVFGNAPETQTATMDSIDAQGMNISAQIAGETIPVRVEFDHTLKDAQDAHHTLVAMIEQAQTS
A0A2T1CVW9_9CYAN	EAITPAISDRICQHMNQDHAGAIALYAQVYGNAPQTDSAVMKSIDSLGMNILAQIAGEAIPVRVEFDHPLKDAEDAHHTLVAMIKQART-
U9VLJ3_9CYAN	EAITPTVSDRICKHMNDDHADAVLLYAQAFGNAINATAATMKAIDTTGMDLDATVDGQNTAVRVSFERPLADAKDAHHVLVEMLKQVKK-
R0KQ33_SETT2	EATDEATKQRIIKHMNAAHHDSIRRYVEAYAARSQSRNARMVDLDLDKMVFSC----GGQQAVIGLDPPMKTLREARERLVKMDQDALQ-
A0A0D7AJ18_9AGAR	EDSVASQSGFLVKYMS-GHPDTLVAYAKWYGKVEQISSASMMAIDSKGMNLKCKLKGGEQDVRVTFSPPLAGYNDVKPRLLEMKAIAQE-
A0A1M8A106_MALS4	EDVVAGLSQRICDHMNSDHADAVAHLCMFHARLPRLPWSAMESISATTMVLQYKSPEAEYTIHISFDPPLESSMDARKRLVAMSRESEEQ
K9PIG1_9CYAN	EEFSAEISSRICKHMNEDHSDAVVLYAKAFAGVVDATAAQMLAIDADGMDLTAQVNGETVPVRIPFDHTLANAEDAHQTLIAMIKQVRVQ
K9UWN7_9CYAN	EEFSPEISSRICSHMNKDHGDAIALYAEAYGGVT-ATVAQMDSIDAEGMNLTAQVNGEATPVRIQFDHVLANAEDAHHTLVAMLKQARV-
A0A654SKQ3_9CYAN	EEFSPEVSSRICQHMNEDHANAVVLYAQAFAGVTDATRAEMLSIDSQGMNLTAWVNEQTVPVRIEFDHVLVDAEDAHHTLIAMVKQGRV-
K9R931_9CYAN	EEFSTQVSDRICKHMNDDHAEAVALYAKAYGDLKDATAATMLSIDAEGMNLQAQANGEEVPLRIKFDHTLKNAEDAHHTLIDMLKQVRK-
K9YK35_CYASC	EIIDQKVSDRICKHMNDDHQDAIILYAQAFANIDNVQSAVMISIDHEGMNIAVN-NDPQNPVRINFDHTLTDAKDAHHTLVEMIKTAKSK
A0A0D6AV11_9CHRO	EIITQAISDRICKHMNDDHQDAVKLYAQYYGKIDTLETAKMLSIDPQGMYLIID-NHEENPLRIEFDHTLTDAKDAHTTLVEMMKQAK--
A0A1Q2TYX3_9SYNE	EIITQAVSDRICRHMNKDHGEAVLLYAKHFGHCENAAAAEMLSLDATGMQLEVRTTGATTAVTIPFPKTLKNAKEAHTVLVEMMQMAQGT
K9PUS9_9CYAN	EIITSAVSDRICNHMNKDHADAVLTYAQYFGKRDDANAAEMLALDEAGMDLNITVNEQLEKLRIPFPQVLTNPKDAHTVLVDMMNKAKGE
B4WFQ5_SYNS7	EKIDAKISDRICKHMNKDHAEAVLTYAHRYGNQTEATAATLTAIDHTGMDLTAEVDGQMLPLRIPFDHELKDAADAHTTLVAMLR-----
A0A1Z4S419_9NOSO	ENFSPEISSRICNHMNEDHADAVVLYAKAFGGVTNATAAEMLSIDSDGMDLTAQVNGETLPVRIQFDHILADAEDAHQTLIAMVKQARVK
A0A2G4F531_9CYAN	EPFSIEISDRICTHMNEDHASAVVLYAQAFGDKPDATSAQMLAIDANGMDLTAQVNGETLPVRVKFERTLKDAEDAHHTLIEMLKQARKV
F5UN83_9CYAN	EPFSTEISDRICTHMNEDHASAVVLYAQAFGDQPQATEAQMLAIDANGMDLTAKVNDETVPVRVKFDRTLKDAEDAHHTLIEMVKQARKV
D1ADH6_THECD	EPFTPDVVEAIARHMNDDHAEDSVLIVRALGGQPEATAAVLTGLDADGVDFSVEVEGRTVPVRIPWSRRLTERSQVRVEVVRMYDEARKA
A0A2P8WMV5_9CYAN	EPITAAVSDRICKHMNDDHGEAVLMYAQIYGRQPEAIAAVMDSIDPEGMNLTATVGTATLPVRVPFDHTLEGAEDAHHTLVAMLKQSRSN
A0A0C1YCG3_9CYAN	EPITAAVSDRICKHMNKDHADAVLMYAQVYGKAESAIAATMESIDAEGMNLTADVDGAATPLRIPFDHKLESAKEAHHVLVEMLKQ----
A0A401IFG7_APHSA	EPITPAISERICKHMNQDHSDAIILYAKVYGNTPDTEIAEMLSIDPDGMNLSAKVKDEIIPIRVSFDHPLKDAEDAHHTLIDMIKKARSS
A0A1U7J7D2_9CYAN	EPITPAVSDRICKHMNDDHTEAVLLYATAYGNQPTATAAVMESVDPEGMTLAVTVDGAPTTVRVPFDHTLEGAEDAHHTLVAMLKQAKA-
A0YL00_LYNSP	EPITPEISDRICAHMNDDHAEAILLYAKVYAKTPNATSARLVSIDPEGMDLTALVEAKSTPLRVSFDHTLENSEDAHHTLIEMVKQARKM
K9T5L0_9CYAN	EPITPVISDRICKHMNEDHGDALVLYAKAFGDSPEAETAQMISIDPQGMNLAVQIKGETVPVRIKFDRDLKDAQDAHYKLIDMVKQARQM
Q46H59_PROMT	EPITQESSTRICNHMNKDHEDAVNAYAKYYGKIKTFKSAKMISLSPEAVQLKI----DDETLEIKFDHILQDCSDAHKTLVRMIKA----
A0A1Z3HLE4_9CYAN	EPITTAVSDRICKHMNEDHADALVLYAQVYGKTPGVTAAAMESIDPAGMNLMATVNDQAVPVRVTFDHTLADAEDAHHTLIDMLKQARQ-
B7K5R7_RIPO1	EPITTTISDRICKHMNEDHSEAIVLYAKVFGNTPEAETAQMINIDPEGMNLSVQIKGETIPIRVTFDHPLKDAEDAHHTLIDMVKQARK-
A0A1Z4NI35_9CYAN	EPLSPAVSARICNHMNEDHADALVLYVQAYGGVT-ASSAQMVAIDPEGMDLNAEVNGENVPVRIKFAQEITSAEDAHQVLIAMLKQARAK
A0A098THR8_9CYAN	EPLTAAICQRICDHMNADHSEDLVLYVKAFGGPQNLTTAKLVALDPEGMDLVAQVPAGTVSLRIQFDHVLQDAADAHYTLVTLSKEARK-
A0A164BZ10_9SYNE	EPLTPAISERICRHMNDDHSDAVLRYAHHYGGLTSATAASMTGVTAEAMTLEV----NGETLSIPFDHMLTDSEDAHRTLVAMLRA----
A0A0F5YG61_9CYAN	EPLTPEISDRICAHMNEDHTEAILLYAQIFAQAPNATSARMVSIDPEGMNLTALVEEKSTPLHVSFERKLENSEDAHHTLIEMAKQARKM
A0A420Y0C0_9PEZI	EPVPPATKTRVLTHMNKDHQADLTTMLRHHLGTQPGLNPQMTDITLSSMIITT--SDG-TEHIIPIVPPMNSFSDVRPSLVSMTLRARAA
K9QL29_9NOSO	EQFSPEISSRICNHMNEDHAEAVLLYAKAFANVTEATAAQMLLIDAQGMDLSAQLNGETIPVRIQFDHVLADAEDAHQTLIAMVKQARLT
A0A218QBG7_9CYAN	EQFSTEISSRICNHMNEDHADAIVLYAQAFGGLADATAAQMLAIDAQGMDLKAQVNGEAVPVRIQFDHILANAEDAHYTLIDMVKQARVQ
A9BB94_PROM4	EQLSPEVRKRICSHMNKDHNEAILKYARYYAGIVNPVNARIIDLNSRSMMLDVD----GDELEVLFDHVLTDSEDAHQTLVRMTR-----
A0A2T1E2I4_9CYAN	ESFTPQISDRICRHMNEDHAEAIVLYAKVFGHVTAATAAEMVAIDAQGMDLLTQVDGTPTPTRIVFDHVLQDAEDAHHTLIDMVKQARQS
A0A1H6CTY6_9ACTN	ETFSEDVVAAIARHMNEDHVEDSVLIVRALGGLPDATSAVLTGLDADGVDFTVEAGGGSVPVRIPWSRRLTERAQVRAEVVRMYDEARAA
D8G570_9CYAN	ETFSTEISDRICSHMNEDHGNAVVLYAQAFGGISSAASAQMRAIDATGMNLTAQVNGEDVPVRVSFDHILKDAEDAHHTLIAMVKQARQL
A0A423WYR3_9PEZI	ETIDPATLSRTIAHMNKDHSDDMSAILQHRANRPEAAHAEMLGLDLTTITIRS----ASGVHVVPVAPPMGHWDDRRARLAEMTESARKA
L8LJE9_9CHRO	ETITIAISQRICQHMNEDHGDAVKLYAQVLASLDRVESAKMISIDSQGMNLLVKTPETEVTTRIEFDHDLVDAQDAHHTLIDLLKQARAR
K9Z523_CYAAP	ETITTAVSDRICKHMNDDHGDALVLYAKHYGNLENLNSAKMLSIDNKGMLLIID-NNEEKPLRINFDHTLIDAKDAHHTLVEMLKSIR--
A0A545A5Z0_9PEZI	ETNNSMMKASITKHMNTDHSESIELFLQHFSQMSPQAAQGATILDISLSELQILT-TDSKIHRIPLEPPMASLTEARERMKDMDRTARRA
A0A2T1DP19_9CYAN	EVFSKAVSDRICKHMNDDHPEAILLYATAYGHVSEATTAEMAAIDAQGMDLNAQINGEPVSLRIPFDHELKDAEDAHHTLIDMLKQARVK
U5QJ99_9CYAN	EVFTPEVSERICQHMNADHADAVALYARAFALEDPIEAARMLAIDPLGMDLLVTLRDAHLPVRIPFDPPLKDAEDAHHTLIDMVKTARAR
A0A0C1RDL6_9CYAN	FQFSPEVSSRICNHMNEDHADAVALYARTFGGVADVTAASMMSIDAEGMDLTAQVNGESLPVRIQFDHVLADAEDAHHTLIAMVKQAR--
A0A139XE61_9CYAN	FQFSSEVSSRICNHMNEDHANAVALYAQAFGSLADATAAEMISIDAEGMDLKAQVNGEAVPVRILFDHVLADAEDAHHTLIAMVKQARTQ
A0A5C8HT03_9MICO	FRFDDAIVAAVLHHMNDDHTADNLLIVRAFGE-PEATSAVMTGFTGDEAMWTAVTPDGEREVTVGWLASISERPAVRREVVALYDEAC--
A0A4R6GAJ4_9MICO	FRFDDAVVAGVLRHMNGDHSGDSLLIARAFGPRRDYTAATMAGFDGDGGEWLAQRDGGTEAVRVPWPHPIAERPQVRREIVALYDAA---
A0A1T4KX83_9ACTN	GPFSPDVVRAVTAHMNDDHAEDTLLICRAFGDSPRATSARMTGLDGAGGEYVVVVDGVEETVRIPWGRPLTERGEIRAEVVRLYREAC--
A0A1M6ESI6_9ACTN	GPFSPEVVTAVTAHMNGDHPEDTLVICRGLGGVPDATGARMTGLDGEAGEYAVTVGGTERSVRIPWSEPLTERAQIRREVVRLYRES---
A0A4R4RS53_9ACTN	GPFTDDVVHQIMRHMNDDHAADCLTICRALAGRPGATAARMTGMDADGIDFAVTDGGAEHPARIPFSERLTERVQVRHEVVRMTEAARAA
A0A238ZFA6_9ACTN	GPFTDDVVRQITRHMNEDHAADCLTICRALGGRPGATAARMTGLDAEGIEFAVADGGVEHPVRIAFGERLTERPQVRREVVRMTERARAA
A0A5D0NB69_9ACTN	GPFTEDVVRQIARHMNDDHAADCLTICRALGGRPGATAARVTGLDADGIDFAVMDGGAERDVRIPFSERLTERPQVRREVVRMTEEARAA
A0A6J3ME20_9PEZI	GSHDNATKQRIIAHMNNDHHDSVIRYLQHFGKVSAFTAYRMTDLDLNGLALSC----QGKTYRVPFEPPMKSLAEARERTVKIDKDCRKA
K9SGZ3_9CYAN	GSISKNISDRICKHMNEDHIDALLIYAQVYGSVEDASAAQMQAIDNHGMDLNVQVDGAAVPVRINFDHTLSDAEDAHHTLIEMVKRARQS
U5H4H0_USTV1	H-VTAQEASRIISHMNADHAPSLSHYLEHFAHAPARVAARIIEFSTDEMAIEYGPQVQRRTWHYTFDPPM-YAGQARKRLEAMHSEARKQ
W0Z7L6_9MICO	HAFDDATVSAVLHHMNSDHNDDNLLIARAFGH-PAAVGAVMTGFDGDGAEWSVTDAGTSSALRVPWPAPISERPEVRREVVALYDAA---
A0A4S8N0Q1_9ACTN	HAFEPAVVDAVLAHMNDDHLDDNLLIVRANG-VPEATAASMSDADGEAGTWTVIGPEGPGERRILWPGPITERAEIRREVVALYDAAC--
A0A0F2CEQ9_9MICO	HAFESDVITAVLRHMNGDHTDDNLLIARAFAGPSGATDAVMTGFDGDGGVWDITRDGATSELRVPWPGPIDDRPDVRREVVALYDAA---
M3UM61_9ACTN	HEFDDAVIAAVLRHMNDDHTDDNLLIARAFGTAAEPTAAVMTGFDGDGGVWDVTRAGVVSELRVPWPGPIDDRPSVRREVVAVYEAA---
A0A164BP58_9MICO	HEFDETTLRGVLGHMNNDHVDDNVLITRAFSAVPDVVSAEMVHFDGDGGRWQVVTAGAQETVTIPWPGPITERPEVRREVVALYDAAC--
A0A0M2H7U9_9MICO	HHFDDAALTGVLGHMNGDHADDNLLISRAFAAAAEISAATMTGFDGDRGVWEATLDGSTAEIAVAWPSPITERREVRREIVALYDEA---
A0A0M2H7Z9_9MICO	HHFDDAVVTAVLRHMNGDHGDDNLLITRAFGDGIDVATATMTGFDGDGGLWRADLDGSSADVRVPWPGAITERPEVRREIVALYDLA---
A0A0Q8LVA8_9MICO	HHFDEAVRAGVLGHMNGDHADDNLLIARAFGR-DDIVAAEMTGFDGDGGTWLATVDGGRVEVRAAWPGAISERPQVRREIVALYDEA---
A0A0F0KX70_9MICO	HIFDADVVSAILRHMNGDHRDDNLLITRAFTGADEITDAMMTGLDGDSGAWEVTGDSGVSELRIAWPSPITERAAVRREVVALYDLA---
A0A542FRU0_9MICO	HIFDDAVRSAVLGHMNDDHTDDNLLIARAFGQDAAARSSTMTGFDGDGGDWSVESAEGASELRVPWPGPISERAEVRREIVALYDEAC--
A0A3B0BA84_9MICO	HIFEAPVVAAVLRHMNGDHADDNVLIARAFAADEEATSARMIGFDGDGGVWEVSRAAEVFELRVPWPGPIDDRPAVRREVVAIYDAA---
A0A511ABV3_9MICO	HIFEPEVVSAILRHMNGDHADDNILIARAFATASDITDAVMTDLDGDGGVWQITRAGVAEELRVPWPSPIDERPAVRREVVAIYDTAC--
A0A062VF79_9MICO	HIFESDVVAAILRHMNVDHADDNFLIARAFATASDITDAVMTDLDGHSGVWQITRAGIPEELRVPWPGPIDERAAVRREIVALYDVA---
A0A0T2KZV7_9MICO	HLFDDAARAGVLGHMNNDHPEDSLLIARAFTTDAEIVAASMTAFDGDGGEWVAELADGTLPVRVPWPGAITERREVRREIVALYDES---
A0A2U1TBM4_9MICO	HNFDSTVVDAVLRHMNSDHADDNLLIARAFVS-HDASAARMVDLDGDGGTWLVRVGGEEREARVPWSTPVTERAEIRREVVVLYEAA---
A0A1I2IEU0_9GAMM	HPFTAQEEAGMIAHMNGDHVDALRDYCRLHGIEPGEAVPRLSAIDGEGFDLML----GKRLLRIDFDIPVSTVADVRAAMVALVRRARAV
A0A4R4YSX0_9ACTN	HPFTPDIIEAVLNHMNADHGGHSLDIVQVLGHQPDATAVELVDLDPAAAVYTAQVAGEPVEVRIPWSEPITERVQFRSEFARMAHEAETQ
A0A562D4K8_9ACTN	HQFDPAVVDAVLAHMNDDHLDDNLLIVRAAGD-TEATAASMSGLDGEAGTWTVIGPEGVGERRIPWPGPITERAEIRREVVVLYEQAC--
A0A543EF34_9MICO	HRFDDAALAGVLGHMNGDHADDNLLIARAFSGRADVTASSMTGFDGAGGVWLATLDGSTVEVPVPWPSMISERREVRREIVALYDEA---
A0A0M8MQ65_9MICO	HRFDDAARAGVLGHMNGDHAEDNLLITRAHAPPADIVGAVMTDLDGDTGTWVATVGGREVEVFVAWPAPISERPHLRREIVALYDES---
A0A3Q9J2E6_9MICO	HRFDDAAREGVLGHMNGDHPDDNLLIVRAFGDRDGAVSAVMDDFDGDGGTWTATDAEGTHAVRVPWPGPITERREVRREIVALYDAA---
A0A1G7V393_9MICO	HRFDDAVQTAVLAHMNGHHTDDNLLITRAFAPDAAITSATMVGFDGDGGRWSARLASGEQIVDVPWPGSITERAAVRREIVALYDES---
A0A1R3X612_9MICO	HRFDEATLAGVLRHMNDDHSDDNLLISRAFSVDGEPVAARMTGFDGAGGEWSVEADGGSTTVRVPWPGPITQRPEVRREIVALYDAA---
A0A1I6K7N6_9MICO	HRFDEPVVTAVLAHMNGDHDDDNRLIARAFGPDRDVVGATMTGFDGDGGQWRAQLAGGDEDVRVPWPGPITERPQVRREIVALYDES---
A0A4P6EBW5_9MICO	HRFEADAVTAILSHMNGDHTDDNLLIVRAFG-VPDAFSARMIGLDGDAGEWEATTPAATQTVRVPWPDPIAERPAVRKAVVLVYREA---
A0A0F0LBY7_9MICO	HSFDADVIAAVLRHMNGDHTDDNILIARAFGDAGDVTHAVMTGFDGDGGRWDVTRGGVTAELQVPWPGPISDRPAVRREVVALYDVA---
A0A543BA10_9MICO	HSFDADVTAAVLRHMNGDHTDDNLLIARAFSASDAITDAVMTGFDGDGGRWDVTRDGVTSELTVAWPGPIADRPAVRREVVAIYDAAC--
A0A2U0H8E1_9MICO	HSFDDATIAGVLRHMNSDHTDDNILIARAFGNDQAAVSATMTSFDGDGGQWEVTGAGGAEALRVPWPGPITERPEVRREIVALYDDAC--
A0A0B2ADQ9_9MICO	HTFDDAALHGVLTHMNGDHSDDNLLIVRAFAH-PDAVSATMTGFDGDGGDWEAVLDGSASAVRVPWRGPISERPQVRRAVVEVYAAAC--
A0A1P8U4J0_9MICO	HTFDDAALTGVLGHMNDDHADDNLLIARAFSPLPDVISSEMVTFDGAAGQWHITADGAEDVIRVPWLGEITERREVRREIVALYDEAC--
A0A498CBK2_9MICO	HTFDDAALTGVLGHMNSDHSDDNLLIARAFSPLPDVVAADMVIFDGDAGQWHVVTDGAEDVIRVPWPGAISERREVRREIVALYDEA---
A0A519GZZ8_9MICO	HTFDDATLAGVLGHMNNDHRDDNMLIARAYGERTDIESAEMTGFDGDGGEWRVVTSGLEDVVRIPWPGAITERPEVRREIVALYDGA---
A0A0P0EBL9_9MICO	HTFDDGTLRGVTGHMNNDHSDDNVLIARAFSPLADVIRAEMVTFDGEAGQWHVITDGSEDVIRVPWPGPITERPEVRREIVALYDAA---
A0A0Q8PYG9_9ACTN	HTFEPPVVDAVVAHMNGDHIEDNLLIVRAHG-VPEATAASMSDADGDAGTWTVIGPEGVGERRIRWPGPITERAEIRREVVALYDAA---
G0RYE5_CHATD	HTIDPTSKADTLRHMNDDHTRDMALILAHYLSKTDPSSSKMTEINLDFLVLCV--GEEEACYRIPFEPPLSSWNERRSRLVALVRAARE-
A0A5J5J1J4_9MICO	HVFDDAALSGVLGHMNDDHSDDNLLIARAFGADRDAVAAVMTGFDGDGGSWSVERADGPATLRVPWPGAITERREVRREIVALYDEA---
A0A4P8KU32_9MICO	HVFDDETLAGVLGHMNSDHSDDNMLFARAFGPHPAPVGARMVGFDGDGGDWIITAAGGSVDMRLTWPGPITQRAEVRREIVALYDAA---
B2J0C1_NOSP7	KDFSAEISSRICQHMNDDHADAIVLYAKTFGGVTDAIAAKMLSIDAQGMDLTAQANGETVPVRIQFDRVLADAEDAHQTLIAMVKQARVN
A0A1H4LQ66_9MICO	LHFEADVVHAVLAHLNDDHAEASRAIVHAFADAT-ASDVSMVGLDGDGGDWEYTDAAGDVHTRIPWPHEVTERDEVRDTFDALHARARER
S6BMF2_PSERE	NAFAGDAEISMIEHMNSDHANAIAHYVELAG-LPRESAAEMVGIDTEGFHLRI----GQTVHWLPFPTSCNNPGAVRQALVQLAR-----
A0A1Y0KVW1_9PSED	NEFAGEAELSMLEHMNADHRKAIAHYVELAG-LPAHPPAQMVGIDSEGFHLSI----AKSIYWLAFPTICNTPGAVRQALVALAHA----
A0A385Z956_9PSED	NPFAGAAELGMVEHMNQDHVAAIAHYVELAG-LPAAPAAELAGIDSEGFHLRI----GQALHWLAFPTSCNNPGAVRQALVQLARA----
A0A085VFZ1_PSESX	NPFAGAAETSMVEHMNADHANAIAHYVELTG-LPQTEPAQLVGIDSEGMHLRI----AQRLYWLAFSEPCNTPKQVREALVLLAHA----
A0A257D7L1_9PSED	NPFAGALEQGMLEHMNADHAAAIAHYVALNG-LPSEVPAQLVGLDSEGMHLRI----GQSVHWLALPTSCNTPAEVRQALVQLARA----
A0A077LP12_9PSED	NPFAGASETGMVEHMNQDHAQAIAHYVQLAG-LPQTEPAQMVGLDSEGMHLRI----GQALYWLPFAQVCNTPTQVREALVYLARAAE--
A0A1X7AF21_9GAMM	NPFAGAVEHGVVSHMNDDHGDAIVKYCVNAGILPEGSKPQMAGVDQFGMNIRF----DQKIVRIPFAEKAEEAGDIRRILVAMAKAA---
A0A5R9QE70_9PSED	NPFAGDAETGMVEHMNADHGAAIAHYVELAGL-PTEPGAELVGIDSEGFHLRI----GRSLHWLPFGQTCGNPGAVRQALVALARASR--
A0A1I3E041_9PSED	NPFAGDSEVNMLEHMNSDHVAAIAHYVALAG-LPSQVPAELVGIDSEGFHLRI----GQGLYWLAFPTSCNSPLEVRQALVVLAR-----
A0A0T6UXI5_9PSED	NPFAGEAGISMLEHMNTDHAQAIAHYVELAG-LPTESPAEMVGIDSEGFHLRI----GQRLYWLAFPTSCNSPLEVRQALVMLARA----
A0A2A2IXB2_9PSED	NPFAGESEASMVEHMNADHAAALAHYVA-LASLPMDQPAELVGIDSEGFHLRI----GESLYWLPFATSCNSPLEVRQALVALAR-----
A0A1H7LZD0_9PSED	NPFAGEVEEGMLAHMNSDHQTALEHYRQVAGLP--AGAISLVGLDSRGLHLRI----GKGVHRLAFAEVCETPMAVRQALVHMAR-----
A0A285PF74_9PSED	NPFAGEVEQGMVEHMNADHAKAIAHYVHVAGL-PAHAPAALVGIDSEGFHLRI----GKSLHWLPFSAPCNTPKQVREALVALA------
A0A1Y1R1R8_9GAMM	NPFAGEVEQGMVQHMNDDHQAAIIQYCLNAGELPEGVTPKMAGVDTEGFHVLI----GERLIRIPFEAPVATAGDVRKALVALAKAA---
A0A0N0VKP6_9PSED	NPFAGKAEASMVEHMNSDHAKAIAHYVALA-GLPSREPAQLVGIDTEGMHLRI----GQGLYWLGFETPCNTPTEVREALVSLARA----
Q88N58_PSEPK	NPFAGKAEGSMIEHMNSDHASAIAHYVELTG-LPQHVPAQMVGVDSEGMHLRI----GQAVHWLPFPTTCNTPTQVREALVLLARA----
A0A1H2LSY5_9PSED	NPFAGKAESSMIEHMNSDHAKAIAHYVAL-AGLPTFEPARLVGIDSEGMHLRI----GQGLHWLPFADTCNTPTQVREALVFLAH-----
A0A0D1PER5_PSEPU	NPFAGKAEVSMVEHMNDDHANAIAHYVELSG-LPASAPASLVGIDTEGMHLRI----GQGLHWLAFPRSCNTPIQVREALVLLARA----
A0A0X1T0E2_PSEAA	NPFAGKAEVSMVEHMNSDHAKAIAHYVDLAG-LPRIAPAQLAGIDTEGMHLRV----GQGVYWLAFETPCNTPMEVRQALVSLAH-----
A0A1T1HUL4_9PSED	NPFAGKGEISMVEHMNSDHGKAIAHYVDLAG-LPRTAPAHMVGVDTEGMHLRI----GQALYWLPFPSLCNTPTQVREALVFLAHA----
A0A2D2MAT0_9PSED	NPFAGKVEASMVEHMNSDHAKAIAHYVALSG-LPQTVPAQMAGIDSEGMHLRI----GHGLYWLAFGEPCNTPTQVREALVFLAH-----
A0A1H3AA22_9PSED	NPFAGNSETSMVEHMNGDHPDAIAHYVRLAG-LPDGEPAQMVGIDSEGFHLRI----GAALHWLPFAEPCSNPGEVRQALVALARA----
A0A0J6JS01_PSETA	NPFAGQAELRMIEHMNADHAEAIAHYVKLAG-LPQTAPARLVGIDSEGMHLRI----GDSLFWLGFQAPCNTPAQAREALVFLARA----
A0A1Y1SF15_9GAMM	NPFAGRGEDAACTHMNNDHADAIASYCRFAGIDCAGHTPQMVGVDAEALYLRI----GRQVERLAFKQPIDSMDGLRQETIAMCK-----
A0A3N0V8U4_9GAMM	NPFAGRGEDGMAAHMNADHVEAMRDYCRLHGFLAGDEQPQIAGIDAEGFELRI----GKRLLRIGFDTPVETATEVRMALVALAKRARET
A0A6L9S389_9ACTN	NPFAPDVIEAVARHMNEDHDDDSLLIVRSLGGVPDATEAVVAYLDGDGVDFTVTVGGEERTVRVSWSQRLSERPQIRQEFVRMYREAAEA
A0A7K3M397_9ACTN	NPFAPDVITAVAEHMSDEHDDDSLLIVRALGGVPEASEATVVHLDGTGVDFRVVVDGAERTVRVPWSRPLTERPEIRQEFVRMYQESAK-
A0A1L9BI88_9DELT	NPFAQS-EADIVGHMNDDHAHNLKAYCQAFKGIS-PEKVVMQGIDADGFDVLA----DEHPLRFTFDQPIATPDEARAAMVRLAKAARQS
A0A4V5LWQ1_9GAMM	NPFDEDVEAGMIAHMNVDHVDAMHDYCRLFGVDPQKQHPRMTGIDAEGFDLML----GKRLLRIPFEQPVTSAIEVRQAMVALVQRARSE
A0A089WM48_9PSED	NPFDGSTEARMIEHMNSDHGAAISHYLDL-NDLPATVPAQLVGLDSEGMHLR----QGQSIHWLPFPSVCNTPTQVREALVLLARA----
A0A318ECJ7_9GAMM	NPFDPAQEARMVAHMNADHADAMRDYCRLYGIDPGSARPRMSAIDADGCDLML----DKHLLRIGFEAPATTPDAVRKALVDLARRARAA
A0A1G9JLX7_9ACTN	NPFDPKVIAAICHHMNHDHADDTLVICRGTGGRREASGARMTGFDGEGADFAAAVGGEEVPVRIEWARPLTERAEVRPEIVRIFTESRE-
A0A4Q7YHJ0_9GAMM	NPFDRTTESDMVQHMNDDHADALPLYCRQAGVMPEGVAPVMTGIDAEGFHLR----QGDRIVYIRFPRPVSTPLEVRQTLVALLKSARTG
A0A2T5PER4_9PSED	NPFDSASEADMLEHMNADHAQAIAHYVALA-GLPAKEAAQMVGIDAEGFRLRI----GGSLHWLPFSRPCTSAQAVREALVQLARAS---
A0A562V3X2_9ACTN	NPFEDSVIEAITRHMNRDHTADTLVICRGVGGHDRATAARMDTFDATGAEFTTTVDGVATPLRIAWSKPLSTRAEVRPEIVRMYHESRA-
A0A1H2ECF2_9PSED	NPFERAAEASMVEHMNSDHAAAIGHYVKLAG-LPENAPAELVGIDSEGFHLRI----GQALHWLEFPQPCSTAGAVRQALVALAGAER--
A0A2T5H8S3_9PSED	NPFFGESERSMVEHMNSDHANAIAHYVEMAGL-PTHAPAELAGIDSEGFHLRI----GVGLHWLAFPTSCNTALEVRQALVALARA----
A0A1T3NV35_9ACTN	NPFGADAITAVCKHMNDDHPDDCLLIARGLGGRPEATSATMTGLDGDAAYYSAIVAGESVEIRVPWSRSITERRDVRIEVVAQYNAA---
A0A7K2Z5I3_9ACTN	NPFGPDAITAVCKHMNDDHPDDCLLISRGLGGRSTATSATMTGLDGEAAYYSAIVDGAPVDVRVPWSRPITERRDVRVEVVVQYNEA---
A0A2P8E7J6_9ACTN	NPFGPDVIEAVAEHMNDDHADDSLLIVRALGGQPGASAAQVTSLDGDGVDFTATVDGAPRTVRVPWSRRLTERPEIRPEFIRMYAEAAR-
A0A372FXR5_9ACTN	NPFPPEVVAAVMRHMNTDHADDCRLICQGLGGRPTATAATMSGMDAEAMYFAATVDGAPVPVRVSFSAPLTERRQIRAEAARMYREAC--
F4FF40_MICM1	NPFPPEVVAAVMRHMNTDHADDCRVICQGLGSQPTATAAAMSGMDADAMEFLAVVDGVEVPVRVPFSSRIAERRQIRAEAARMYREAC--
A0A0Q5E8R8_9MICO	NPFPQSTVDAVLAHMNGDHPDDNLLIVRAFLE-PAAEAATMISLDETGGEWTWTVDGTAAGGRVPWPATISGRGEIRREVVALYDTAC--
A0A543AU30_9ACTN	NPFQDTVIAAITKHMNEDHHADTLVICQGVGGHTSATAARMDTFDGTGAEFTTTVHGVETPLRITWSRPLSERAEVRPEIVRIYHESRG-
Q60C03_METCA	NPFRTEEERAMLEHMNTDHRQALRRYCEVAGVAVDGCEPAMVGIDREGFQLRV----GSRVIRFVFPSPVSTPAEVRAALVAMAR-----
A0A4S8QCN8_9ACTN	NPFSDDVIAAICKHMNTDHASDTLVMCQGAGDRPEATEASMTGLDAHGGDYVVVVDGEAETIRIPWARKLSERAEVRPEVVRIFTESQA-
A0A1Q9TUF1_9ACTN	NPFSDEVVAAVTAHMNGDHPQDTLVICRGLGGHPEATAARMTGLDGDGGDYAVTAEGVERAVRIPWSHPLTERAQIRAEVVRMHREAC--
A0A1Y1SC08_9GAMM	NPFSGPAETAACVHMNERHQEALRRYCDFSNIEYSGEQPLMVGLDSEALYLRV----GLAVHRLAFRRNVLTNDRLREETLAMCR-----
D7AZM3_NOCDD	NPFSPEVVAAVTAHMNGDHPEDTLLICRALGGQPEATAARMTGLDGDGGDYAVTVDGTEHAVRVPWARPLTERAQIRAEVVRMYQES---
A0A1R3UGY7_9ACTN	NPFSPEVVTAVTGHMNGDHPEDTLIICRGLGGEPEATAARMTDLDAEGGDYVITVDGAERTVRVPWGEPLTERAQIRKEVVRMYRES---
A0A1C0VJW6_9CYAN	NPFTAQVSDRICKHMNDDHADAVLVYAQYFGQITTATSARMRSIDAAGMDLAVEVDGHLQPLRIEFKAPLADAKAAHHALVDMIKEAQQA
A0A5M3W974_9ACTN	NPFTDEAVAAIKRHMNDDHAADALLIVRALGGRPDATAAHTTNVDGEAIYFEV----AGDEIRVPWSTTLTERAQVRTEVVKLYEQAC--
A0A6H9YW35_9ACTN	NPFTEDVVAQIMRHMNEDHAGDSRMIVQALGGRPDAESALMSGMDADGIDFVAVVGGEDVQVRIPWSRRLTERIQVRREVVRMSDEARDV
A0A6N9YLH8_9ACTN	NPFTPDVIDAVAKHMNDDHDDDALMIVQSLGGVPDATEATVIHLDGHGVDFAAVVNGAPRDVRVPWSRPLTERPEIRQEFVRMYHEAAE-
A0A1G8JY08_9ACTN	NPFTPDVVEAVKRHMNDDHAADALLICRALGGRPEATSATTTGVDAEGIDFRVTVADGEVPVRVPWGETLTERAQVRMAVVRLYKES---
D3Q6L4_STANL	NPFTPEVIAAITRHMNHDHGEDTLLICRGVGGHPDATAATMDTFDGDGADFTATVGGSPTTLRIPWSRPLTQRAEVRPEIVRIFHESRAK
A0A3R9AMB0_9PSED	NPFVGAAETSMIEHMNADHANAIAHYVQLSG-LPQTEAAQLVGIDSEGLHLRI----GQGIHWLAFQTPCNTPKQVREALVELAHA----
A0A1H0P016_9PSED	NPFVGEAERSMVEHMNSDHASAIAHYVELAG-LPDNAPAELAGIDTEGFHLRI----GQALHWLPFPAPCANPGAVRQALVQLAH-----
A0A1G9F806_9PSED	NPFVGESETGMVEHMNADHANAIAHYVELAG-LPKGEAAELAGIDSEGFHLRI----GQALYWLAFPQPCANPGAVRQALVALARAER--
I4N9C3_9PSED	NPFVGQAETGMVEHMNADHAKAIAHYVELAA-LPAQEPAQLAGVDSEGMHLRI----GQALYWLPFEKPCNTPLEVRQALVSLAHA----
A0A081NL39_9GAMM	NPFYGSAENGMVKHMNEDHVDAMVKYCKAAIEIPEGVEPKMAGVDATGMHLLL----NDKLVRIPFPVEVEEPMAVRKTLVEMAKVA---
U3B5X0_PSEA4	NPHAGDAERGMLEHMNADHAAAIAHYVQLAG-LPTHTPAQLVGIDSEGFHLRI----GKGLHWLAFPTSCNNPGAVRQALVLLARA----
A0A1B1YT30_9GAMM	NPLAD-AEAGIVEHMNGDHADALRAYCRHFFGR-EAQQATLVGADADGVDLLA----DGAALRLPFTARAEGVDALRQQLIALLRETREA
A0A5M8FS30_9GAMM	NPLSREAQVQIVEHMNRDHRDALRGYLGAMAA--GVDAVEMLGIDAEGIDLRVD----GRLHRIALPRTISSAAAAREMLVET-------
A0A363UM17_9GAMM	NPLSWADESRAVQHMNADHQAALRSYCRHAGLPESDADPVMAGADGEALYLRL----GHRIHRLPFNTPVTNLDELRQATIAMCQA----
I3CGA3_9GAMM	NPLTADEETQILQHMNTEHQAALRHYYENSQHVIDVQALTIVGIDSDGFDIQT----GERLHRFTFQQAVNNVTDVRHALIAMAQ-----
A0A4Y3FUK0_9CYAN	NPLTDAVSDRICRHMNDDHADAVTAYARHFGCVVDASYARMVRISPKAMDLDVD----GRTIIIPFDHELSDSEDAHRTLVAMLR-----
W4M9X2_9BACT	NRFDPETERYMVDYMNQNHPASIYWYARTYGDLWDAEDASMLGIDKEGMDLNVEMPDGEKRIRIAFDHVLEDDDDAQSTLIDMSMKAREI
W4LKE6_9BACT	NRFDPETERYMVDYMNQNHSASVYWYARTYGDLWDAENASMLSIDKEGMELNVEMPDGERQIRIVFDHVLEDDDDAQSTLIEMSMKAREI
A0A168QXZ8_ABSGL	NSFA-EHSHSISAYMS-GHEGANLAYVRYFGNRPNAIKATFKSLDAHGFTIEYNTAQENLTTVIPWPPPLKTREQIRPLLESMAKEAEEA
A0A0M2PW18_PROHO	NSFPPAVSDRICRHMNQDHSDAVARYAQTFGQIPDATAATMLSIDADGMNLQVQVGEVSQPLRIPFDHTLVDAKDAHQTLVAMLQQM---
A0A542YET6_9MICO	NTFTPDVIAAVLHHMNDDHSDDNLLIARAFG-TPDAESATMIDLDQHGGQWTYSAAGQAQALTVPWTAEISERAEIRREIVVLYDKAC--
A0A6F8YJH8_9ACTN	PPFTPDVVEAIQRHMNGDHADDCRVIVQGLGGQPRATAAAMSGMDAGGMDFLATVDGASVPVRVPFTQRLTERRQVRAEAARMYREAC--
G9N9Y4_HYPVG	PPSEQEIKGRIITHMNTQHSRELSHYLRHYVGLSRAATAAIQDMSLTGMAIKT----LNGTYDVPFSPPLSSWAEARPRVIAMDVTAREA
A0A0F9X344_TRIHA	PPSEQEMKSRIITHMNTQHSRELSHYLRHYAGLSRAATAAIQDMSLAGMTIKT--RN-GSTYNVPFSPPLSSWAEARPRVIAMDVTAREA
A0A4Z1P7F1_9PEZI	PPTDDAMRTRIITHMNNDHSDSVIRYAEHYGNASRFTSRNAKVEDMSLDKLVL-S-AGGRTISIPLDPPLKSFSEARERVVKMDQDC---
A0A074RSF1_9AGAM	QDVIGSRSGFLCAYMS-NHQDTLVAYVKHFGKEEDVTSARMTAIDSTSMTLEYVVGAKTQQTNVVFDPPIEVYDEVKPRLIAMREEAL--
L8WWX7_THACA	QDVIGSRSGFLCQYMS-HHQDTLVAYVKHFGKNEDVSSARMTTIDSKSMTIEYVSDGKTQTANIIFDPPIEVYDEVKPRLIAMREEAL--
A0A0K6GDT2_9AGAM	QDVIGSRSGFLCQYMT-THQDTLVAYVKHFGQVDDVTSARMTAIDSKSMTLEYVADGKTQRTNVVFDPPIEVYDEVKPRLIAMREEAL--
A0A2A9DWC4_9MICO	QHFDNDVISAILAHMNGDHVADNHTIVHAFAD-PAASDVAMVGFDGDGGDWEYSDAGATVRTRIPWPAEVVERKDVRRAVVELHRGA---
A0A0M8XRU4_9ACTN	QPFGPDVIAAVSRHMNDDHAEDTLLICRTLGGCPTATRARTTGLDADGVDFVATVDGVEVAVRVPFAHRLTERAEIRREVVRMYQEA---
A0A1C6RA31_9ACTN	QPFGPEVVAAVSRHMNDDHPEDAVLICRTLGGCPGATRARTVGLDADGMDFAVTVDDIEVPVRIPFAHRLTERAEIRREVVRMYQEAC--
A0A2P8DHY1_9ACTN	QPFSPEVVSAVTAHMNGDHPEDTLVICRAFGGRRDATAARMVGLDAEGGDYLVTADGAEEPLRVPWSYRLTERAEIRREVVRLYREG---
A0A2A9PLC5_9HYPO	SPAEEEIRDRIVRHMNQAHTRELSHLVRHFTGATASEAASLRDLTLQGMRVRA----GGNDHVIPFSPALGDWTEARQRIIAMDATARD-
A0A2T0Q3S3_9ACTN	SPFGPEVVAAVCRHMNDDHADDTLLIVRALGGRPDASAARMTGLDAQAAVFEAVGPDGGHQVRVPWSGPVTERPQIRREVVRMYREAC--
A0A2T5J265_9GAMM	SPFSAEVEQDMIQHMNEDHADTFLDYCRLVQVVPAHADLTMVSLNPMGFHLRM----NKRIVFVPFPEVVSTPAQVRAVLIALLKQARSL
A0A0T7BZZ7_9CYAN	SPFSAEVSDRICKHMNEDHAEAIALYAKSFGGLTDVTTAQMLKIDAEGMDLQAVVNNEAIPVRISFDHTLTDSEDAHQTLIAMVKQARQA
A0A2K9LTJ2_9GAMM	SPFSLEQWSRIVGHMNEDHADAIQHYCALQAIANPDRDACMASIDAEGMVLRV----QARLFRVEFERIVTTSEEARAILVEMART----
A0A095Z8D5_9BURK	SPFTEAQEDHIIGHMNEDHAAAIQHYMKVLNIENAATTPVMVGVNQFGATLRY----GQHLVQLPFTEVSMTTEAVRKQLVALAKR----
A0A1G9GKJ3_9ACTN	SPFTPQAVEAIKRHMNDDHADDALIIVRGLADRPEASTAMTSDVDAEGIEFTI---DGGERVRVPWGRTLTERAQARQAVVDLYREA---
A0A369GI08_9HYPO	SPSDEEVRDRIVRHMNQAHTRELSHLVRHFAAASEARDPSLRDLTLQGMRVRA----GGNDYAIPFSPALGDWTEARARIIAMDDAARR-
A0A3N4LYI9_9PEZI	SPTDDALRTRILNHMNADHKDSILLYLRHFSNIPGTPDPELIDISLAGITISHHLATTPAITFIPFTPPIESVSQSRARLVAMTEESQQ-
A0A369HGP9_9HYPO	SPTDEEVRDRIVRHMNQAHTRELSHLVRHFAATSAGEAASLRDLTLQGMRVRA----GGNDYAIPFAPALGDWTEARARIIAMDDTARR-
A0A0C2WZ49_9AGAM	TDTVEKNSGFLSTYMS-GHTDTLVAYVLYYGKVRSLSTAKMTSIDQNRMNLSYQTPESSNEISVEFDPPLSGYEEVKPRLMQMKADAEE-
A0A179G958_METCM	TKEDQAMQDRILNHMNTSHTRELTHYLRHYCGLTQARNASLRDITLQGMRIRA----SGADFVVHFKPCLQSWSEVRPRVVEMDAIAREA
A0A399G8E5_9ACTN	TPFPPEVVAAVTAHMNDDHPEDTLLIVRAFGGLPEATAARMTGLDGTAGEYSATVDAREVDVRIPWSRPLTERAQIRAEVVRLYREAC--
J7LAD3_NOCAA	TPFSPEVVSAVTAHMNGDHPEDTLIICRALGGVPEATSARMVGLDGESGHYEVTVDGVERSVRIPWSVPLTERAAIRVEVVRMYRQAC--
A0A438MMH1_9ACTN	TPFTADAVEAIKRHMNDDHAADSLIIVRGLGGRPDATTALTSDVDAEAIEFTI---DGGERVRVPWGETLTERAQVRKAVVELYREA---
A0A5S4FTP7_9ACTN	TPFTADAVEAIKRHMNDDHAGDSLIIVRALGGRPDATSAVTSDVDAEAIEFTV---DGAERVRVPWGETLTERAQVRKAVVRLYQDAC--
A0A2T0MWC4_9ACTN	TPFTADAVEAIKRHMNDDHAGDSLIIVRGMGGRPEATSAVTSDVDAEAITFTI---DGGELVRVPWGATLTERAQVRKAVVTLYREA---
A0A1H6ERB9_9ACTN	TPFTADAVEAIKRHMNDDHTDDALIIVRGLGGRPEAGTAMTTGVDAEAIEFTI---DGGERVRVPWGETITERAQVRQAVVRLYREACE-
A0A0C2JIG1_9ACTN	TPFTAEAVSAITAHMNDDHAYETLVICRALGGVPGAAEARMTGLDSGGGDYAALVGGAEVAVRIPWSQELAERSQVRREVVRMYREA---
A0A4P6Q018_9ACTN	TPFTAEVVSAITAHMNGDHPQETLAICRALGGVPEATAARMTGVDAAGGDYLATVDGAEAAVRIPWSQELTERGQVRREVVRMYRDAC--
A0A4R4MW53_9ACTN	TPFTPAAVQAIKSHMNDDHPDDALIIVRGLGGRPEATTAVTSDVDAEGIEFTV---DGGERVRVPWGETLTERSQVRMAVVRLYRDAC--
A0A1I0G3A7_9ACTN	TPFTPDAVEAIKRHMNDDHAGDSLLIVRALAGRPSATTAVTSDVDAEAIEFTI---DGGERVRVPWGETLTERAQVRKAVVSLYRRA---
A0A429ANK5_9ACTN	TPFTPDAVEAIKRHMNDDHTGDALVIVRGLGGRPQATSAVTSDVDAEAMEFTI---DGGERVRVPWGETLTERAQVRKAVVRLYRAAC--
A0A161LK86_9ACTN	TPFTPDVVEAIKRHMNDDHADDALLIVRSLGGRPEATAATTSDVDAEAIEFAAVVDGDEVTVRVPWGRTLTERAEVRREVVRLYREAC--
A0A239NY11_9ACTN	TPFTPDVVEAIKRHMNDDHGDDALLICKSLGGQPEATGAKTTGVDSEAIEFVAVVGGEDVTVRVPWSTTLTERAQVRGEVVRLYREAC--
A0A223S5K9_9ACTN	TPFTPEVVHAVTKHMNDDHAEDTLLICRALGGRPSATAARMTGLDGYGGDYVAIVDGAEVEVRIPWSRPLTERAEIRQEVVRMYQDAC--
D2B7Z1_STRRD	TPFTPEVVNAIKRHMNDDHSDDALLICKGLGGQPEATGATTTGVDAEAIEFAAVVGGRDVAVRVPWSTTLTERAQVRREVVRLYQEAC--
A0A2W2E969_9ACTN	TPFTPQAVEAIKRHMNDDHAEDALIIVRGLADRPEASTAVTSGVDAEGIEFTI---DGGERVRVAWGERLTERAQVRKAVVRLYREA---
G4TQ16_SERID	TPISEAASKRICDYMNEDHSDSLAYYLEYYTNKARPQDLVMTGITNSGMDIDIVGKGERRTVHIPLDPPLESAKEARQRLVNMTWEA---
A0A4U3MMR7_9ACTN	TPLTPDAVEAIKKHMNDDHAADALLIVRALGGKPDATSARTTDVDTEAIHFEA----DGEPVTVKWPAPIVERAQVRKEVVVLYRQAC--
A0A2C5WUD2_9PEZI	TPTDSDIKTRIITHMNHDHARELTHYLRAFSGLSAHSKPTLTDVSLDQLTLTTATAGGLETHTIPLSPPLANLGEMRTRLIEMDVTAREQ
A0A2S5KJC6_9PROT	TSLSTALSQSIVEHMNKDHKQALADYVRAYSEYQTFDDVEMVAIHTRHIDLEIVTGEGKVAVAIPLPESANDVSNARQALVILAHESRRT
W2S139_9EURO	TTTSDPMKARIITHMNADHAFSLQLYARHYNRLPLATARTATLEDITTSHLIMTSSF--GRLLVPLDPPLSSLGQARDRLVAMHNDC---
A0A147F8S4_MICTE	YVFDPEIQRAVLAHMNDDHRDDNVLIARAFGPVTSVGSARMTGFDGDGGDWVVADEGGATEVRVPWPGSIAERREVRREIVALYDEA---
