# Supplementary material for: A hemoprotein with a zinc-mirror heme site ties heme availability to carbon metabolism in cyanobacteria
Source: Nat Commun. 2024 Apr 12;15:3167. doi: 10.1038/s41467-024-47486-z (PMC11014987; doi:10.1038/s41467-024-47486-z)
Supplement: Supplementary file 5 — Supplementary Data 2 [file 41467_2024_47486_MOESM5_ESM.xlsx]

## Sheet: Sheet1
Supplementary Table 3: List of strains, plasmids and primers used in this study.
Strain	Genotype	Description
WT	Synechocystis sp. PCC 6803	Wild Type strain from Dario Leister's laboratory
∆dri1	Synechocystis sp. PCC 6803 ∆dri1	Complete seamless deletion of the CDS dri1 from start to stop codons, using CRISPR-Cas12a
dri1-H16A	Synechocystis sp. PCC 6803 dri1-H16A	Single amino acid substitution H16A of dri1, using CRISPR-Cas12a
dri1-H21A	Synechocystis sp. PCC 6803 dri1-H21A	Single amino acid substitution H21A of dri1, using CRISPR-Cas12a
dri1-H16A-H21A	Synechocystis sp. PCC 6803 dri1-H16A-H21A	Single amino acid substitutions H16A and H21A of dri1, using CRISPR-Cas12a
dri1-H79A	Synechocystis sp. PCC 6803 dri1-H79A	Single amino acid substitution H79A of dri1, using CRISPR-Cas12a
dri1-R90A	Synechocystis sp. PCC 6803 dri1-R90A	Single amino acid substitution R90A of dri1, using CRISPR-Cas12a
dri1-H79A-R90A	Synechocystis sp. PCC 6803 dri1-H79A-R90A	Single amino acid substitutions H79A and R90A of dri1, using CRISPR-Cas12a
∆sdhB1	Synechocystis sp. PCC 6803 ∆sdhB1	Complete seamless deletion of the CDS sdhB1 from start to stop codons, using CRISPR-Cas12a
∆sdhB2	Synechocystis sp. PCC 6803 ∆sdhB2	Complete seamless deletion of the CDS sdhB2 from start to stop codons, using CRISPR-Cas12a
∆sdhB1-∆sdhB2	Synechocystis sp. PCC 6803 ∆sdhB1-∆sdhB2	Complete seamless deletion of the CDS sdhB1 and sdhB2 from start to stop codons, using CRISPR-Cas12a
∆sdhB1-∆dri1	Synechocystis sp. PCC 6803 ∆sdhB1-∆dri1	Complete seamless deletion of the CDS sdhB1 and dri1 from start to stop codons, using CRISPR-Cas12a
∆sdhB2-∆dri1	Synechocystis sp. PCC 6803 ∆sdhB2-∆dri1	Complete seamless deletion of the CDS sdhB2 and dri1 from start to stop codons, using CRISPR-Cas12a
∆sdhB1-∆sdhB2-∆dri1	Synechocystis sp. PCC 6803 ∆sdhB1-∆sdhB2-∆dri1	Complete seamless deletion of the CDS sdhB1, sdhB2 and dri1 from start to stop codons, using CRISPR-Cas12a
∆sdhB1-dri1-H21A	Synechocystis sp. PCC 6803 ∆sdhB1-dri1-H21A	Complete seamless deletion of the CDS sdhB1 from start to stop codons and single amino acid substitution H21A of dri1, using CRISPR-Cas12a
∆sdhB2-dri1-H21A	Synechocystis sp. PCC 6803 ∆sdhB2-dri1-H21A	Complete seamless deletion of the CDS sdhB2 from start to stop codons and single amino acid substitution H21A of dri1, using CRISPR-Cas12a
∆sdhB1-∆sdhB2-dri1-H21A	Synechocystis sp. PCC 6803 ∆sdhB1-∆sdhB2-dri1-H21A	Complete seamless deletion of the CDS sdhB1 and sdhB2 from start to stop codons and single amino acid substitution H21A of dri1, using CRISPR-Cas12a
∆sll1481	Synechocystis sp. PCC 6803 ∆sll1481	Complete seamless deletion of the CDS sll1481 from start to stop codons, using CRISPR-Cas12a
∆sll0223	Synechocystis sp. PCC 6803 ∆sll0223	Complete seamless deletion of the CDS sll0223 from start to stop codons, using CRISPR-Cas12a
∆slr0851	Synechocystis sp. PCC 6803 ∆slr0851	Complete seamless deletion of the CDS slr0851 from start to stop codons, using CRISPR-Cas12a
∆sll0223-∆dri1	Synechocystis sp. PCC 6803 ∆sll0223-∆dri1	Complete seamless deletion of the CDS sll0223 and dri1 from start to stop codons, using CRISPR-Cas12a
Plasmid	Description	Source
pGBKT7	Y2H bait expression vector (GAL4 DNA-binding domain)	Takara
pGADT7-AD	Y2H prey expression vector (GAL4 activation domain)	Takara
pGBKT7-AtAN	Y2H positive control	(Xie et al., 2020)
pGADT7-AD-AtAN	Y2H positive control	(Xie et al., 2020)
pNG016	pGBKT7-dri1	this study
pNG017	pGBKT7-dri1 E76A	this study
pNG018	pGBKT7-dri1 H16A	this study
pNG019	pGBKT7-dri1 H21A	this study
pNG020	pGBKT7-dri1 H16A-H21A	this study
pNG021	pGBKT7-dri1 H79A	this study
pNG022	pGBKT7-dri1 R90A	this study
pNG023	pGBKT7-dri1 H79A-R90A	this study
pNG024	pGADT7-AD-sdhB1	this study
pNG025	pGADT7-AD-sdhB1 C214A	this study
pNG026	pGADT7-AD-sdhB1 H252A	this study
pNG027	pGADT7-AD-sdhB1 Y215A-E219A	this study
pNG028	pGADT7-AD-sdhB2	this study
pNG029	pGADT7-AD-sdhA	this study
pNG030	pGADT7-AD-hdrB	this study
pNG031	pGADT7-AD-hemA	this study
pNG032	pGADT7-AD-hemB	this study
pNG033	pGADT7-AD-hemL	this study
pET11e	E. coli expression vector. Created by adding a TEV protease site followed by 10X-His tag and stop codon 5´ of the NheI site of pET-11c.	Joint Genome Institute
pNG034	E. coli expression vector pET11e-dri1	this study
pNG035	E. coli expression vector pET11e-dri1 H16A	this study
pNG036	E. coli expression vector pET11e-dri1 H21A	this study
pNG037	E. coli expression vector pET11e-dri1 H16A-H21A	this study
pNG038	E. coli expression vector pET11e-dri1 E76A	this study
pNG039	E. coli expression vector pET11e-dri1 H79A	this study
pNG040	E. coli expression vector pET11e-dri1 R90A	this study
pNG041	E. coli expression vector pET11e-dri1 H79A-R90A	this study
pNG042	E. coli expression vector pET11e-dri1 H21A-H79A	this study
pCpf1b	Bacterial genome editing plasmid with kanamycin resistance marker and using sacB as a counter-selection marker	(Niu et al. 2019)
pRL443	Conjugation plasmid - RP4-mutant	(Niu et al. 2019)
pRL623	Helper plasmid	(Niu et al. 2019)
pNG043	CRISPR-Cpf1 plasmid to knock-out dri1 in Synechocystis sp. PCC 6803	Joint Genome Institute
pNG044	CRISPR-Cpf1 plasmid for dri1 H16A site directed mutagenesis in Synechocystis sp. PCC 6803	this study
pNG045	CRISPR-Cpf1 plasmid for dri1 H21A site directed mutagenesis in Synechocystis sp. PCC 6803	this study
pNG046	CRISPR-Cpf1 plasmid for dri1 H16A-H21A site directed mutagenesis in Synechocystis sp. PCC 6803	this study
pNG047	CRISPR-Cpf1 plasmid for dri1 H79A site directed mutagenesis in Synechocystis sp. PCC 6803	this study
pNG048	CRISPR-Cpf1 plasmid for dri1 R90A site directed mutagenesis in Synechocystis sp. PCC 6803	this study
pNG049	CRISPR-Cpf1 plasmid for dri1 H79A-R90A site directed mutagenesis in Synechocystis sp. PCC 6803	this study
pNG050	CRISPR-Cpf1 plasmid to knock-out sdhB1 in Synechocystis sp. PCC 6803	this study
pNG051	CRISPR-Cpf1 plasmid to knock-out sdhB2 in Synechocystis sp. PCC 6803	this study
pNG052	CRISPR-Cpf1 plasmid to knock-out sll0223 in Synechocystis sp. PCC 6803	this study
pNG053	CRISPR-Cpf1 plasmid to knock-out slr0851 in Synechocystis sp. PCC 6803	this study
pNG054	CRISPR-Cpf1 plasmid to knock-out sll1484 in Synechocystis sp. PCC 6803	this study
pNG055	Empty overxpression plasmid for Synechocystis sp. PCC 6803 with the promoter PpsbA2 and terminator TpsbA2	this study
pNG056	Overxpression of dri1 with the promoter PpsbA2 and terminator TpsbA2	this study
pNG057	Overxpression of dri1-eYFP fusion with the promoter PpsbA2 and terminator TpsbA2	this study
pNG058	Overxpression of dri1-StrepTagII fusion with the promoter PpsbA2 and terminator TpsbA2	this study
pNG059	Overxpression of sdhB1-3xFLAG fusion with the promoter PpsbA2 and terminator TpsbA2	this study
Primer name	Primer Sequence	Description
Strain construction
Pcpf1F3795	AGGTCTGATGCTACTAGGTAGG	sequence verif plasmid (sgRNA)
PV_R14	CGCAACGTTGTTGCCATTGC	sequence verif plasmid (repair template)
6803HBPKOgRNA-L	agatTGCCCAGGTTTTTGGTCAAC	gRNA for dri1 knock-out
6803HBPKOgRNA-R	agacGTTGACCAAAAACCTGGGCA
6803HBPdelL1	gcagaaattcgatatctagatctACCTCAGTAAGGTTCACGAT	5’ homology arm for dri1 knockout
6803HBPdelR1	aacgttgttgccattgcggatccATTGCGAGGATTAACCCCAT
6803HBPdelL2	ATTTTTCATTGGCAAAAATT TTTGCTCCATGGATTCTGCC	3’ homology arm for dri1 knockout
6803HBPdelR2	GGCAGAATCCATGGAGCAAA AATTTTTGCCAATGAAAAAT
6803HBPchrL	ACAACCCGGTAGTTTCTATC	primers for verification of dri1
6803HBPchrR	TTGTCTAGACTGGAGAAAAA
6803HBPmut1gRNA-L	agatCCATGGCTAAGCAGGCCCGG	gRNA for dri1 His79A and Arg90A mutation
6803HBPmut1gRNA-R	agacCCGGGCCTGCTTAGCCATGG
6803HBPmut1L2	TGCCGCTCAAGTATTGATAGCCATGGCTAAGCAGGCCGCTAGTG	3’ homology arm for dri1 His79A and Arg90A mutation
6803HBPmut1R2	CACTAGCGGCCTGCTTAGCCATGGCTATCAATACTTGAGCGGCA
6803HBPmut2L2	TGCCGCTCAAGTATTGATAGCCATGGCTAAGCAGGCCCGGAGTG	3’ homology arm for dri1 His79A mutation
6803HBPmut2R2	CACTCCGGGCCTGCTTAGCCATGGCTATCAATACTTGAGCGGCA
6803HBPmut3L2	TGCCCACCAAGTATTGATAGCCATGGCTAAGCAGGCCGCTAGTG	3’ homology arm for dri1 Arg90A mutation
6803HBPmut3R2	CACTAGCGGCCTGCTTAGCCATGGCTATCAATACTTGGTGGGCA
6803HBPmut2gRNA-L	agatTAAACACATGAACGAAGACC	gRNA for dri1 His16A and His21A mutation
6803HBPmut2gRNA-R	agacGGTCTTCGTTCATGTGTTTA
6803HBPmut4L2	TGACCGCATATGTAAAGCTATGAACGAAGACGCTGCCTCG	3’ homology arm for dri1 His16A and His21A mutation
6803HBPmut4R2	CGAGGCAGCGTCTTCGTTCATAGCTTTACATATGCGGTCA
6803HBPmut5L2	TGACCGCATATGTAAAGCTATGAACGAAGACCATGCCTCG	3’ homology arm for dri1 His16A mutation
6803HBPmut5R2	CGAGGCATGGTCTTCGTTCATAGCTTTACATATGCGGTCA
6803HBPmut6L2	TGACCGCATATGTAAACACATGAACGAAGACGCTGCCTCG	3’ homology arm for dri1 His21A mutation
6803HBPmut6R2	CGAGGCAGCGTCTTCGTTCATGTGTTTACATATGCGGTCA
NG0167	agatGTTGAGTTTTTCCCTTTCCG	gRNA for sll1625 knock-out
NG0168	agacCGGAAAGGGAAAAACTCAAC
NG0169	gcagaaattcgatatctagatctTGATGACCTTGTTTTTGC	5’ homology arm for sll1625 knock-out
NG0170	aacgttgttgccattgcggatccCAGGGCCTTTGTTGTTGG
NG0171	CTTTTCCCAGGGTATTTCCT GATCTTCGGCGATAACAGTA	3’ homology arm for sll1625 knock-out
NG0172	TACTGTTATCGCCGAAGATC AGGAAATACCCTGGGAAAAG
NG0173	GGTCTAGAACAGGGGCA	F primer for verification of sll1625
NG0174	GCTGGCTTTCAATTCTTG	R primer for verification of sll1625
NG0176	agatATACTTTCTTTGCAGGCCAA	gRNA for sll0823 knock-out
NG0177	agacTTGGCCTGCAAAGAAAGTAT
NG0178	gcagaaattcgatatctagatctTCCCTTTAGTATAGAAGC	5’ homology arm for sll0823 knock-out
NG0179	aacgttgttgccattgcggatccGCTTCATGAAACTTTTGC
NG0180	CCTGTTGATTTCCTCATACC ATTCCTAAATTTAAGTTTAC	3’ homology arm for sll0823 knock-out
NG0181	GTAAACTTAAATTTAGGAAT GGTATGAGGAAATCAACAGG
NG0182	CTTTTTGTTGTCAACTTC	primers for verification of sll0823
NG0183	CTAACTAAAAACAGAACC	primers for verification of sll0823
NG0328	agatCCGTAGCTATCCGATTACTA	gRNA for sll0223 knock-out
NG0329	agacTAGTAATCGGATAGCTACGG
NG0330	gcagaaattcgatatctagatctCCTGTGCCAGGTAACCATG	5’ homology arm for sll0223 knockout
NG0331	GCAATATTTCCTGATACCCAGGTACAACCGAGAAATGC
NG0332	GGGTATCAGGAAATATTGC	3’ homology arm for sll0223 knockout
NG0333	aacgttgttgccattgcggatccGGCAGAGCGTCCCCGTAAG
NG0334	ATTCGATGCCATCAGCCG	primers for verification of sll0223
NG0335	CAACGGTGGTTTCCCAGG
NG0336	agatGAAGACCTAGGGGTAACGGT	gRNA for slr0851 knock-out
NG0337	agacACCGTTACCCCTAGGTCTTC
NG0338	gcagaaattcgatatctagatctGGCAAAGGCGGATCGCCCAA	5’ homology arm for slr0851 knockout
NG0339	GGGTTTACCGAAATTAAACAGCAACGGCGAAAATATTAC
NG0340	AGTTTAATTTCGGTAAACCC	3’ homology arm for slr0851 knockout
NG0341	aacgttgttgccattgcggatccAAGTGATGTGGGCTTCTTCT
NG0342	CCAAGAAAGATTTGTGCAG	primers for verification of slr0851
NG0343	CCTGGGCCACAGCTAACA
NG0344	agatGACCGCCGGCACAGCGGTTA	gRNA for sll1484 knock-out
NG0345	agacTAACCGCTGTGCCGGCGGTC
NG0346	gcagaaattcgatatctagatctGAAAAATCTGCCGTAGTTAG	5’ homology arm for sll1484 knockout
NG0347	TTGGCCATAGGTTAACCCCCGGGCTTAAAGACAAAATTTGC
NG0348	GGGGGTTAACCTATGGCCAA	3’ homology arm for sll1484 knockout
NG0349	aacgttgttgccattgcggatccCTAGCTGGAGGCCAATTTC
NG0350	GCGGAAATGGAAACCACC	primers for verification of sll1484
NG0351	TAGGGCAGACCATTGGTGC
Cloning Primers
NG0035	ctttaagaaggagatatacatATGGCCGACCCACTCACACC	F primer to insert dri1 in NdeI restricted Pet11e by Gibson Assembly
NG0036	ctgaaaatagaggttttcggcAGAGTTTTTTCCAACACT	R primer to insert dri1 in NdeI restricted Pet11e by Gibson Assembly
NG0037	TCCTCATTCATAGCTTTGCAGATT	His 16 to Ala
NG0038	TCGCTGATGCAGCATCCTCATTC	His 21 to Ala
NG0039	AGCATCTGCAGAATCCTTTAA	Glu 76 to Ala
NG0040	GAGAACTTGAGCAGCATCTTCA	His 79 to Ala
NG0041	ctgaaaatagaggttttcggcAGAGTTTTTTCCAACACTGCCGCTTGTTTA	Arg 90 to Ala
NG0042	ctgaaaatagaggttttcggcAGAGTTTTTTCCAACACTTGCCGCTTGTTTA	Arg 90 to Ala
NG0052	gcttccagatgtatgctcttctgctttacaaaactctcattaatc	Cloning of Ppsba2 in plasmid
NG0053	tattcagttgggaattcttggttataattccttatgtatttg	Cloning of Ppsba2 in plasmid with EcoRI insertion
NG0054	ccaagaattcccaactgaataatctgcaaattgcactct	Cloning of Tpsba2 in plasmid with EcoRI insertion
NG0055	aacgttgttgccattgcgagatcagcaatcagaagattac	Cloning of Tpsba2 in plasmid
NG0056	aaatacataaggaattataaccaagATGGCTGATCCCCTCACC	Insertion of ssr1698 in plasmid for OE
NG0057	ttgcagattattcagttgggTTAGCTATTTTTACCAACACTCCG	Insertion of ssr1698 in plasmid for OE
NG0021	AAAATAGCGGAAGCGTGAGCAAGGGCGAGGAGCT	F primer to amplify eYFP to fuse to dri1 and clone into pNG055 with a GS linker.
NG0022	TTGCTCACGCTTCCGCTATTTTTACCAACACTCC	R primer to amplify dri1 to be fused to eYFP with a GS linker into pNG055
NG0058	ttgcagattattcagttgggTTACTTGTACAGCTCGTCCAT	R primer to amplify eYFP to fuse to dri1 and clone into pNG055 with a GS linker.
NG0311	ttgcagattattcagttgggATTACTTTTCGAACTGCGGGTGGCTCCAGCTAGCGCTATTTTTACCAACACT	ssr1698-StrepTagII-OE-R
NG0313	aaatacataaggaattataaccaagATGCAAGTCCAATTTCAA	sdhB1-3xFLAG-OE-F
NG0314	ttgcagattattcagttgggTCACTTGTCATCGTCATC	sdhB1-3xFLAG-OE-R
NG0304	GACTACAAAGACCATGACGGTGATTATAAAGATCATGACATCGATTACAAGGATGACGATGACAAG	3xFLAG Ultramer
NG0163	CATGGAGGCCGAATTCATGGCCGACCCACTCACAC	F primer to insert dri1 in EcoRI-BamHI restriction site in pGBKT7-BD using Gibson Assembly
NG0164	GCAGGTCGACGGATCCTTAAGAGTTTTTTCCAACAC	R primer to insert dri1 in EcoRI-BamHI restriction site in pGBKT7-BD using Gibson Assembly
NG0129	GGAGGCCAGTGAATTCATGCAAGTCCAATTTCAAATTTTG	F primer to insert sdhB1 in EcoRI-BamHI restriction site in pGADT7-AD using Gibson Assembly
NG0130	CGAGCTCGATGGATCCTCAGAAATTGGCAAGTTTTTCC	R primer to insert sdhB1 in EcoRI-BamHI restriction site in pGADT7-AD using Gibson Assembly
NG0326	GGGCTGTACCCGTGCTTACCTCTGTAAC	C214S sdhB1 megaprimer F
NG0327	GCTGTACCCGTTGTGCCCTCTGTAACGCAGTCTGCCCCATGG	Y215A E219A sdhB1 megaprimer F
NG0131	GGAGGCCAGTGAATTCATGTTGCAAGCCTACCG	F primer to insert acnB in EcoRI-BamHI restriction site in pGADT7-AD using Gibson Assembly
NG0132	CGAGCTCGATGGATCCTTACTTAGCTCCCACTGGC	R primer to insert acnB in EcoRI-BamHI restriction site in pGADT7-AD using Gibson Assembly
NG0133	GGAGGCCAGTGAATTCATGGTTAAGCAAATTTTGTCTAAATC	F primer to insert sll1946 in EcoRI-BamHI restriction site in pGADT7-AD using Gibson Assembly
NG0134	CGAGCTCGATGGATCCCTAATTGAGCAGCCCAGA	R primer to insert sll1946 in EcoRI-BamHI restriction site in pGADT7-AD using Gibson Assembly
NG0135	GGAGGCCAGTGAATTCGTGGTCTGCCATTCGGAC	F primer to insert hemA in EcoRI-BamHI restriction site in pGADT7-AD using Gibson Assembly
NG0136	CGAGCTCGATGGATCCCTAACCGAATTGTTCTTCCAC	R primer to insert hemA in EcoRI-BamHI restriction site in pGADT7-AD using Gibson Assembly
NG0137	GGAGGCCAGTGAATTCATGTTTCCCACCATCCG	F primer to insert hemB in EcoRI-BamHI restriction site in pGADT7-AD using Gibson Assembly
NG0138	CGAGCTCGATGGATCCCTAGTCCTGTAGCCAGC	R primer to insert hemB in EcoRI-BamHI restriction site in pGADT7-AD using Gibson Assembly
NG0139	GGAGGCCAGTGAATTCATGCTCGAACAGGACGTTG	F primer to insert sdhA in EcoRI-BamHI restriction site in pGADT7-AD using Gibson Assembly
NG0140	CGAGCTCGATGGATCCTTAATATTTACGCTCCTTCG	R primer to insert sdhA in EcoRI-BamHI restriction site in pGADT7-AD using Gibson Assembly
NG0141	GGAGGCCAGTGAATTCATGGAAATTGTTTGCAAAATAC	F primer to insert sdhB2 in EcoRI-BamHI restriction site in pGADT7-AD using Gibson Assembly
NG0142	CGAGCTCGATGGATCCTTAAAGGGGATCCATCAAG	R primer to insert sdhB2 in EcoRI-BamHI restriction site in pGADT7-AD using Gibson Assembly
NG0143	GGAGGCCAGTGAATTCATGATTACTGCCCTTGAATATG	F primer to insert hdrB in EcoRI-BamHI restriction site in pGADT7-AD using Gibson Assembly
NG0144	CGAGCTCGATGGATCCTTAAGTAAGACCAAGCTTAGC	R primer to insert hdrB in EcoRI-BamHI restriction site in pGADT7-AD using Gibson Assembly
NG0145	GGAGGCCAGTGAATTCATGGTCAATTCCCTGTCCG	F primer to insert slr0260 in EcoRI-BamHI restriction site in pGADT7-AD using Gibson Assembly
NG0146	CGAGCTCGATGGATCCCTAAAACTCAATGCCGGG	R primer to insert slr0260 in EcoRI-BamHI restriction site in pGADT7-AD using Gibson Assembly
NG0147	GGAGGCCAGTGAATTCATGGAACAACCGATGAAACC	F primer to insert slr0506 in EcoRI-BamHI restriction site in pGADT7-AD using Gibson Assembly
NG0148	CGAGCTCGATGGATCCCTAAACCAGACCCACTAAC	R primer to insert slr0506 in EcoRI-BamHI restriction site in pGADT7-AD using Gibson Assembly
NG0149	GGAGGCCAGTGAATTCGTGGAGTTTCACCGGCAATTG	F primer to insert sll1390 in EcoRI-BamHI restriction site in pGADT7-AD using Gibson Assembly
NG0150	CGAGCTCGATGGATCCTCACCGTCCCGGTAAGC	R primer to insert sll1390 in EcoRI-BamHI restriction site in pGADT7-AD using Gibson Assembly
