# Supplementary material for: A hemoprotein with a zinc-mirror heme site ties heme availability to carbon metabolism in cyanobacteria
Source: Nat Commun. 2024 Apr 12;15:3167. doi: 10.1038/s41467-024-47486-z (PMC11014987; doi:10.1038/s41467-024-47486-z)
Supplement: Supplementary file 7 — Source Data [file 41467_2024_47486_MOESM7_ESM.xlsx]

## Sheet: Figure 2 a
Wavelength (nm)	5 µM Dri1	5 µM Dri1 + 0.2 µM Hemin	5 µM Dri1 + 0.4 µM Hemin	5 µM Dri1 + 0.7 µM Hemin	5 µM Dri1 + 0.9 µM Hemin	5 µM Dri1 + 1.1 µM Hemin	5 µM Dri1 + 1.4 µM Hemin	5 µM Dri1 + 1.6 µM Hemin	5 µM Dri1 + 1.8 µM Hemin	5 µM Dri1 + 2 µM Hemin	5 µM Dri1 + 2.3 µM Hemin	5 µM Dri1 + 2.5 µM Hemin	5 µM Dri1 + 2.7 µM Hemin	5 µM Dri1 + 3 µM Hemin	2.3 µM Free Hemin
253	0.025	0.03	0.037	0.048	0.052	0.058	0.065	0.069	0.073	0.081	0.084	0.085	0.093	0.096	0.062
257	0.024	0.028	0.035	0.045	0.049	0.055	0.059	0.064	0.068	0.075	0.078	0.078	0.086	0.09	0.064
261	0.025	0.029	0.036	0.046	0.05	0.056	0.061	0.066	0.072	0.077	0.081	0.083	0.09	0.093	0.061
265	0.024	0.028	0.034	0.044	0.049	0.054	0.059	0.064	0.067	0.074	0.078	0.079	0.086	0.091	0.06
269	0.025	0.028	0.034	0.045	0.048	0.054	0.059	0.063	0.068	0.074	0.077	0.078	0.086	0.089	0.06
273	0.025	0.03	0.036	0.044	0.049	0.053	0.058	0.062	0.067	0.072	0.077	0.078	0.085	0.088	0.059
277	0.024	0.029	0.035	0.044	0.047	0.052	0.056	0.06	0.065	0.07	0.073	0.074	0.081	0.085	0.059
281	0.024	0.028	0.034	0.043	0.045	0.05	0.054	0.058	0.062	0.067	0.07	0.071	0.077	0.081	0.058
285	0.021	0.024	0.031	0.039	0.042	0.047	0.05	0.054	0.058	0.063	0.066	0.067	0.074	0.077	0.055
289	0.019	0.021	0.027	0.036	0.039	0.044	0.048	0.052	0.055	0.061	0.064	0.065	0.071	0.074	0.052
293	0.015	0.019	0.024	0.033	0.036	0.041	0.044	0.048	0.052	0.057	0.06	0.061	0.067	0.071	0.052
297	0.013	0.017	0.023	0.03	0.034	0.038	0.042	0.045	0.049	0.055	0.057	0.059	0.065	0.068	0.054
301	0.012	0.015	0.021	0.03	0.033	0.037	0.042	0.045	0.049	0.054	0.057	0.058	0.064	0.067	0.055
305	0.011	0.015	0.021	0.029	0.032	0.037	0.041	0.045	0.048	0.054	0.057	0.058	0.064	0.068	0.057
309	0.012	0.015	0.022	0.03	0.034	0.038	0.042	0.046	0.05	0.056	0.059	0.06	0.066	0.069	0.062
313	0.012	0.016	0.022	0.031	0.036	0.04	0.045	0.049	0.053	0.06	0.063	0.064	0.072	0.075	0.065
317	0.011	0.015	0.023	0.032	0.038	0.043	0.048	0.053	0.057	0.064	0.067	0.069	0.076	0.081	0.071
321	0.011	0.016	0.024	0.034	0.04	0.045	0.051	0.056	0.061	0.067	0.072	0.073	0.082	0.086	0.078
325	0.01	0.016	0.025	0.035	0.041	0.047	0.053	0.058	0.064	0.071	0.076	0.079	0.087	0.091	0.086
329	0.011	0.017	0.026	0.038	0.044	0.051	0.057	0.063	0.069	0.078	0.083	0.085	0.094	0.1	0.094
333	0.011	0.018	0.029	0.04	0.047	0.055	0.061	0.068	0.074	0.082	0.088	0.092	0.101	0.107	0.103
337	0.01	0.018	0.029	0.041	0.049	0.057	0.066	0.071	0.079	0.087	0.093	0.098	0.107	0.114	0.11
341	0.011	0.02	0.032	0.044	0.052	0.061	0.069	0.075	0.083	0.093	0.1	0.104	0.114	0.122	0.117
345	0.011	0.021	0.033	0.046	0.055	0.064	0.073	0.08	0.089	0.098	0.105	0.11	0.121	0.129	0.125
349	0.01	0.02	0.034	0.047	0.057	0.067	0.075	0.083	0.093	0.103	0.11	0.115	0.127	0.134	0.129
353	0.011	0.021	0.035	0.049	0.058	0.069	0.078	0.087	0.096	0.107	0.114	0.12	0.131	0.141	0.134
357	0.012	0.022	0.037	0.05	0.06	0.071	0.08	0.089	0.099	0.11	0.119	0.124	0.137	0.145	0.136
361	0.011	0.023	0.036	0.051	0.061	0.071	0.081	0.091	0.101	0.111	0.12	0.127	0.138	0.147	0.139
365	0.011	0.023	0.037	0.052	0.062	0.074	0.084	0.093	0.104	0.115	0.124	0.13	0.143	0.151	0.138
369	0.01	0.022	0.037	0.052	0.062	0.074	0.084	0.093	0.104	0.115	0.124	0.131	0.143	0.152	0.139
373	0.012	0.023	0.038	0.053	0.063	0.075	0.085	0.095	0.106	0.118	0.126	0.133	0.145	0.154	0.139
377	0.012	0.023	0.038	0.053	0.064	0.076	0.086	0.096	0.107	0.119	0.128	0.135	0.147	0.157	0.14
381	0.012	0.023	0.038	0.054	0.066	0.079	0.088	0.099	0.111	0.123	0.133	0.14	0.152	0.161	0.14
385	0.012	0.025	0.041	0.055	0.067	0.081	0.093	0.103	0.116	0.127	0.137	0.144	0.157	0.167	0.141
389	0.012	0.025	0.041	0.057	0.07	0.085	0.096	0.108	0.12	0.134	0.143	0.151	0.164	0.174	0.141
393	0.012	0.027	0.044	0.06	0.073	0.088	0.102	0.115	0.129	0.142	0.152	0.16	0.173	0.183	0.139
397	0.012	0.027	0.044	0.063	0.076	0.094	0.107	0.121	0.138	0.151	0.162	0.169	0.183	0.192	0.136
401	0.013	0.028	0.046	0.064	0.08	0.098	0.112	0.127	0.144	0.158	0.169	0.178	0.191	0.2	0.129
405	0.013	0.028	0.047	0.065	0.081	0.099	0.115	0.13	0.147	0.161	0.171	0.18	0.193	0.201	0.12
409	0.012	0.027	0.044	0.063	0.079	0.098	0.113	0.127	0.144	0.158	0.168	0.175	0.188	0.195	0.107
413	0.01	0.023	0.041	0.059	0.073	0.092	0.106	0.12	0.136	0.149	0.158	0.165	0.177	0.185	0.096
417	0.009	0.021	0.036	0.054	0.067	0.084	0.097	0.111	0.124	0.136	0.145	0.151	0.162	0.169	0.085
421	0.009	0.019	0.033	0.048	0.06	0.075	0.087	0.098	0.111	0.121	0.128	0.134	0.144	0.149	0.077
425	0.007	0.016	0.029	0.042	0.051	0.063	0.073	0.082	0.092	0.101	0.108	0.112	0.121	0.125	0.067
429	0.006	0.013	0.022	0.035	0.042	0.051	0.059	0.066	0.074	0.081	0.086	0.089	0.097	0.1	0.059
433	0.006	0.011	0.019	0.029	0.035	0.041	0.048	0.053	0.059	0.065	0.069	0.071	0.077	0.081	0.053
437	0.005	0.009	0.016	0.025	0.029	0.036	0.04	0.044	0.049	0.054	0.058	0.059	0.065	0.068	0.048
441	0.005	0.009	0.015	0.023	0.027	0.031	0.035	0.039	0.043	0.048	0.051	0.052	0.058	0.06	0.044
445	0.004	0.008	0.013	0.021	0.024	0.029	0.032	0.035	0.039	0.043	0.046	0.047	0.052	0.054	0.04
449	0.005	0.007	0.013	0.02	0.023	0.026	0.029	0.033	0.036	0.04	0.043	0.044	0.048	0.05	0.037
453	0.004	0.006	0.012	0.018	0.021	0.024	0.027	0.03	0.033	0.036	0.038	0.039	0.043	0.045	0.034
457	0.004	0.006	0.01	0.016	0.019	0.023	0.025	0.026	0.029	0.033	0.035	0.035	0.039	0.041	0.034
461	0.004	0.006	0.011	0.016	0.018	0.021	0.024	0.026	0.029	0.032	0.034	0.034	0.038	0.039	0.03
465	0.004	0.005	0.01	0.016	0.018	0.02	0.023	0.025	0.026	0.03	0.032	0.032	0.035	0.037	0.028
469	0.004	0.005	0.009	0.014	0.017	0.019	0.021	0.023	0.026	0.028	0.03	0.029	0.033	0.034	0.026
473	0.004	0.005	0.008	0.014	0.016	0.018	0.019	0.022	0.023	0.026	0.028	0.028	0.031	0.033	0.025
477	0.003	0.004	0.007	0.012	0.015	0.016	0.018	0.02	0.021	0.025	0.026	0.026	0.028	0.03	0.025
481	0.003	0.004	0.007	0.013	0.015	0.017	0.019	0.02	0.021	0.023	0.025	0.024	0.028	0.029	0.022
485	0.003	0.003	0.008	0.012	0.013	0.015	0.018	0.02	0.022	0.024	0.025	0.025	0.029	0.029	0.022
489	0.002	0.004	0.007	0.012	0.014	0.016	0.018	0.02	0.022	0.024	0.026	0.026	0.029	0.03	0.02
493	0.003	0.004	0.007	0.012	0.013	0.016	0.018	0.019	0.021	0.024	0.025	0.025	0.028	0.029	0.019
497	0.003	0.004	0.007	0.012	0.014	0.016	0.017	0.018	0.019	0.022	0.024	0.023	0.027	0.028	0.018
501	0.003	0.003	0.006	0.011	0.012	0.014	0.016	0.017	0.018	0.021	0.023	0.022	0.026	0.026	0.017
505	0.002	0.003	0.006	0.011	0.013	0.015	0.015	0.016	0.017	0.021	0.022	0.022	0.024	0.024	0.016
509	0.003	0.003	0.005	0.01	0.012	0.013	0.014	0.015	0.016	0.02	0.02	0.02	0.024	0.024	0.017
513	0.003	0.002	0.006	0.011	0.012	0.013	0.015	0.016	0.017	0.02	0.021	0.021	0.024	0.024	0.015
517	0.002	0.003	0.005	0.009	0.012	0.012	0.013	0.014	0.016	0.018	0.019	0.019	0.022	0.023	0.015
521	0.002	0.002	0.005	0.01	0.011	0.012	0.014	0.015	0.015	0.019	0.02	0.019	0.022	0.023	0.013
525	0.002	0.003	0.005	0.011	0.012	0.013	0.014	0.015	0.016	0.019	0.02	0.019	0.022	0.022	0.013
529	0.003	0.003	0.006	0.01	0.012	0.014	0.015	0.016	0.017	0.02	0.021	0.022	0.024	0.024	0.015
533	0.001	0.003	0.006	0.01	0.011	0.013	0.014	0.016	0.018	0.021	0.022	0.021	0.023	0.024	0.012
537	0.002	0.002	0.005	0.01	0.012	0.012	0.014	0.015	0.016	0.019	0.02	0.02	0.023	0.023	0.012
541	0.002	0.003	0.005	0.009	0.01	0.012	0.013	0.014	0.016	0.018	0.019	0.019	0.022	0.022	0.012
545	0.002	0.002	0.006	0.011	0.011	0.013	0.014	0.016	0.017	0.02	0.02	0.021	0.024	0.024	0.01
549	0.002	0.003	0.005	0.01	0.012	0.012	0.014	0.015	0.015	0.019	0.02	0.019	0.021	0.022	0.01
553	0.002	0.002	0.005	0.009	0.009	0.012	0.013	0.013	0.014	0.018	0.018	0.018	0.02	0.021	0.011
557	0.002	0.002	0.004	0.009	0.009	0.011	0.012	0.013	0.014	0.016	0.017	0.017	0.019	0.019	0.01
561	0.002	0.002	0.004	0.008	0.011	0.011	0.012	0.013	0.013	0.016	0.017	0.016	0.018	0.019	0.011
565	0.002	0.002	0.005	0.008	0.009	0.01	0.012	0.012	0.013	0.015	0.017	0.016	0.018	0.018	0.011
569	0.002	0.002	0.004	0.009	0.009	0.011	0.012	0.012	0.013	0.016	0.017	0.017	0.019	0.02	0.009
573	0.002	0.002	0.005	0.008	0.009	0.011	0.012	0.013	0.013	0.016	0.016	0.016	0.017	0.018	0.01
577	0.002	0.002	0.005	0.007	0.009	0.011	0.011	0.012	0.013	0.016	0.018	0.016	0.019	0.019	0.008
581	0.002	0.002	0.004	0.009	0.009	0.011	0.011	0.012	0.012	0.014	0.015	0.015	0.017	0.018	0.007
585	0.001	0.001	0.003	0.007	0.008	0.009	0.01	0.01	0.011	0.013	0.014	0.013	0.015	0.016	0.009
589	0.001	0.001	0.004	0.007	0.008	0.008	0.009	0.01	0.01	0.012	0.012	0.012	0.015	0.015	0.008
593	0.001	0.002	0.003	0.007	0.008	0.008	0.008	0.009	0.009	0.012	0.013	0.013	0.015	0.015	0.007
597	0.002	0.001	0.002	0.005	0.006	0.007	0.008	0.008	0.009	0.01	0.011	0.012	0.013	0.013	0.007
601	0.001	0	0.002	0.006	0.008	0.007	0.008	0.009	0.008	0.01	0.011	0.01	0.012	0.012	0.009
605	0.002	0.001	0.003	0.006	0.007	0.009	0.008	0.008	0.009	0.011	0.012	0.011	0.014	0.014	0.008
609	0.002	0.001	0.003	0.007	0.007	0.007	0.008	0.009	0.01	0.011	0.012	0.011	0.013	0.013	0.007
613	0.001	0	0.004	0.007	0.008	0.008	0.009	0.008	0.008	0.01	0.01	0.01	0.012	0.012	0.008
617	0.001	0	0.003	0.006	0.006	0.007	0.006	0.006	0.006	0.007	0.01	0.009	0.01	0.01	0.007
621	0.002	0.002	0.003	0.005	0.007	0.007	0.008	0.007	0.008	0.01	0.011	0.01	0.012	0.012	0.005
625	0.002	0.002	0.003	0.005	0.007	0.007	0.007	0.007	0.007	0.009	0.01	0.01	0.012	0.011	0.009
629	0.002	0.002	0.003	0.006	0.006	0.006	0.006	0.006	0.007	0.009	0.01	0.009	0.01	0.01	0.006
633	0.001	0.001	0.003	0.005	0.005	0.007	0.006	0.006	0.006	0.008	0.009	0.008	0.009	0.009	0.005
637	0.003	0.002	0.003	0.006	0.006	0.007	0.007	0.006	0.006	0.008	0.009	0.008	0.01	0.01	0.005
641	0.001	0.001	0.003	0.004	0.006	0.006	0.004	0.005	0.004	0.007	0.008	0.006	0.008	0.007	0.003
645	0	0	0.001	0.003	0.004	0.003	0.003	0.004	0.002	0.004	0.006	0.003	0.004	0.004	0.002
649	0.002	0.001	0.002	0.003	0.003	0.003	0.003	0.003	0.003	0.004	0.005	0.003	0.003	0.004	0.003
653	0.001	0	0.002	0.004	0.003	0.003	0.004	0.004	0.003	0.004	0.005	0.004	0.005	0.005	0.001
657	0.001	0	0.001	0.003	0.003	0.002	0.002	0.003	0.002	0.004	0.005	0.003	0.004	0.004	0
661	0	-0.001	0	0.002	0.003	0.003	0.003	0.002	0.001	0.002	0.003	0.002	0.003	0.003	0.001
665	0.001	-0.001	0	0.003	0.003	0.002	0.002	0.002	0	0.002	0.003	0.001	0.003	0.003	0.001
669	0	0	0	0.001	0.003	0.001	0.001	0	0	0.001	0.002	0.002	0.002	0.002	-0.001
673	0	0	0.002	0.002	0	0.001	-0.001	0	-0.001	0	0.001	0	0.001	0.001	-0.001
677	0	-0.001	0.001	0.001	0.001	0.001	0	0	0	0	0.001	-0.001	0.001	0	-0.001
681	0	-0.001	0	0.002	0	0.001	0.001	0	-0.001	-0.001	-0.001	-0.001	-0.001	-0.001	-0.001
685	0.002	0.001	0.001	0.003	0.003	0.002	0.002	0	-0.001	0	0.001	0	0	0	-0.003
689	0.001	0	0.001	0.002	0.001	0.003	0.001	0.001	0	0.002	0.002	0	0.001	0	-0.002
693	-0.001	-0.001	0	0.002	0.002	-0.001	-0.001	-0.001	-0.002	-0.001	0	-0.001	-0.001	0	-0.001
697	0	-0.001	0.003	0.004	0.003	0.003	0.001	0.001	-0.001	0.002	0.001	-0.001	-0.001	-0.001	0

## Sheet: Figure 2 b
Wavelength (nm)	Control	Reduced	Oxidized
253	0.025	2.493	0.661
257	0.026	2.435	0.528
261	0.027	2.826	0.433
265	0.028	2.448	0.357
269	0.028	2.43	0.296
273	0.028	2.513	0.247
277	0.028	2.478	0.208
281	0.024	2.576	0.175
285	0.021	2.704	0.148
289	0.017	2.681	0.125
293	0.01	2.633	0.104
297	0.008	2.7	0.09
301	0.01	2.6	0.078
305	0.01	2.541	0.07
309	0.012	2.648	0.065
313	0.016	2.696	0.061
317	0.017	2.648	0.059
321	0.022	2.583	0.06
325	0.027	2.599	0.06
329	0.033	2.481	0.062
333	0.038	2.486	0.065
337	0.044	2.487	0.067
341	0.049	2.499	0.07
345	0.056	2.583	0.074
349	0.061	2.596	0.076
353	0.066	2.649	0.081
357	0.073	2.737	0.086
361	0.077	2.809	0.088
365	0.082	2.697	0.092
369	0.085	2.5	0.096
373	0.092	1.629	0.102
377	0.1	0.974	0.112
381	0.111	0.594	0.123
385	0.125	0.366	0.141
389	0.142	0.237	0.16
393	0.163	0.165	0.186
397	0.191	0.13	0.213
401	0.212	0.113	0.232
405	0.216	0.108	0.232
409	0.196	0.113	0.212
413	0.163	0.122	0.18
417	0.126	0.135	0.146
421	0.095	0.145	0.115
425	0.069	0.147	0.088
429	0.049	0.145	0.066
433	0.036	0.132	0.051
437	0.027	0.11	0.041
441	0.022	0.084	0.035
445	0.019	0.061	0.031
449	0.017	0.042	0.027
453	0.014	0.027	0.024
457	0.012	0.017	0.021
461	0.011	0.012	0.019
465	0.011	0.008	0.019
469	0.01	0.006	0.018
473	0.01	0.005	0.017
477	0.009	0.003	0.017
481	0.01	0.003	0.016
485	0.01	0.002	0.017
489	0.01	0.003	0.017
493	0.01	0.002	0.016
497	0.011	0.004	0.017
501	0.01	0.003	0.015
505	0.009	0.003	0.015
509	0.01	0.004	0.014
513	0.009	0.004	0.014
517	0.008	0.004	0.015
521	0.009	0.005	0.014
525	0.009	0.007	0.014
529	0.008	0.008	0.013
533	0.009	0.008	0.012
537	0.008	0.009	0.013
541	0.007	0.01	0.013
545	0.007	0.01	0.011
549	0.006	0.011	0.011
553	0.006	0.012	0.009
557	0.006	0.012	0.011
561	0.007	0.013	0.009
565	0.005	0.012	0.009
569	0.006	0.011	0.01
573	0.007	0.011	0.011
577	0.006	0.01	0.01
581	0.006	0.009	0.01
585	0.005	0.008	0.008
589	0.005	0.008	0.008
593	0.006	0.008	0.009
597	0.005	0.006	0.009
601	0.006	0.006	0.007
605	0.006	0.007	0.008
609	0.006	0.006	0.007
613	0.007	0.006	0.007
617	0.005	0.006	0.008
621	0.006	0.006	0.006
625	0.005	0.005	0.006
629	0.004	0.006	0.005
633	0.004	0.007	0.005
637	0.001	0.004	0.001
641	0.002	0.005	0.003
645	0.002	0.004	0.001
649	-3.46945e-18	0.003	0
653	3.46945e-18	0.002	-0.001
657	-0.001	0.002	-0.001
661	3.46945e-18	0.001	-0.001
665	3.46945e-18	0.002	0
669	-0.003	0	-0.003
673	-0.002	-0.001	-0.002
677	-0.001	0	-0.003
681	-0.001	0	-0.001
685	0.001	0.001	-0.002
689	-0.004	-0.004	-0.003
693	-0.002	-0.001	-0.001
697	0	0	0

## Sheet: Figure 2 c
		Absorbance 405 nm
		pH 5	pH 5.5	pH 6	pH 6.5	pH 7	pH 7.4	pH 8	pH 9	pH 10
Hemin concentration (µM)	0.5	0.017	0.017	0.025	0.039	0.044	0.049	0.043	0.033	0.025
	0.94	0.028	0.028	0.065	0.087	0.104	0.104	0.083	0.06	0.047
	1.4	0.039	0.039	0.09	0.119	0.133	0.129	0.107	0.093	0.061
	1.86	0.056	0.056	0.12	0.159	0.175	0.167	0.126	0.092	0.077
	2.33	0.073	0.073	0.153	0.196	0.214	0.203	0.165	0.107	0.095
	3.01	0.092	0.092	0.186	0.237	0.247	0.229	0.185	0.125	0.108
	3.7	0.114	0.114	0.212	0.261	0.269	0.246	0.187	0.139	0.125
	4.37	0.144	0.144	0.22	0.269	0.273	0.264	0.199	0.158	0.143
	5.49	0.163	0.163	0.213	0.266	0.276	0.261	0.201	0.168	0.145
	6.6	0.175	0.175	0.212	0.261	0.271	0.26	0.204	0.173	0.155
	7.5	0.177	0.177	0.211	0.26	0.275	0.265	0.214	0.191	0.174

## Sheet: Figure 3 a
q	Dri1	Zn-Dri1	Dri1 H21A	Dri1 H79A-R90A	Dri1 + heme	apo-Dri1 + heme	Co-Dri1 + heme	Zn-Dri1 + heme	Dri1 H21A + heme	Dri1 H79A-R90A + heme
0.005	0.273416	-0.644973	-1.14692	-1.65788	-2.72208	-3.45171	-4.2429	-4.99795	-5.55594	-6.35185
0.0075	0	-0.785354	-1.23177	-1.82902	-2.97636	-3.45745	-4.2	-4.92824	-5.6762	-6.40783
0.01	-0.0254621	-0.760169	-1.27283	-1.82261	-3.03698	-3.5	-4.21469	-4.97506	-5.7	-6.41195
0.0125	0.0059858	-0.780727	-1.3	-1.9	-3	-3.50841	-4.22713	-5	-5.70981	-6.45285
0.015	-0.0105622	-0.724009	-1.30315	-1.92169	-2.98811	-3.51994	-4.24374	-5.00205	-5.71179	-6.5
0.0175	-0.00602185	-0.744784	-1.32752	-1.93153	-3.00385	-3.53461	-4.23823	-5.01721	-5.72505	-6.50505
0.02	-0.0185576	-0.7	-1.32711	-1.96776	-3.00944	-3.55074	-4.25994	-5.02909	-5.74392	-6.51389
0.0225	-0.0421518	-0.703351	-1.35104	-1.96531	-3.0361	-3.55572	-4.27919	-5.04467	-5.76038	-6.52525
0.025	-0.0555484	-0.737179	-1.34815	-1.9843	-3.04768	-3.57624	-4.2865	-5.05977	-5.78559	-6.53564
0.0275	-0.0679213	-0.736863	-1.35748	-1.97393	-3.07677	-3.59294	-4.30467	-5.08175	-5.8006	-6.57146
0.03	-0.0739637	-0.743195	-1.37747	-2.0208	-3.06576	-3.61883	-4.32899	-5.09292	-5.81876	-6.59015
0.0325	-0.101408	-0.755014	-1.39246	-2.03255	-3.11246	-3.63786	-4.35447	-5.11795	-5.841	-6.60979
0.035	-0.101408	-0.754371	-1.41361	-2.03036	-3.124	-3.66496	-4.36822	-5.14363	-5.86836	-6.64229
0.0375	-0.124513	-0.782377	-1.43095	-2.05287	-3.14996	-3.68593	-4.39279	-5.16111	-5.88389	-6.65058
0.04	-0.136914	-0.808474	-1.44722	-2.06094	-3.17407	-3.70934	-4.41659	-5.18711	-5.91085	-6.67145
0.0425	-0.163071	-0.81255	-1.46122	-2.10042	-3.19202	-3.73711	-4.44937	-5.21043	-5.94022	-6.70507
0.045	-0.17239	-0.830062	-1.48508	-2.10511	-3.2225	-3.76876	-4.47352	-5.24296	-5.96621	-6.73851
0.0475	-0.183598	-0.848943	-1.49674	-2.12939	-3.24955	-3.79695	-4.50021	-5.2757	-5.99903	-6.76271
0.05	-0.211022	-0.854252	-1.51633	-2.14249	-3.28754	-3.82255	-4.53097	-5.30675	-6.02843	-6.80103
0.055	-0.268726	-0.921396	-1.54482	-2.19512	-3.35527	-3.90065	-4.60195	-5.37687	-6.09478	-6.8639
0.06	-0.308281	-0.956542	-1.61103	-2.2485	-3.41945	-3.96962	-4.67421	-5.44405	-6.17125	-6.93795
0.065	-0.359628	-1.0061	-1.66254	-2.29859	-3.49851	-4.05187	-4.7549	-5.52273	-6.24966	-7.00818
0.07	-0.433818	-1.07138	-1.71326	-2.35555	-3.58208	-4.13377	-4.84024	-5.61316	-6.33756	-7.08752
0.075	-0.481856	-1.12295	-1.7806	-2.4211	-3.67243	-4.22898	-4.93254	-5.70606	-6.42826	-7.18733
0.08	-0.554936	-1.18028	-1.83821	-2.48091	-3.76257	-4.32267	-5.02542	-5.80375	-6.52772	-7.26689
0.085	-0.612095	-1.24475	-1.90509	-2.5409	-3.8576	-4.43039	-5.12944	-5.91186	-6.62775	-7.37727
0.09	-0.680099	-1.321	-1.97328	-2.62824	-3.94544	-4.53772	-5.23873	-6.01768	-6.73964	-7.47501
0.095	-0.751476	-1.37925	-2.04399	-2.6787	-4.04635	-4.64137	-5.34722	-6.12587	-6.84991	-7.58178
0.1	-0.830922	-1.46175	-2.11606	-2.76222	-4.1795	-4.75174	-5.46892	-6.242	-6.96412	-7.69167
0.11	-0.983209	-1.6172	-2.27221	-2.92635	-4.3898	-5.00151	-5.71674	-6.48568	-7.19542	-7.92623
0.12	-1.14933	-1.78053	-2.45111	-3.08425	-4.63168	-5.25758	-5.97918	-6.7511	-7.45382	-8.16942
0.13	-1.33417	-1.95343	-2.62009	-3.27139	-4.87334	-5.53228	-6.25035	-7.03003	-7.6994	-8.42201
0.14	-1.51515	-2.13977	-2.80211	-3.45483	-5.12676	-5.79905	-6.52364	-7.30054	-7.96552	-8.68439
0.15	-1.74334	-2.3397	-3.00633	-3.66836	-5.37522	-6.06533	-6.79482	-7.57469	-8.20702	-8.95904
0.16	-1.94045	-2.54555	-3.21311	-3.8835	-5.64454	-6.32779	-7.05275	-7.83352	-8.45279	-9.19357
0.17	-2.13793	-2.77483	-3.43909	-4.09447	-5.87175	-6.55954	-7.2956	-8.08149	-8.6917	-9.45163
0.18	-2.41317	-2.98211	-3.65861	-4.32599	-6.11876	-6.81666	-7.52916	-8.30843	-8.89858	-9.73965
0.19	-2.62527	-3.20221	-3.88243	-4.5653	-6.33949	-6.99073	-7.74063	-8.49953	-9.09788	-9.98556
0.2	-2.83108	-3.43815	-4.12974	-4.84203	-6.50286	-7.2285	-7.92461	-8.70581	-9.32288	-10.1858
0.22	-3.27185	-3.82961	-4.54609	-5.26353	-6.89781	-7.59241	-8.31067	-9.09175	-9.63142	-10.6622
0.24	-3.73944	-4.15653	-4.93826	-5.65541	-7.16376	-7.94927	-8.67449	-9.473	-10.0005	-10.9034
0.26	-4.10105	-4.44338	-5.23995	-5.90532	-7.29291	-8.1635	-8.7937	-9.67587	-10.3249	-11.3194
0.28	-4.09314	-4.55786	-5.42251	-6.02635	-7.80186	-8.31266	-8.97453	-9.7695	-10.5596	-11.345
0.3	-4.46696	-4.76256	-5.42312	-5.97072	-7.66957	-8.2985	-8.94313	-9.77434	-10.4758	-11.1307
0.32	-3.99207	-4.69275	-5.41803	-6.10022	-7.57281	-8.22848	-8.87023	-9.70034	-10.3993	-11.1367
0.34	-4.27192	-4.58369	-5.34961	-5.96982	-7.49602	-8.13115	-8.78785	-9.57757	-10.3809	-11.341
0.36	-4.22671	-4.60264	-5.29621	-6.1393	-7.54548	-8.0617	-8.76758	-9.56372	-10.4144	-11.2804
0.38	-4.11038	-4.54256	-5.34589	-6.08525	-7.44415	-8.06964	-8.73582	-9.52266	-10.4758	-11.2079
0.4	-4.047	-4.51583	-5.28325	-6.03397	-7.56129	-8.02557	-8.72763	-9.552	-10.383	-11.1927
0.42	-3.94929	-4.45852	-5.32036	-6.00987	-7.488	-8.08604	-8.76096	-9.53531	-10.3505	-11.308
0.44	-3.96243	-4.48603	-5.28695	-5.96445	-7.53826	-8.05005	-8.73987	-9.54362	-10.2948	-11.3002
0.46	-3.93518	-4.48175	-5.19332	-6.01901	-7.41689	-8.08079	-8.74077	-9.54619	-10.3289	-11.2242
0.48	-3.88719	-4.49708	-5.29911	-6.04503	-7.41124	-8.03353	-8.71672	-9.52266	-10.2916	-11.3151
0.5	-3.9992	-4.49953	-5.30827	-6.01431	-7.38691	-8.04752	-8.72201	-9.49783	-10.2967	-11.266
0.55	-3.98983	-4.5204	-5.29504	-6.0169	-7.39796	-8.06273	-8.74589	-9.55719	-10.3309	-11.1841
0.6	-3.9532	-4.52624	-5.3356	-6.16052	-7.45328	-8.2039	-8.8444	-9.68101	-10.3143	-11.2009
0.65	-4.20083	-4.60581	-5.39923	-6.18832	-7.59244	-8.31319	-8.95405	-9.81982	-10.3993	-11.1656
0.7	-4.17928	-4.74191	-5.57711	-6.37899	-7.65464	-8.3875	-9.07385	-9.92124	-10.529	-11.288
0.75	-4.39358	-4.83532	-5.72101	-6.56762	-7.82341	-8.49055	-9.14241	-10.0027	-10.6951	-11.4977
0.8	-4.50935	-5.0216	-5.94735	-6.7644	-7.87521	-8.63164	-9.29234	-10.12	-10.8752	-11.7149
0.85	-4.6639	-5.10516	-6.1237	-6.98891	-8.09458	-8.80391	-9.41575	-10.2833	-11.0171	-11.9099
0.9	-4.83632	-5.16124	-6.26799	-7.08403	-8.26761	-8.88013	-9.5481	-10.363	-11.1284	-12.0683
0.95	-4.95251	-5.24957	-6.29754	-7.20833	-8.23181	-8.94883	-9.5782	-10.395	-11.2068	-12.1426
1	-4.79012	-5.19553	-6.33161	-7.2486	-8.41173	-8.95559	-9.56065	-10.405	-11.229	-12.1094

## Sheet: Figure 3 b
q^2	Native-Dri1	Zn-Dri1	H21A	H79AR90A	Native-Dri1 Heme	apo-Dri1 heme	Co-Dri1 Heme	Zn-Dri1 Heme	H21A Heme	H79AR90A Heme
2.5e-05	0.273416	0.0550272	0.153082	0.242119	0.277916	0.0482892	-0.0429011	0.00204569	0.144055	0.148146
5.625e-05	0	-0.0853538	0.068232	0.0709832	0.0236398	0.0425462	0	0.0717649	0.023803	0.0921705
0.0001	-0.0254621	-0.0601685	0.027165	0.0773867	-0.0369849	0	-0.0146931	0.0249423	0	0.0880497
0.00015625	0.0059858	-0.0807272	0	0	0	-0.00840613	-0.0271319	0	-0.00981362	0.0471468
0.000225	-0.0105622	-0.0240085	-0.00315209	-0.0216895	0.0118897	-0.0199443	-0.043738	-0.00204988	-0.011788	0
0.00030625	-0.00602185	-0.0447836	-0.0275192	-0.0315263	-0.00385192	-0.0346123	-0.0382275	-0.0172121	-0.0250507	-0.00505253
0.0004	-0.0185576	0	-0.0271149	-0.0677621	-0.00944213	-0.0507399	-0.0599437	-0.0290879	-0.0439192	-0.0138891
0.00050625	-0.0421518	-0.00335111	-0.0510449	-0.0653051	-0.0360987	-0.0557201	-0.0791882	-0.044669	-0.0603805	-0.0252498
0.000625	-0.0555484	-0.037179	-0.0481511	-0.0842982	-0.0476801	-0.0762401	-0.0865015	-0.0597717	-0.0855919	-0.0356409
0.00075625	-0.0679213	-0.0368634	-0.0574824	-0.0739312	-0.0767731	-0.0929412	-0.104666	-0.0817507	-0.100598	-0.071459
0.0009	-0.0739637	-0.0431945	-0.0774726	-0.120805	-0.0657638	-0.11883	-0.128985	-0.092924	-0.11876	-0.0901511
0.00105625	-0.101408	-0.0550139	-0.0924622	-0.132547	-0.112458	-0.137864	-0.154471	-0.117954	-0.141	-0.109791
0.001225	-0.101408	-0.0543714	-0.113612	-0.130362	-0.123996	-0.164959	-0.16822	-0.143626	-0.168357	-0.142285
0.00140625	-0.124513	-0.0823771	-0.13095	-0.152874	-0.149959	-0.185934	-0.192795	-0.161115	-0.183885	-0.150576
0.0016	-0.136914	-0.108474	-0.147225	-0.160943	-0.174069	-0.209341	-0.216593	-0.187111	-0.21085	-0.171452
0.00180625	-0.163071	-0.11255	-0.161224	-0.200415	-0.192022	-0.237112	-0.24937	-0.210426	-0.240216	-0.205072
0.002025	-0.17239	-0.130062	-0.185079	-0.205108	-0.222503	-0.268759	-0.273518	-0.242963	-0.266213	-0.238513
0.00225625	-0.183598	-0.148943	-0.196745	-0.229389	-0.249546	-0.296954	-0.300209	-0.275695	-0.299031	-0.262709
0.0025	-0.211022	-0.154252	-0.216332	-0.242487	-0.28754	-0.322554	-0.330974	-0.306748	-0.328432	-0.301033
0.003025	-0.268726	-0.221396	-0.244817	-0.295117	-0.355272	-0.400647	-0.401945	-0.376868	-0.39478	-0.363901
0.0036	-0.308281	-0.256542	-0.311032	-0.348498	-0.419445	-0.469617	-0.474212	-0.44405	-0.471254	-0.43795
0.004225	-0.359628	-0.306099	-0.362537	-0.398592	-0.498514	-0.551865	-0.554899	-0.522728	-0.549656	-0.508177
0.0049	-0.433818	-0.371381	-0.413265	-0.455549	-0.582079	-0.633773	-0.640236	-0.613157	-0.63756	-0.587521
0.005625	-0.481856	-0.422953	-0.480602	-0.521095	-0.672432	-0.728982	-0.732541	-0.706063	-0.728262	-0.687329
0.0064	-0.554936	-0.480275	-0.53821	-0.580914	-0.762567	-0.82267	-0.82542	-0.803755	-0.827721	-0.766888
0.007225	-0.612095	-0.544748	-0.605087	-0.640896	-0.857603	-0.930395	-0.92944	-0.911864	-0.927749	-0.877274
0.0081	-0.680099	-0.620996	-0.673283	-0.728239	-0.945438	-1.03772	-1.03873	-1.01768	-1.03964	-0.975011
0.009025	-0.751476	-0.679254	-0.743985	-0.778697	-1.04635	-1.14137	-1.14722	-1.12587	-1.14991	-1.08178
0.01	-0.830922	-0.761749	-0.816057	-0.862224	-1.1795	-1.25174	-1.26892	-1.242	-1.26412	-1.19167
0.0121	-0.983209	-0.917204	-0.972212	-1.02635	-1.3898	-1.50151	-1.51674	-1.48568	-1.49542	-1.42623
0.0144	-1.14933	-1.08053	-1.15111	-1.18425	-1.63168	-1.75758	-1.77918	-1.7511	-1.75382	-1.66942
0.0169	-1.33417	-1.25343	-1.32009	-1.37139	-1.87334	-2.03228	-2.05035	-2.03003	-1.9994	-1.92201
0.0196	-1.51515	-1.43977	-1.50211	-1.55483	-2.12676	-2.29905	-2.32364	-2.30054	-2.26552	-2.18439
0.0225	-1.74334	-1.6397	-1.70633	-1.76836	-2.37522	-2.56533	-2.59482	-2.57469	-2.50702	-2.45904
0.0256	-1.94045	-1.84555	-1.91311	-1.9835	-2.64454	-2.82779	-2.85275	-2.83352	-2.75279	-2.69357
0.0289	-2.13793	-2.07483	-2.13909	-2.19447	-2.87175	-3.05954	-3.0956	-3.08149	-2.9917	-2.95163
0.0324	-2.41317	-2.28211	-2.35861	-2.42599	-3.11876	-3.31666	-3.32916	-3.30843	-3.19858	-3.23965
0.0361	-2.62527	-2.50221	-2.58243	-2.6653	-3.33949	-3.49073	-3.54063	-3.49953	-3.39788	-3.48556
0.04	-2.83108	-2.73815	-2.82974	-2.94203	-3.50286	-3.7285	-3.72461	-3.70581	-3.62288	-3.68581
0.0484	-3.27185	-3.12961	-3.24609	-3.36353	-3.89781	-4.09241	-4.11067	-4.09175	-3.93142	-4.16222
0.0576	-3.73944	-3.45653	-3.63826	-3.75541	-4.16376	-4.44927	-4.47449	-4.473	-4.30054	-4.40337

## Sheet: Figure 3 c
Dri1		Zn-Dri1		Dri1 H21A		Dri1 H79A-R90A			Dri1 + heme		apo-Dri1 + heme		Co-Dri1 + heme		Zn-Dri1 + heme		Dri1 H21A + heme		Dri1 H79A-R90A + heme
R	P(R)/I(0)	R	P(R)/I(0)	R	P(R)/I(0)	R	P(R)/I(0)		R	P(R)/I(0)	R	P(R)/I(0)	R	P(R)/I(0)	R	P(R)/I(0)	R	P(R)/I(0)	R	P(R)/I(0)
0	0	0	0	0	0	0	0		0	0	0	0	0	0	0	0	0	0	0	0
0.8413	0.000405896	0.8475	0.000551263	0.9661	0.000424128	0.9322	0.000328809		1	0.000295845	1.033	0.000283389	1	0.00029599	0.9841	0.000279234	1.589	0.000373633	1.05	0.000244153
1.683	0.000636054	1.695	0.000789896	1.932	0.000662044	1.864	0.000559557		2	0.000436643	2.066	0.000386116	2	0.000397954	1.968	0.000377823	3.177	0.000422917	2.1	0.00036531
2.524	0.00073167	2.542	0.000816939	2.898	0.000764659	2.797	0.000704788		3	0.00047071	3.098	0.000395818	3	0.000397629	2.952	0.000382863	4.766	0.000424219	3.15	0.000408089
3.365	0.000747921	3.39	0.000757207	3.864	0.000796751	3.729	0.000785121		4	0.000459909	4.131	0.000401638	4	0.000390323	3.937	0.000384409	6.354	0.000550065	4.2	0.000425201
4.206	0.000741497	4.237	0.000716196	4.831	0.000818146	4.661	0.000832608		5	0.000463648	5.164	0.000453595	5	0.000431564	4.921	0.000433535	7.943	0.000824219	5.25	0.000462017
5.048	0.000758881	5.085	0.000752452	5.797	0.000876585	5.593	0.000886427		6	0.000523889	6.197	0.000557077	6	0.000527683	5.905	0.000533065	9.531	0.00121419	6.3	0.00054965
5.889	0.000831066	5.932	0.00087578	6.763	0.00100634	6.525	0.000986941		7	0.000659742	7.23	0.000698394	7	0.000660334	6.889	0.000661492	11.12	0.00165299	7.35	0.000708582
6.73	0.000973545	6.78	0.00106657	7.729	0.00123078	7.458	0.00116739		8	0.000868301	8.262	0.000872265	8	0.000818152	7.873	0.00080578	12.71	0.00202734	8.4	0.000946331
7.571	0.00118934	7.627	0.00130253	8.695	0.00155725	8.39	0.00144084		9	0.00113045	9.295	0.00108656	9	0.00100877	8.857	0.000974462	14.3	0.00225326	9.45	0.00124942
8.413	0.0014709	8.475	0.00157325	9.661	0.00196731	9.322	0.00179501		10	0.00141919	10.33	0.00134526	10	0.0012442	9.841	0.00118683	15.89	0.00237695	10.5	0.00157765
9.254	0.00180197	9.322	0.00188143	10.63	0.00241284	10.25	0.00219114		11	0.00170295	11.36	0.00162768	11	0.00151648	10.83	0.00144489	17.47	0.00250195	11.55	0.00187425
10.1	0.00215722	10.17	0.00222734	11.59	0.00282686	11.19	0.00257776		12	0.00195679	12.39	0.00189393	12	0.0017925	11.81	0.0017211	19.06	0.00264258	12.6	0.00209178
10.94	0.00250718	11.02	0.00259435	12.56	0.0031458	12.12	0.00290503		13	0.00216494	13.43	0.00210736	13	0.0020263	12.79	0.00197312	20.65	0.0027168	13.65	0.00221934
11.78	0.00282124	11.86	0.00294591	13.53	0.00333597	13.05	0.00314325		14	0.00232447	14.46	0.00226151	14	0.00219841	13.78	0.00216801	22.24	0.00268359	14.7	0.00228986
12.62	0.00307634	12.71	0.00323626	14.49	0.00341521	13.98	0.00329007		15	0.00244495	15.49	0.00238008	15	0.00231693	14.76	0.00230511	23.83	0.00259115	15.75	0.00236064
13.46	0.0032619	13.56	0.00342942	15.46	0.00343304	14.92	0.00336723		16	0.00254009	16.52	0.00249326	16	0.00241922	15.75	0.00241196	25.42	0.00249414	16.8	0.00247291
14.3	0.00338284	14.41	0.00352452	16.42	0.00344295	15.85	0.00340681		17	0.00262069	17.56	0.00260968	17	0.00252638	16.73	0.00251546	27.01	0.00239258	17.85	0.00262639
15.14	0.00345465	15.25	0.00354532	17.39	0.00347464	16.78	0.00343372		18	0.00268841	18.59	0.00270993	18	0.00264004	17.71	0.00262164	28.59	0.00227148	18.9	0.00277677
15.98	0.00349509	16.1	0.00353343	18.36	0.00351624	17.71	0.00345588		19	0.00273702	19.62	0.00276275	19	0.00272934	18.7	0.00271102	30.18	0.00214063	19.95	0.00287788
16.83	0.00351587	16.95	0.00353046	19.32	0.00352813	18.64	0.003463		20	0.00275987	20.66	0.00275736	20	0.00276668	19.68	0.00275672	31.77	0.00200586	21	0.00289863
17.67	0.00351965	17.8	0.00354829	20.29	0.0034687	19.58	0.00343649		21	0.00275613	21.69	0.00271424	21	0.00275369	20.67	0.00275067	33.36	0.00185352	22.05	0.00285196
18.51	0.0035	18.64	0.00356909	21.25	0.00332805	20.51	0.00336169		22	0.00273328	22.72	0.00266897	22	0.00271635	21.65	0.00271438	34.95	0.00168164	23.1	0.00277418
19.35	0.0034486	19.49	0.00356612	22.22	0.00312797	21.44	0.00323783		23	0.0027017	23.75	0.00264633	23	0.00268712	22.63	0.00268078	36.54	0.00151367	24.15	0.00268862
20.19	0.00336092	20.34	0.00350669	23.19	0.00290214	22.37	0.00307638		24	0.00266722	24.79	0.00263663	24	0.00268063	23.62	0.0026707	38.12	0.00136654	25.2	0.00260824
21.03	0.00324225	21.19	0.00338187	24.15	0.00268621	23.31	0.00289672		25	0.00262484	25.82	0.00260968	25	0.00267738	24.6	0.00267473	39.71	0.00122982	26.25	0.00252372
21.87	0.00310355	22.03	0.00320357	25.12	0.00248811	24.24	0.00271468		26	0.0025617	26.85	0.00253746	26	0.00263842	25.59	0.00266129	41.3	0.00109375	27.3	0.0024265
22.71	0.00295729	22.88	0.00299851	26.08	0.00229992	25.17	0.00253819		27	0.0024678	27.89	0.00241889	27	0.00254749	26.57	0.00259879	42.89	0.000958984	28.35	0.00231631
23.56	0.00281104	23.73	0.00279465	27.05	0.00210578	26.1	0.00236486		28	0.00234441	28.92	0.0022766	28	0.00241273	27.56	0.00248454	44.48	0.000820313	29.4	0.00220145
24.4	0.00266402	24.58	0.00260446	28.02	0.00190293	27.03	0.00218955		29	0.00220773	29.95	0.00214186	29	0.00226985	28.54	0.00234073	46.07	0.000667318	30.45	0.00208711
25.24	0.00251058	25.42	0.00242883	28.98	0.00170147	27.97	0.00200791		30	0.00207852	30.98	0.00203406	30	0.00215295	29.52	0.0022043	47.66	0.000511068	31.5	0.00197096
26.08	0.00234505	26.27	0.00225973	29.95	0.00152001	28.9	0.00182113		31	0.00197175	32.02	0.00194675	31	0.00207339	30.51	0.00209745	49.24	0.000382292	32.55	0.00184677
26.92	0.0021678	27.12	0.00208975	30.92	0.00136965	29.83	0.00163395		32	0.00188575	33.05	0.00186806	32	0.00200844	31.49	0.00202016	50.83	0.000296224	33.6	0.0017148
27.76	0.00198564	27.97	0.00191947	31.88	0.00124564	30.76	0.00145271		33	0.0018064	34.08	0.00178829	33	0.00193376	32.48	0.00195363	52.42	0.000241406	34.65	0.00158621
28.6	0.00181104	28.81	0.0017575	32.85	0.00113292	31.69	0.00128294		34	0.00171708	35.11	0.00170529	34	0.00183634	33.46	0.00187903	54.01	0.000202799	35.7	0.00147524
29.44	0.00165495	29.66	0.00161189	33.81	0.00101684	32.63	0.00112782		35	0.00160989	36.15	0.00162014	35	0.00172268	34.44	0.00178965	55.6	0.000175065	36.75	0.00138735
30.29	0.00152192	30.51	0.00148588	34.78	0.000893819	33.56	0.00098892		36	0.00149273	37.18	0.00152851	36	0.00161244	35.43	0.00169288	57.19	0.000152018	37.8	0.00131242
31.13	0.00140816	31.36	0.00137415	35.75	0.000773376	34.49	0.000867432		37	0.00138014	38.21	0.00142072	37	0.00151632	36.41	0.0015961	58.78	0.000127409	38.85	0.00123205
31.97	0.00130461	32.2	0.00126686	36.71	0.000669374	35.42	0.000764543		38	0.00128334	39.25	0.00129568	38	0.00142767	37.4	0.00150202	60.36	0.000106445	39.9	0.00113326
32.81	0.00120181	33.05	0.00115572	37.68	0.000591125	36.36	0.000680649		39	0.00119942	40.28	0.00116094	39	0.00133041	38.38	0.0014039	61.95	9.36849e-05	40.95	0.00101893
33.65	0.00109486	33.9	0.00103982	38.64	0.000536846	37.29	0.000613376		40	0.00111467	41.31	0.00103169	40	0.00121578	39.37	0.00129839	63.54	6.92057e-05	42	0.000904071
34.49	0.000986017	34.75	0.000923923	39.61	0.000496632	38.22	0.000558765		41	0.00101454	42.34	0.000919694	41	0.0010906	40.35	0.00118616	65.13	0	43.05	0.000803993
35.33	0.000880197	35.59	0.000814264	40.58	0.000459588	39.15	0.00051207		42	0.000896967	43.38	0.000823758	42	0.000972073	41.33	0.0010746			44.1	0.000724138
36.17	0.000783069	36.44	0.000714413	41.54	0.00041977	40.08	0.000468144		43	0.000774823	44.41	0.00073375	43	0.000872707	42.32	0.000969758			45.15	0.000659321
37.02	0.000697279	37.29	0.000621694	42.51	0.000376783	41.02	0.000424218		44	0.000667221	45.44	0.000642557	44	0.000789739	43.3	0.000869624			46.2	0.000600207
37.86	0.000621693	38.14	0.000533135	43.47	0.000333399	41.95	0.000379937		45	0.000587869	46.48	0.000554597	45	0.000708719	44.29	0.000768145			47.25	0.000541613
38.7	0.00055291	38.98	0.000447845	44.44	0.000290808	42.88	0.000338385		46	0.000533444	47.51	0.000481513	46	0.000617146	45.27	0.000663777			48.3	0.000483796
39.54	0.00049093	39.83	0.000372065	45.41	0.00024901	43.81	0.000303878		47	0.00048899	48.54	0.000429234	47	0.000517292	46.25	0.000563642			49.35	0.000427016
40.38	0.000438398	40.68	0.000316196	46.37	0.000208597	44.75	0.000281084		48	0.000437059	49.57	0.000389027	48	0.000426206	47.24	0.000480645			50.4	0.000369199
41.22	0.000400227	41.53	0.00028841	47.34	0.0001729	45.68	0.000273288		49	0.00037204	50.61	0.000343214	49	0.000361098	48.22	0.000421976			51.45	0.000307493
42.06	0.000380574	42.37	0.000286033	48.31	0.000147524	46.61	0.000280016		50	0.000303822	51.64	0.00028188	50	0.000326189	49.21	0.000381317			52.5	0.000243557
42.9	0.000377853	43.22	0.000295067	49.27	0.000135717	47.54	0.000295805		51	0.000250893	52.67	0.000214078	51	0.00030703	50.19	0.000342272			53.55	0.000185818
43.75	0.000383598	44.07	0.000294859	50.24	0.000134984	48.47	0.000310368		52	0.000227337	53.7	0.000162984	52	0.000282351	51.17	0.000291868			54.6	0.000145424
44.59	0.000386243	44.92	0.000268886	51.2	0.000136945	49.41	0.000311397		53	0.000232904	54.74	0.000145737	53	0.000238188	52.16	0.000232325			55.65	0.000127975
45.43	0.000374187	45.76	0.000214324	52.17	0.000131676	50.34	0.000289197		54	0.000253137	55.77	0.000156624	54	0.000178763	53.14	0.000179973			56.7	0.000128779
46.27	0.000341459	46.61	0.000144042	53.14	0.000113768	51.27	0.000241433		55	0.00026801	56.8	0.000169667	55	0.000120734	54.13	0.000150806			57.75	0.000135546
47.11	0.000289872	47.46	7.94651e-05	54.1	8.55586e-05	52.2	0.000174951		56	0.000263357	57.84	0.000159211	56	8.17016e-05	55.11	0.000144019			58.8	0.000136246
47.95	0.000227702	48.31	3.71768e-05	55.07	5.47742e-05	53.14	0.000103562		57	0.000236518	58.87	0.000122453	57	6.7446e-05	56.1	0.000140591			59.85	0.000124968
48.79	0.000165722	49.15	1.72719e-05	56.03	2.73772e-05	54.07	4.2224e-05		58	0.000194599	59.9	8.12763e-05	58	7.01413e-05	57.08	0.000119489			60.9	0.000100752
49.63	0.000112585	50	0	57	0	55	0		59	0.000147154	60.93	5.8769e-05	59	7.53044e-05	58.06	7.96371e-05			61.95	6.16282e-05
50.48	7.21466e-05								60	9.97923e-05	61.97	4.84316e-05	60	7.13752e-05	59.05	4.54772e-05			63	0
51.32	4.31973e-05								61	5.21396e-05	63	0	61	5.47979e-05	60.03	4.36828e-05
52.16	2.10506e-05								62	0			62	2.89657e-05	61.02	5.93145e-05
53	0												63	0	62	0

## Sheet: Figure 3  f
k	fit-Dr1+Heme	data Dri1+Heme		R	fit-Dr1+Heme	data Dri1+Heme		k	fit-Apo Dri1	data Apo Dri1		R	fit-Apo Dri1	data Apo Dri1
0	0	0		0	0.0354614	0.308786		0	0	0		0	0.0616951	0.068621
0.191005	-0.00331948	-0.001427		0.0306796	0.0286799	0.300449		0.2239	0.00505331	-0.002077		0.0306796	0.0600398	0.0662856
0.27398	-0.00984351	-0.003768		0.0613592	0.0112444	0.27624		0.320759	0.015045	-0.005042		0.0613592	0.0546811	0.0606911
0.341756	-0.019203	-0.006329		0.0920388	0.0220226	0.238542		0.394182	0.0281542	-0.007654		0.0920388	0.0447974	0.0556805
0.394182	-0.0296087	-0.008395		0.122718	0.0526236	0.191291		0.456219	0.0436961	-0.00904		0.122718	0.0301734	0.0550997
0.440412	-0.0415019	-0.009896		0.153398	0.0805562	0.14027		0.509489	0.0606991	-0.008914		0.153398	0.0155042	0.0582778
0.482229	-0.0547603	-0.010965		0.184078	0.0993393	0.0949123		0.558869	0.0796647	-0.007091		0.184078	0.0260592	0.0600472
0.523715	-0.0705408	-0.010886		0.214757	0.104801	0.073121		0.60401	0.0997575	-0.00352		0.214757	0.0519882	0.0553913
0.559338	-0.0863939	-0.009708		0.245437	0.0962397	0.086068		0.646207	0.120867	0.002935		0.245437	0.0787293	0.0437046
0.592604	-0.103307	-0.007471		0.276117	0.079197	0.11216		0.685813	0.141676	0.011618		0.276117	0.101493	0.0403375
0.624309	-0.121499	-0.00465		0.306796	0.0714348	0.134147		0.723071	0.162233	0.022231		0.306796	0.116746	0.0724702
0.656882	-0.142438	0.00022		0.337476	0.0923916	0.146859		0.758848	0.182718	0.036137		0.337476	0.122019	0.129806
0.685621	-0.163015	0.006141		0.368155	0.130647	0.150464		0.791853	0.201943	0.049928		0.368155	0.116418	0.20111
0.713203	-0.184775	0.013067		0.398835	0.167617	0.148458		0.824492	0.22097	0.065953		0.398835	0.101267	0.280592
0.739758	-0.207745	0.020893		0.429515	0.192264	0.146923		0.855887	0.239173	0.085328		0.429515	0.0810709	0.363295
0.767617	-0.234697	0.031327		0.460194	0.198672	0.152582		0.88617	0.255694	0.10649		0.460194	0.0651253	0.444384
0.792184	-0.260897	0.042486		0.490874	0.185348	0.169018		0.915453	0.269802	0.128619		0.490874	0.0645224	0.519154
0.816173	-0.0981696	0.05545		0.521553	0.155728	0.194899		0.943688	0.281203	0.155023		0.521553	0.0761706	0.583081
0.839477	0.188222	0.068347		0.552233	0.119736	0.22672		0.970697	0.290472	0.178844		0.552233	0.0864041	0.631828
0.863975	0.35098	0.083631		0.582913	0.0968196	0.26211		0.99737	0.298189	0.208794		0.582913	0.0869043	0.661232
0.886022	0.379492	0.100782		0.613592	0.104895	0.301015		1.02347	0.303802	0.23623		0.613592	0.0791696	0.667366
0.907534	0.407233	0.116694		0.644272	0.130949	0.345244		1.04893	0.307639	0.270046		0.644272	0.0829859	0.646732
0.928548	0.432522	0.136957		0.674952	0.155678	0.397096		1.07378	0.30943	0.29593		0.674952	0.124951	0.596617
0.950754	0.460103	0.158516		0.705631	0.176272	0.457791		1.09748	0.309389	0.331347		0.705631	0.199032	0.515553
0.970832	0.484559	0.179946		0.736311	0.204551	0.52656		1.12125	0.304889	0.365251		0.736311	0.289327	0.403835
0.990504	0.509086	0.202481		0.76699	0.256511	0.600742		1.14454	0.297872	0.399487		0.76699	0.383547	0.264144
1.00979	0.530547	0.223144		0.79767	0.336077	0.676625		1.16736	0.288886	0.435215		0.79767	0.471171	0.104875
1.03038	0.550183	0.251864		0.82835	0.433152	0.750476		1.18974	0.27772	0.472476		0.82835	0.5436	0.0998345
1.04893	0.567629	0.275121		0.859029	0.532748	0.819409		1.21117	0.265635	0.500019		0.859029	0.595923	0.287492
1.06716	0.582542	0.302299		0.889709	0.621437	0.881909		1.23275	0.252026	0.537233		0.889709	0.629672	0.483973
1.08509	0.596555	0.32965		0.920388	0.691378	0.93798		1.25397	0.236756	0.584108		0.920388	0.65605	0.677436
1.10415	0.610131	0.357952		0.951068	0.744209	0.989024		1.27483	0.22168	0.613764		0.951068	0.697272	0.862498
1.12149	0.619473	0.383806		0.981748	0.794406	1.03769		1.29536	0.204599	0.647377		0.981748	0.780351	1.03762
1.13856	0.62774	0.410954		1.01243	0.868221	1.08806		1.31506	0.18771	0.695096		1.01243	0.922387	1.20573
1.15538	0.633107	0.441108		1.04311	0.992747	1.14649		1.33497	0.16906	0.727992		1.04311	1.12195	1.37434
1.1733	0.633222	0.472321		1.07379	1.17999	1.22285		1.35458	0.149531	0.760701		1.07379	1.36539	1.55469
1.18963	0.631723	0.498038		1.10447	1.42266	1.33133		1.37401	0.131495	0.79668		1.10447	1.63701	1.75981
1.20574	0.628863	0.526962		1.13515	1.70362	1.48903		1.39299	0.112027	0.842645		1.13515	1.92513	2.00193
1.22163	0.62481	0.55592		1.16583	2.00669	1.712		1.41142	0.0955	0.882161		1.16583	2.22497	2.29032
1.2387	0.618619	0.589595		1.1965	2.32294	2.01043		1.42999	0.0800119	0.912136		1.1965	2.53979	2.63033
1.25418	0.611134	0.620632		1.22718	2.6532	2.38602		1.44832	0.0633257	0.95071		1.22718	2.88012	3.02337
1.26947	0.60164	0.652876		1.25786	3.00724	2.83224		1.46642	0.0524256	0.988517		1.25786	3.26053	3.46723
1.28457	0.590496	0.679335		1.28854	3.39938	3.33608		1.48385	0.041754	1.02298		1.28854	3.69434	3.95624
1.30081	0.576389	0.708478		1.31922	3.8415	3.87981		1.50161	0.030744	1.063		1.31922	4.18785	4.481
1.31556	0.560254	0.743044		1.3499	4.33619	4.44246		1.51908	0.0265557	1.10011		1.3499	4.73638	5.02799
1.33014	0.542336	0.770392		1.38058	4.87282	5.00117		1.53635	0.0220783	1.12968		1.38058	5.32341	5.5795
1.34457	0.522618	0.793885		1.41126	5.42799	5.53231		1.553	0.0190785	1.17508		1.41126	5.9224	6.11396
1.35884	0.504503	0.826785		1.44194	5.96916	6.01275		1.56989	0.0236676	1.20307		1.44194	6.50011	6.60707
1.37411	0.485375	0.858216		1.47262	6.4596	6.42095		1.5866	0.0284759	1.238		1.47262	7.02043	7.03342
1.38817	0.465938	0.893572		1.5033	6.8633	6.73817		1.60322	0.035357	1.27371		1.5033	7.44805	7.36858
1.402	0.445971	0.927802		1.53398	7.1491	6.94942		1.61919	0.0498476	1.30275		1.53398	7.75177	7.59131
1.41569	0.429965	0.960085		1.56466	7.29375	7.04446		1.63548	0.0654828	1.35125		1.56466	7.90724	7.68573
1.43036	0.411212	0.98948		1.59534	7.28388	7.01848		1.65153	0.082543	1.37469		1.59534	7.89913	7.64299
1.44387	0.392402	1.01997		1.62602	7.1168	6.87259		1.66742	0.10804	1.41024		1.62602	7.72245	7.46251
1.45717	0.375238	1.04818		1.6567	6.80037	6.61393		1.68286	0.134114	1.44733		1.6567	7.38323	7.1523
1.47035	0.359352	1.07575		1.68738	6.35195	6.25543		1.69846	0.161831	1.47351		1.68738	6.8982	6.72855
1.48447	0.340957	1.11428		1.71806	5.79668	5.81509		1.71392	0.197423	1.4901		1.71806	6.29374	6.2143
1.4975	0.322695	1.1436		1.74874	5.16542	5.31474		1.72894	0.234448	1.52945		1.74874	5.60396	5.6373
1.51033	0.312662	1.16943		1.77942	4.49251	4.77839		1.74413	0.27369	1.56233		1.77942	4.86818	5.02719
1.52305	0.304185	1.20141		1.8101	3.8136	4.23017		1.75926	0.31948	1.57532		1.8101	4.12771	4.41226
1.53566	0.295091	1.22156		1.84078	3.16371	3.69208		1.77419	0.369858	1.59517		1.84078	3.42212	3.81598
1.54927	0.284486	1.26146		1.87146	2.57538	3.18192		1.78863	0.420754	1.6169		1.87146	2.78485	3.25417
1.56168	0.284971	1.28866		1.90214	2.07616	2.71183		1.80339	0.475619	1.63927		1.90214	2.23817	2.73337
1.57398	0.285944	1.31116		1.93282	1.68417	2.28831		1.81796	0.534044	1.65181		1.93282	1.78834	2.25152
1.58619	0.286744	1.32967		1.9635	1.40066	1.91409		1.83212	0.593212	1.68177		1.9635	1.42369	1.80114
1.59937	0.287415	1.37405		1.99418	1.20408	1.59216		1.84647	0.655529	1.69658		1.99418	1.12007	1.37497
1.61139	0.299481	1.40784		2.02485	1.05582	1.33105		1.86077	0.719524	1.70841		2.02485	0.855417	0.973938
1.62332	0.312453	1.42409		2.05553	0.917983	1.14803		1.87489	0.784961	1.70158		2.05553	0.631568	0.625226
1.63524	0.325794	1.44555		2.08621	0.768964	1.06216		1.88863	0.851002	1.71813		2.08621	0.504286	0.44448
1.64699	0.339326	1.46633		2.11689	0.611099	1.07302		1.90254	0.919592	1.70949		2.11689	0.55641	0.574196
1.65969	0.364781	1.5025		2.14757	0.479909	1.14934		1.91643	0.987126	1.72883		2.14757	0.742917	0.84536
1.67128	0.391817	1.52018		2.17825	0.450708	1.24714		1.92987	1.05477	1.71769		2.17825	0.963178	1.11697
1.68278	0.419575	1.54655		2.20893	0.558461	1.33045		1.94051	1.10995	1.71288		2.20893	1.16274	1.34526
1.69428	0.448254	1.55818		2.23961	0.73971	1.37757		1.9816	1.32262	1.66665		2.23961	1.31804	1.51488
1.70655	0.485524	1.58756		2.27029	0.936434	1.381		2.02354	1.53379	1.5545		2.27029	1.4242	1.6236
1.7179	0.525803	1.60107		2.30097	1.12401	1.34733		2.06578	1.72792	1.43839		2.30097	1.49239	1.67987
1.72909	0.56687	1.63157		2.33165	1.29718	1.29813		2.10822	1.89367	1.31055		2.33165	1.54794	1.70202
1.74021	0.608995	1.64637		2.36233	1.46168	1.26897		2.15129	2.02039	1.1336		2.36233	1.62384	1.71632
1.75134	0.653354	1.66574		2.39301	1.62801	1.29975		2.19436	2.07799	0.932076		2.39301	1.74724	1.7514
1.76321	0.709198	1.68713		2.42369	1.80476	1.41368		2.23776	2.06433	0.705569		2.42369	1.92541	1.82905
1.77419	0.762541	1.70458		2.45437	1.99302	1.603		2.28155	1.97373	0.47958		2.45437	2.14325	1.95576
1.78503	0.816828	1.71214		2.48505	2.18453	1.83872		2.32531	1.80237	0.237548		2.48505	2.3727	2.1218
1.79581	0.872421	1.73098		2.51573	2.36403	2.08863		2.36964	1.52924	0.002116		2.51573	2.58434	2.30804
1.80746	0.93902	1.73449		2.54641	2.51423	2.32672		2.41397	1.14876	-0.290484		2.54641	2.75494	2.49429
1.81818	1.00456	1.76403		2.57709	2.62111	2.53543		2.45858	0.679471	-0.567057		2.57709	2.87122	2.66467
1.82875	1.07117	1.78658		2.60777	2.67836	2.70535		2.50343	0.135309	-0.898988		2.60777	2.93145	2.80978
1.83934	1.13976	1.78359		2.63845	2.69025	2.83406		2.54853	-0.468446	-1.25643		2.63845	2.94534	2.92676
1.8498	1.20942	1.80147		2.66913	2.67232	2.92466		2.59385	-1.11267	-1.58361		2.66913	2.93224	3.01806
1.86112	1.28476	1.80629		2.69981	2.64876	2.98386		2.63914	-1.76759	-1.96247		2.69981	2.91686	3.08944
1.87146	1.35547	1.80484		2.73049	2.64535	3.01961		2.68464	-2.41377	-2.34834		2.73049	2.92234	3.14742
1.8818	1.42816	1.82561		2.76117	2.67909	3.03881		2.73035	-3.02781	-2.73428		2.76117	2.96223	3.19678
1.89203	1.50184	1.83742		2.79184	2.74953	3.04542		2.77625	-3.59138	-3.17344		2.79184	3.0353	3.23879
1.9022	1.57551	1.83161		2.82252	2.83808	3.03957		2.8221	-4.07502	-3.5879		2.82252	3.12648	3.2706
1.9132	1.65139	1.83596		2.8532	2.91555	3.01803		2.86836	-4.45138	-3.97642		2.8532	3.21284	3.28602
1.93333	1.79535	1.82921		2.88388	2.9522	2.97556		2.91457	-4.69174	-4.30459		2.88388	3.27093	3.27717
1.98438	2.15388	1.78257		2.91456	2.92527	2.90683		2.96098	-4.76925	-4.62653		2.91456	3.28207	3.23653
2.03499	2.46816	1.68434		2.94524	2.82299	2.80814		3.00755	-4.63787	-4.659		2.94524	3.23499	3.15865
2.08739	2.71095	1.57198		2.97592	2.6456	2.67861		3.05401	-4.29076	-4.65205		2.97592	3.1265	3.04129
2.13937	2.8395	1.35914		3.0066	2.40469	2.52066		3.10088	-3.75434	-4.31416		3.0066	2.9606	2.88587
2.19154	2.81406	1.13748		3.03728	2.12128	2.3397		3.14767	-3.07547	-3.68873		3.03728	2.74694	2.69713
2.24473	2.62119	0.885341		3.06796	1.82305	2.1433		3.19443	-2.44608	-2.84684		3.06796	2.49863	2.48239
2.29806	2.27272	0.600792		3.09864	1.5404	1.93983		3.2415	-1.83219	-2.02513		3.09864	2.2299	2.25021
2.35157	1.78138	0.306749		3.12932	1.30052	1.73682		3.28852	-1.21608	-1.25704		3.12932	1.95369	2.00893
2.40597	1.12996	0.039784		3.16	1.11851	1.53937		3.33587	-0.628414	-0.631055		3.16	1.67966	1.76521
2.4598	0.426466	-0.327122		3.19068	0.988898	1.34903		3.38294	-0.0815706	-0.182627		3.19068	1.41305	1.52291
2.51441	-0.311516	-0.683291		3.22136	0.886907	1.1636		3.43036	0.420522	0.16213		3.22136	1.15468	1.28276
2.56914	-1.06515	-1.13356		3.25204	0.782003	0.978104		3.4777	0.840405	0.402548		3.25204	0.902491	1.04303
2.62403	-1.8003	-1.55435		3.28272	0.651451	0.786679		3.52515	1.1602	0.665514		3.28272	0.654617	0.801391
2.67897	-2.47896	-1.98345		3.3134	0.485095	0.585115		3.57274	1.38546	1.15791		3.3134	0.415784	0.558502
2.73463	-3.10428	-2.44212		3.34408	0.28425	0.374914		3.62047	1.52975	1.39006		3.34408	0.228393	0.330094
2.79035	-3.6667	-2.94063		3.37476	0.0725284	0.185735		3.66808	1.60664	1.53375		3.37476	0.266625	0.221612
2.84558	-4.1703	-3.44584		3.40544	0.2089	0.214112		3.71582	1.63822	1.47972		3.40544	0.475488	0.37946
2.90202	-4.61628	-3.90726		3.43612	0.458227	0.434575		3.76368	1.65382	1.72013		3.43612	0.706472	0.62649
2.95792	-4.94862	-4.25139		3.4668	0.702709	0.680785		3.81146	1.68132	1.7936		3.4668	0.925113	0.880134
3.01391	-5.11828	-4.39309		3.49748	0.929147	0.922714		3.85936	1.74377	1.82941		3.49748	1.11764	1.11806
3.07047	-5.06108	-4.2841		3.52816	1.12814	1.14731		3.90735	1.86079	1.91355		3.52816	1.27527	1.3274
3.12709	-4.68054	-3.779		3.55884	1.29269	1.34465		3.95545	2.04297	1.89631		3.55884	1.39227	1.49857
3.18374	-3.92582	-3.02808		3.58952	1.41803	1.50674		4.00347	2.28673	1.88895		3.58952	1.46575	1.62477
3.24044	-2.9026	-2.16865		3.62019	1.50156	1.62764		4.05159	2.58185	2.14694		3.62019	1.4956	1.70207
3.29713	-1.78155	-1.28446		3.65087	1.54283	1.70377		4.09967	2.9076	2.60184		3.65087	1.48427	1.72961
3.35388	-0.906158	-0.475277		3.68155	1.54345	1.73412		4.14782	3.23238	2.89152		3.68155	1.43643	1.70956
3.41114	-0.107937	0.108157		3.71223	1.50702	1.7203		4.19607	3.52116	3.15677		3.71223	1.35839	1.64686
3.46845	0.55164	0.515966		3.74291	1.43883	1.66642		4.24442	3.73617	3.45927		3.74291	1.25756	1.54871
3.52575	1.09209	0.859944		3.77359	1.34554	1.57879		4.29272	3.84041	3.67088		3.77359	1.14175	1.42395
3.58309	1.52134	1.36147		3.80427	1.23464	1.46545		4.34109	3.80608	3.94755		3.80427	1.01866	1.28229
3.64046	1.78506	1.80212		3.83495	1.114	1.33555		4.3894	3.61904	3.77417		3.83495	0.89529	1.13355
3.69783	1.91788	2.04319		3.86563	0.991487	1.19865		4.43795	3.2744	3.25884		3.86563	0.777616	0.986915
3.75565	1.96694	2.18069		3.89631	0.874819	1.06397		4.48631	2.78061	2.98813		3.89631	0.670318	0.850286
3.81349	2.00586	2.30122		3.92699	0.771484	0.93972		4.53489	2.15429	2.41377		3.92699	0.576714	0.729805
3.87091	2.09377	2.43459		3.95767	0.688356	0.832556		4.58342	1.434	1.87605		3.95767	0.498793	0.62956
3.92875	2.26819	2.44996		3.98835	0.630354	0.747271		4.63187	0.661579	1.00157		3.98835	0.437326	0.551494
3.98665	2.54432	2.52013		4.01903	0.598113	0.686637		4.68057	-0.127329	0.26497		4.01903	0.391969	0.495511
4.04453	2.90779	2.65406		4.04971	0.586411	0.651266		4.72922	-0.884841	-0.675785		4.04971	0.361323	0.459751
4.10283	3.31675	2.86998		4.08039	0.585502	0.639381		4.77781	-1.56996	-1.42995		4.08039	0.343023	0.441
4.16074	3.6921	3.29172		4.11107	0.584587	0.64669		4.82648	-2.1531	-1.9776		4.11107	0.333999	0.435175
4.21865	3.95943	3.65014		4.14175	0.574803	0.66674		4.8752	-2.61626	-2.38096		4.14175	0.330913	0.437834
4.27698	4.05467	3.86878		4.17243	0.550635	0.691798		4.92392	-2.95353	-2.86737		4.17243	0.330613	0.444655
4.33531	3.92809	4.13283		4.20311	0.510233	0.713943		4.9727	-3.17164	-2.98836		4.20311	0.330463	0.451825
4.39364	3.55864	3.89675		4.23379	0.455288	0.726031		5.02144	-3.28794	-3.17382		4.23379	0.328493	0.456305
4.45162	2.96232	3.63071		4.26447	0.390801	0.72244		5.07023	-3.32602	-3.20917		4.26447	0.323428	0.455951
4.50997	2.18045	3.16859		4.29515	0.324905	0.699562		5.11912	-3.31317	-3.23303		4.29515	0.314644	0.449481
4.56837	1.29811	2.42848		4.32583	0.268505	0.656088		5.16798	-3.28065	-3.42087		4.32583	0.302067	0.436345
4.62711	0.381378	1.42456		4.35651	0.232929	0.593056		5.21678	-3.25744	-3.4369		4.35651	0.286054	0.416507
4.68548	-0.491319	0.489372		4.38719	0.222541	0.513731		5.26563	-3.26203	-3.24475		4.38719	0.267237	0.390239
4.7439	-1.27675	-0.668985		4.41786	0.228823	0.423365		5.3146	-3.30006	-3.1418		4.41786	0.246359	0.357966
4.80266	-1.94583	-1.59681		4.44854	0.237745	0.32907		5.36352	-3.36981	-3.06941		4.44854	0.224119	0.320215
4.8611	-2.47653	-2.1681		4.47922	0.239459	0.240383		5.4125	-3.46168	-3.02493		4.47922	0.20105	0.277662
4.9199	-2.89582	-2.54259		4.5099	0.230464	0.171825		5.46145	-3.5528	-3.16072		4.5099	0.177454	0.231251
4.97834	-3.21685	-2.79818		4.54058	0.212671	0.144394		5.51049	-3.60464	-3.08749		4.54058	0.15344	0.182334
5.03715	-3.45696	-2.88364		4.57126	0.192561	0.162066		5.55945	-3.5801	-3.24721		4.57126	0.129021	0.132799
5.09566	-3.62531	-3.26114		4.60194	0.179792	0.198691		5.6084	-3.44436	-3.29056		4.60194	0.104276	0.0853359
5.15448	-3.72089	-3.44963		4.63262	0.182229	0.234777		5.65754	-3.16321	-2.69113		4.63262	0.0795212	0.0451357
5.21334	-3.7383	-3.49009		4.6633	0.198927	0.263886		5.70652	-2.71201	-2.7299		4.6633	0.0555161	0.0313615
5.27221	-3.68544	-3.39064		4.69398	0.221195	0.284998		5.75559	-2.07915	-2.18849		4.69398	0.0340045	0.0520023
5.33078	-3.57126	-3.22793		4.72466	0.239702	0.298551		5.80475	-1.26881	-1.27205		4.72466	0.0204261	0.0758701
5.38968	-3.39767	-3.34678		4.75534	0.248073	0.304665		5.85385	-0.300092	-0.268762		4.75534	0.0240698	0.0958876
5.4486	-3.1757	-3.3384		4.78602	0.243223	0.30246		5.90292	0.789838	0.232632		4.78602	0.0352026	0.113755
5.50753	-2.92522	-3.04477		4.8167	0.22501	0.290155		5.95205	1.95127	2.98651		4.8167	0.0443275	0.133492
5.56648	-2.6377	-2.89969		4.84738	0.196015	0.265668		6.00128	3.13703	3.06979		4.84738	0.0490643	0.158769
5.62546	-2.2944	-2.63359		4.87806	0.161701	0.227385		6.05037	4.2898	4.33531		4.87806	0.0488986	0.190676
5.68445	-1.86575	-2.36495		4.90874	0.131213	0.174906		6.09953	5.31559	5.35345		4.90874	0.0441579	0.227278
5.74348	-1.3136	-2.19438		4.93942	0.117151	0.110167		6.14877	6.14644	6.42581		4.93942	0.0359258	0.264712
5.80251	-0.599509	-0.698431		4.9701	0.126558	0.0469718		6.19797	6.7266	7.60996		4.9701	0.026439	0.298446
5.86158	0.30244	-0.403621		5.00078	0.151865	0.0786908		6.24715	7.01914	8.3678		5.00078	0.0205653	0.324125
5.92037	1.36764	0.632402		5.03146	0.182659	0.165648		6.2964	7.0057	7.56971		5.03146	0.0240278	0.338113
5.97948	2.55227	1.98199		5.06214	0.214239	0.257053		6.34563	6.68788	7.63087		5.06214	0.0332451	0.337864
6.03862	3.76264	3.5355		5.09282	0.246152	0.344451		6.39493	6.0874	7.07027		5.09282	0.0425064	0.32221
6.09779	4.92365	4.71808		5.1235	0.279411	0.42269		6.44421	5.24511	5.54289		5.1235	0.0492077	0.291597
6.15699	5.84359	6.16161		5.15418	0.314384	0.487811		6.49347	4.21073	4.15222		5.15418	0.0522321	0.248388
6.21592	6.39356	7.23127		5.18486	0.349701	0.537		6.5427	3.03136	2.79105		5.18486	0.0512403	0.197582
6.27517	6.5081	7.18023		5.21553	0.382308	0.568652		6.59199	1.77918	1.55834		5.21553	0.0464855	0.149095
6.33445	6.15734	7.022		5.24621	0.408285	0.582377		6.64138	0.525897	0.396828		5.24621	0.0387699	0.122523
6.39349	5.3773	6.08895		5.27689	0.423849	0.578879		6.69064	-0.657275	-1.19794		5.27689	0.0295411	0.136692
6.45282	4.24084	4.28877		5.30757	0.426182	0.559763		6.73998	-1.72094	-1.85584		5.30757	0.0214191	0.178231
6.51194	2.89469	3.19276		5.33825	0.41394	0.527268		6.78932	-2.62158	-2.32479		5.33825	0.0188439	0.224595
6.57134	1.47029	1.00983		5.36893	0.38747	0.483997		6.83871	-3.335	-2.54559		5.36893	0.0231537	0.263931
6.6305	0.0861779	-0.217905		5.39961	0.348752	0.43267		6.88799	-3.84885	-3.68453		5.39961	0.0296391	0.290729
6.68973	-1.13621	-1.63481		5.43029	0.301147	0.375959		6.93735	-4.17043	-4.30914		5.43029	0.0348625	0.302655
6.74897	-2.135	-3.00557		5.46097	0.249022	0.316418		6.98679	-4.31891	-3.56298		5.46097	0.0374269	0.299551
6.80825	-2.86203	-3.4095		5.49165	0.197359	0.256539		7.03611	-4.32086	-3.82891		5.49165	0.0368727	0.283118
6.86759	-3.36933	-3.76327		5.52233	0.151424	0.198988		7.08553	-4.19471	-4.11224		5.52233	0.0332824	0.256805
6.92696	-3.69416	-4.3478		5.55301	0.116362	0.147141		7.13492	-3.96604	-4.11855		5.55301	0.0271523	0.225781
6.98611	-3.86703	-4.48452		5.58369	0.0957298	0.106272		7.1843	-3.66281	-3.91912		5.58369	0.0193913	0.196799
7.04554	-3.90934	-4.04849		5.61437	0.0882168	0.084512		7.23376	-3.30823	-3.68767		5.61437	0.0117465	0.177129
7.1048	-3.82255	-4.09591		5.64505	0.0875138	0.0855738		7.28321	-2.92167	-3.31589		5.64505	0.00910262	0.171203
7.16431	-3.59393	-3.92661		5.67573	0.0877463	0.0987694		7.33265	-2.51697	-3.3663		5.67573	0.0140994	0.176923
7.22365	-3.23233	-3.49394		5.70641	0.0864106	0.111767		7.38206	-2.10419	-2.12585		5.70641	0.0203074	0.187351
7.28303	-2.75011	-2.80986		5.73709	0.0834766	0.118536		7.43147	-1.69059	-1.80881		5.73709	0.0249158	0.195732
7.34245	-2.17774	-2.37263		5.76777	0.0798995	0.116883		7.48096	-1.28021	-0.916713		5.76777	0.0270696	0.19798
7.40167	-1.56438	-2.0233		5.79845	0.0765651	0.106508		7.53045	-0.875898	-0.523239		5.79845	0.0265163	0.192796
7.46119	-0.967673	-0.856083		5.82913	0.0737511	0.0882513		7.57993	-0.490855	-0.541818		5.82913	0.0234104	0.181235
7.52052	-0.43489	0.434367		5.85981	0.0711282	0.0637599		7.62939	-0.141846	-0.872947		5.85981	0.0183334	0.166306
7.58012	0.0162356	0.02181		5.89049	0.0681277	0.0353244		7.67886	0.158231	0.209466		5.89049	0.0126126	0.152415
7.63955	0.37432	0.297885		5.92117	0.0643286	0.00782218		7.72831	0.398341	0.740518		5.92117	0.00971072	0.143983
7.69881	0.645196	1.71943		5.95185	0.0596472	0.0258356		7.77785	0.572922	0.617151		5.95185	0.0131732	0.142962
7.75834	0.843812	1.55362		5.98253	0.0543283	0.0514274		7.8273	0.68299	0.274816		5.98253	0.0192438	0.147196
7.81792	0.998003	1.0613		6.0132	0.0488194	0.0718247		7.87682	0.740003	0.108539		6.0132	0.0247143	0.151881
7.87734	1.11863	1.71237		6.04388	0.0435932	0.0852103		7.92635	0.764499	0.359851		6.04388	0.0283432	0.152247
7.9368	1.20817	1.79506		6.07456	0.0389635	0.0905953		7.97588	0.784604	0.701259		6.07456	0.0295831	0.144993
7.99632	1.26613	1.77136		6.10524	0.0349638	0.0877273		8.0254	0.831735	-0.124512		6.10524	0.0283027	0.128582
8.05568	1.298	1.33983		6.13592	0.0313835	0.0770774		8.07493	0.941676	0.30164		6.13592	0.0247558	0.103233
8.11532	1.33219	1.16866		6.1666	0.0279913	0.0597953		8.12444	1.14726	1.08869		6.1666	0.0196528	0.0713469
8.17481	1.40888	1.35314		6.19728	0.0248606	0.0376966		8.17405	1.46846	1.42613		6.19728	0.014503	0.0416573
8.23434	1.57156	1.43714		6.22796	0.0226259	0.0143993		8.22358	1.9064	1.33367		6.22796	0.0123619	0.045399
8.29373	1.85185	1.48645		6.25864	0.0223107	0.0184345		8.27309	2.44363	1.55577		6.25864	0.0153039	0.0811693
8.35338	2.25845	2.22429		6.28932	0.0243518	0.0422766		8.3227	3.04273	3.11127		6.28932	0.0205301	0.12113
8.4129	2.73797	3.1715		6.32	0.0279119	0.0641719		8.37224	3.64413	2.92697		6.32	0.0253484	0.157031
8.47246	3.18415	2.95272		6.35068	0.0315918	0.0816115		8.42186	4.1787	3.87835		6.35068	0.0285502	0.185379
8.53189	3.46817	3.33555		6.38136	0.0342481	0.0934057		8.47139	4.56905	4.59491		6.38136	0.0296328	0.20428
8.59137	3.46003	3.46204		6.41204	0.0352666	0.0990286		8.52102	4.74675	4.90195		6.41204	0.0285162	0.213114
8.65094	3.04855	3.45912		6.44272	0.0346425	0.0985443		8.57058	4.65224	4.51028		6.44272	0.0254722	0.212559
8.71056	2.14558	2.04401		6.4734	0.0330202	0.0925331		8.62013	4.24551	3.83881		6.4734	0.0211349	0.204653
8.77026	0.85584	0.709312		6.50408	0.0315903	0.0819793		8.66977	3.51639	3.67937		6.50408	0.0166247	0.192766
8.82982	-0.684286	-0.841981		6.53476	0.0315562	0.0681402		8.71936	2.49059	2.25984		6.53476	0.0137674	0.181283
8.88924	-2.28799	-2.85487		6.56544	0.0332036	0.052461		8.76893	1.2236	0.590333		6.56544	0.0142312	0.174546
8.94895	-3.76081	-3.58051		6.59612	0.0355953	0.0367548		8.81861	-0.204677	0.00982703		6.59612	0.017138	0.174945
9.0085	-4.83948	-5.55677		6.6268	0.0373268	0.0245566		8.8682	-1.68531	-1.8097		6.6268	0.0203703	0.181468
9.06814	-5.4389	-5.35111		6.65748	0.0373212	0.0236868		8.91782	-3.10869	-4.02849		6.65748	0.0226197	0.190444
9.12767	-5.52282	-5.35506		6.68816	0.035181	0.0347728		8.96745	-4.36581	-4.30825		6.68816	0.0233105	0.197621
9.18724	-5.11234	-5.02558		6.71884	0.0313389	0.0498656		9.01708	-5.36651	-5.34464		6.71884	0.0222996	0.199646
9.24691	-4.2915	-4.0533		6.74952	0.0272051	0.0654144		9.06665	-6.0406	-6.65252		6.74952	0.0197533	0.194588
9.30664	-3.17162	-2.92502		6.7802	0.0250696	0.0799469		9.11632	-6.33748	-5.96051		6.7802	0.0161177	0.182011
9.36626	-1.92088	-1.08668		6.81087	0.0265753	0.092401		9.16599	-6.24467	-6.162		6.81087	0.0121958	0.162998
9.42578	-0.668019	-0.470656		6.84155	0.0307045	0.101903		9.21559	-5.78655	-6.11719		6.84155	0.00941333	0.140403
9.48536	0.49348	0.304409		6.87223	0.035095	0.107977		9.26523	-5.01621	-5.0432		6.87223	0.00943887	0.119513
9.54502	1.49293	2.12496		6.90291	0.0379781	0.110945		9.31488	-4.01073	-3.20863		6.90291	0.0116783	0.108461
9.60475	2.26655	2.17767		6.93359	0.0384902	0.112417		9.36454	-2.86216	-3.31866		6.93359	0.0141635	0.114314
9.6644	2.75398	2.13126		6.96427	0.0365088	0.115571		9.41421	-1.66645	-1.88808		6.96427	0.0157781	0.135569
9.72411	2.95407	2.76715		6.99495	0.0325159	0.124421		9.46383	-0.515772	-0.628537		6.99495	0.0161004	0.16485
9.78373	2.87281	2.26235		7.02563	0.0275039	0.141635		9.51355	0.520373	-0.521343		7.02563	0.0151174	0.195953
9.84341	2.5477	2.67819		7.05631	0.0228709	0.166758		9.56321	1.3874	2.02233		7.05631	0.0131847	0.225114
9.90301	2.04633	1.67469		7.08699	0.0200624	0.196793		9.61289	2.04683	2.94735		7.08699	0.0111467	0.250124
9.96269	1.47521	1.28351		7.11767	0.019569	0.227786		9.66251	2.48335	2.52077		7.11767	0.0104114	0.269634
10.0223	0.949249	0.950058		7.14835	0.0203306	0.255841		9.71224	2.70546	1.98432		7.14835	0.0119121	0.282772
10.0819	0.546815	0.653934		7.17903	0.0208507	0.27756		9.76191	2.73777	1.99005		7.17903	0.0148385	0.288959
10.1417	0.30866	-0.4475		7.20971	0.0201963	0.290288		9.81159	2.6189	3.58513		7.20971	0.0178783	0.28784
10.2014	0.234705	0.469465		7.24039	0.018037	0.292338		9.86125	2.39418	3.2829		7.24039	0.0201674	0.279323
10.2611	0.277637	0.571294		7.27107	0.0144239	0.28321		9.91097	2.10941	4.00557		7.27107	0.0212472	0.263718
10.3208	0.337357	0.695078		7.30175	0.00964219	0.263861		9.96066	1.80793	0.811436		7.30175	0.0209654	0.241973
10.3805	0.335518	1.18543		7.33243	0.00442238	0.237089		10.0104	1.52566	1.53985		7.33243	0.0194571	0.21607
10.4402	0.219742	0.191265		7.36311	0.00438364	0.208147		10.06	1.28667	1.68963		7.36311	0.017178	0.189636
10.4998	-0.0198399	-0.167279		7.39379	0.0103623	0.185368		10.1097	1.09787	0.991383		7.39379	0.014972	0.168635
10.5596	-0.350582	0.198128		7.42447	0.0166477	0.178643		10.1595	0.964837	0.012957		7.42447	0.0139855	0.160769
10.6192	-0.678284	0.271844		7.45515	0.0222764	0.192683		10.2091	0.884194	2.32718		7.45515	0.0149048	0.17094
10.6789	-0.925096	-0.245874		7.48583	0.0266743	0.22232		10.2589	0.845258	1.69926		7.48583	0.017169	0.196535
10.7387	-1.03201	0.508235		7.51651	0.0293976	0.258244		10.3086	0.833	0.455306		7.51651	0.0196563	0.230426
10.7984	-0.979601	0.61407		7.54719	0.0302176	0.292918		10.3583	0.830042	2.37717		7.54719	0.0215047	0.26607
10.8582	-0.787889	-0.865191		7.57787	0.0292512	0.321569		10.4081	0.819133	0.462601		7.57787	0.0222306	0.298951
10.9178	-0.548443	-0.877155		7.60854	0.0271049	0.34157		10.4577	0.78489	1.11404		7.60854	0.02165	0.326282
10.9776	-0.344501	-0.970471		7.63922	0.0249648	0.35188		10.5075	0.714983	0.672487		7.63922	0.0198175	0.346596
11.0374	-0.244804	-0.389945		7.6699	0.0243168	0.352675		10.5572	0.600974	0.624327		7.6699	0.0169891	0.35949
11.0971	-0.283013	-0.189489		7.70058	0.0258857	0.345064		10.6069	0.438857	0.640965		7.70058	0.0136081	0.365417
11.1567	-0.460968	-0.539013		7.73126	0.0288606	0.330838		10.6566	0.228648	0.174782		7.73126	0.0103301	0.365471
11.2166	-0.714536	-1.52439		7.76194	0.0317082	0.312213		10.7064	-0.0256972	0.133333		7.76194	0.00807306	0.361102
11.2763	-0.96093	-2.5673		7.79262	0.0331805	0.291576		10.7561	-0.316018	1.07707		7.79262	0.0075991	0.353794
11.336	-1.12694	-1.9786		7.8233	0.0326337	0.271232		10.8059	-0.631496	1.6761		7.8233	0.008386	0.344731
11.3958	-1.15695	-1.97296		7.85398	0.0300617	0.253156		10.8556	-0.959101	-2.11211		7.85398	0.00921438	0.334563
11.4556	-1.0156	-1.16457		7.88466	0.0261167	0.238764		10.9054	-1.28376	-1.78501		7.88466	0.00935739	0.323364
11.5153	-0.722697	1.89614		7.91534	0.0221595	0.228757		10.9551	-1.58911	-2.92187		7.91534	0.00859465	0.310802
11.575	-0.327547	0.876175		7.94602	0.0200474	0.223118		11.0048	-1.8619	-3.63997		7.94602	0.00706379	0.296503
11.6348	0.124601	-0.077408		7.9767	0.0207798	0.221264		11.0546	-2.09489	-1.88921		7.9767	0.00536533	0.280474
11.6946	0.590896	0.035942		8.00738	0.0232008	0.222315		11.1044	-2.26612	-2.90459		8.00738	0.00495795	0.263497
11.7543	1.03809	0.960842		8.03806	0.0253847	0.225336		11.1541	-2.36316	-0.853282		8.03806	0.00677541	0.247373
11.8141	1.44425	1.09758		8.06874	0.026072	0.229493		11.2039	-2.37703	-1.30618		8.06874	0.00958903	0.234838
11.8739	1.79427	1.78801		8.09942	0.0247973	0.234094		11.2536	-2.3024	-1.31487		8.09942	0.0123376	0.2289
11.9336	2.06369	1.24189		8.1301	0.0217185	0.238574		11.3034	-2.13827	-3.25746		8.1301	0.0144946	0.231506
11.9934	2.21724	2.58027		8.16078	0.017506	0.242443		11.3532	-1.88747	-0.471689		8.16078	0.0157748	0.242321
12.0532	2.19982	1.8859		8.19146	0.0133326	0.245237		11.4029	-1.55706	-2.23182		8.19146	0.0160565	0.258758
12.1129	1.95485	0.83618		8.22214	0.0108276	0.246489		11.4527	-1.15677	-1.35336		8.22214	0.0153798	0.277144
12.1728	1.48328	2.42075		8.25282	0.0108892	0.245729		11.5025	-0.700359	-0.0433349		8.25282	0.0139717	0.293911
12.2326	0.808345	1.53124		8.2835	0.012155	0.242525		11.5523	-0.200367	2.88322		8.2835	0.0122956	0.306221
12.2923	-0.0039167	-0.771018		8.31418	0.0128868	0.236557		11.602	0.325795	-0.344927		8.31418	0.0110813	0.312151
12.352	-0.846787	0.732052		8.34486	0.0123224	0.227722		11.6518	0.863041	-0.609543		8.34486	0.0110758	0.310692
12.4119	-1.57203	-1.45213		8.37554	0.0104568	0.216252		11.7016	1.39352	2.93304		8.37554	0.0123698	0.301668
12.4717	-2.07041	-1.97403		8.40621	0.00792171	0.20283		11.8012	2.36224	0.902632		8.40621	0.0143062	0.28562
12.5315	-2.2738	-3.01562		8.43689	0.00639584	0.188681		11.8509	2.7605	0.68436		8.43689	0.0161375	0.263667
12.5912	-2.16885	-1.71559		8.46757	0.00790625	0.175561		11.9007	3.07333	5.14268		8.46757	0.0173565	0.237329
12.6511	-1.7959	-3.94597		8.49825	0.0113531	0.165526		11.9505	3.27914	4.00436		8.49825	0.0176971	0.208326
12.7107	-1.24354	0.12593		8.52893	0.0150237	0.160336		12.0003	3.35645	4.31279		8.52893	0.0170935	0.178347
12.7705	-0.648326	0.011301		8.55961	0.0181668	0.160617		12.0501	3.28226	2.72897		8.55961	0.015655	0.148806
12.8304	-0.105169	-1.63081		8.59029	0.0204461	0.165413		12.0999	3.04489	1.65774		8.59029	0.0136548	0.120612
12.8902	0.321238	0.322014		8.62097	0.0216924	0.17258		12.1497	2.6413	1.69296		8.62097	0.0115219	0.0940253
12.95	0.610917	2.15175		8.65165	0.0218295	0.17966		12.1995	2.08139	0.5344		8.65165	0.00980304	0.0686667
13.0099	0.760519	0.947535		8.68233	0.0208741	0.184557		12.2493	1.38746	-0.316688		8.68233	0.00895882	0.0438062
13.0697	0.821356	1.40201		8.71301	0.0189904	0.185843		12.2991	0.594882	-1.04016		8.71301	0.00896241	0.0194187
13.1295	0.822786	0.567744		8.74369	0.0165966	0.18282		12.3488	-0.24706	0.490648		8.74369	0.00926848	0.0145292
13.1892	0.775398	0.0601		8.77437	0.0144877	0.17547		12.3987	-1.08302	-1.2083		8.77437	0.00929149	0.0407747
13.249	0.668215	1.89654		8.80505	0.0137138	0.164365		12.4485	-1.85162	-4.66357		8.80505	0.00869002	0.0703579
13.3089	0.467923	-0.457936		8.83573	0.0147142	0.150542		12.4983	-2.49382	-3.14898		8.83573	0.00737892	0.100564
13.3687	0.171454	1.11261		8.86641	0.0166834	0.13535		12.5481	-2.95957	-1.69326		8.86641	0.00551617	0.129976
13.4286	-0.203045	-1.22706		8.89709	0.0183986	0.120259		12.5979	-3.2118	-2.9898		8.89709	0.00368271	0.15717
13.4884	-0.606083	-0.274419		8.92777	0.0189681	0.106631		12.6477	-3.23445	-1.35858		8.92777	0.00348845	0.18077
13.5482	-0.961986	0.618584		8.95845	0.0179494	0.0954648		12.6975	-3.03263	-2.33042		8.95845	0.00539297	0.199567
13.608	-1.16159	0.389897		8.98913	0.0153403	0.0871894		12.7473	-2.63491	-0.629253		8.98913	0.00776834	0.212638
13.6678	-1.14427	-0.065847		9.01981	0.0116609	0.081651		12.7971	-2.08829	-2.68348		9.01981	0.00983256	0.219426
13.7277	-0.892376	-0.405339		9.05049	0.00839441	0.0783617		12.8469	-1.45558	-0.98536		9.05049	0.0112695	0.219785
13.7874	-0.436736	0.149887		9.08117	0.00840981	0.0768341		12.8968	-0.806264	-1.72064		9.08117	0.0119374	0.213997
13.8473	0.149148	-0.199362		9.11185	0.0116992	0.076736		12.9466	-0.207883	0.115097		9.11185	0.0118181	0.202759
13.9071	0.746667	-1.16881		9.14253	0.0153714	0.0777834		12.9964	0.278976	0.805443		9.14253	0.0110094	0.18715
13.9669	1.2359	-2.37933		9.17321	0.017895	0.0795248		13.0462	0.61158	2.25505		9.17321	0.00973152	0.168581
14.0268	1.53844	-0.749146		9.20388	0.0186896	0.08123		13.096	0.777507	1.45904		9.20388	0.0083435	0.148747
14.0867	1.62131	2.44436		9.23456	0.01771	0.0819628		13.1459	0.783385	2.143		9.23456	0.00733803	0.12956
14.1464	1.49506	-1.02479		9.26524	0.0153977	0.0807699		13.1957	0.657052	4.24309		9.26524	0.00714891	0.113017
14.2062	1.19545	-0.150331		9.29592	0.0127707	0.0768812		13.2455	0.443647	0.674603		9.29592	0.0077407	0.100873
14.2661	0.802772	0.22149		9.3266	0.0114303	0.0698693		13.2954	0.197774	0.207567		9.3266	0.00863375	0.0940223
14.326	0.384247	-0.0296659		9.35728	0.0123976	0.0597823		13.3452	-0.0234989	0.916881		9.35728	0.00934772	0.0919476
14.3858	-0.01806	0.731355		9.38796	0.0146625	0.0473342		13.395	-0.170983	0.0650861		9.38796	0.00958999	0.0929615
14.4457	-0.382513	0.691287		9.41864	0.016645	0.0344806		13.4448	-0.209462	0.0964149		9.41864	0.00924473	0.0951345
14.5055	-0.699063	0.230278		9.44932	0.0174153	0.0262967		13.4947	-0.12279	1.31653		9.44932	0.00835195	0.097019
14.5654	-0.967226	1.49925		9.48	0.016644	0.0299468		13.5445	0.0837173	-1.74793		9.48	0.00712347	0.0978261
14.6251	-1.18057	1.07267		9.51068	0.0144431	0.0420778		13.5944	0.384944	-1.3588		9.51068	0.00600762	0.0972973
14.685	-1.31968	-0.00537399		9.54136	0.0113057	0.0555819		13.6442	0.740264	-2.69642		9.54136	0.0056744	0.0955012
14.7449	-1.35594	-2.09836		9.57204	0.00819602	0.0670305		13.694	1.09962	0.359051		9.57204	0.00644862	0.0926444
14.8047	-1.25436	-0.195526		9.60272	0.0067756	0.0747224		13.7439	1.41335	0.425974		9.60272	0.00785445	0.0889222
14.8646	-1.00613	-2.57478		9.6334	0.00793317	0.0777195		13.7937	1.63711	1.04033		9.6334	0.00925447	0.0844248
14.9244	-0.644065	0.567106		9.66408	0.0100468	0.075633		13.8436	1.74005	-1.26881		9.66408	0.0102334	0.0791136
14.9843	-0.214791	1.56886		9.69476	0.0117256	0.0685982		13.8934	1.70928	-0.52516		9.69476	0.0105655	0.0728696
				9.72544	0.0124924	0.0573319		13.9433	1.54975	0.137408		9.72544	0.0101624	0.065602
				9.75612	0.012303	0.0434028		13.9931	1.28394	1.09046		9.75612	0.00905145	0.0574099
				9.7868	0.0113088	0.0304786		14.0429	0.946673	0.110394		9.7868	0.00737005	0.0488262
				9.81748	0.00972835	0.0273951		14.0928	0.574905	-0.179515		9.81748	0.00538325	0.0412351
				9.84816	0.00776957	0.0385947		14.1427	0.207476	-0.607359		9.84816	0.00360634	0.0373344
				9.87884	0.00563486	0.0554595		14.1925	-0.123243	-1.63262		9.87884	0.00307842	0.0400641
				9.90952	0.00373967	0.0725509		14.2423	-0.396515	1.8386		9.90952	0.00407492	0.0494403
				9.9402	0.00335206	0.0878208		14.2922	-0.604949	-1.90419		9.9402	0.00537183	0.0630918
				9.97088	0.00502501	0.100398		14.342	-0.754105	2.44178		9.97088	0.0062835	0.0790373
								14.3919	-0.8605	1.52115
								14.4417	-0.946044	2.97168
								14.4916	-1.03251	4.09379
								14.5415	-1.13589	-0.192162
								14.5913	-1.26151	1.04812
								14.6412	-1.40193	-2.03686
								14.691	-1.53659	-1.70917
								14.7409	-1.63552	-3.1674
								14.7907	-1.66337	-1.55624
								14.8406	-1.58746	-4.18129
								14.8905	-1.38393	-1.03036
								14.9404	-1.04413	-1.0028
								14.9902	-0.57753	3.62367
								15.0401	-0.00321922	-0.255001
								15.0899	0.626785	-4.03677
								15.1398	1.24668	-1.1346
								15.1897	1.78722	-0.161546
								15.2395	2.18234	-0.598139
								15.2894	2.38158	1.24503
								15.3393	2.35684	-0.049
								15.3892	2.10863	5.06109
								15.439	1.66759	2.82012
								15.4889	1.08953	1.39157
								15.5388	0.449296	0.152834
								15.5887	-0.169519	-1.01341
								15.6385	-0.688381	1.64099
								15.6884	-1.0454	1.0453
								15.7383	-1.20343	-3.43716
								15.7882	-1.15649	-0.265452
								15.8381	-0.930649	-3.51742
								15.8879	-0.579884	4.10372
								15.9378	-0.175399	-1.10112
								15.9877	0.204123	-0.190569
								16.0376	0.49154	-0.340359

## Sheet: Figure 3 h
Field [G]	Dri1			Field [G]	apo-Dri1			Field [G]	Co-Dri1			Field [G]	Zn-Dri1			Field [G]	Dri1 H79A-R90A			Field [G]	Zn-Dri1 H79A-R90A
500	-0.0343011	0.965699		500	0.00461858	0.804619		500	-0.0349229	0.565077		500	-0.00329736	0.396703		500	0.00703475	0.207035		500	0.00232662
503.906	-0.0333197	0.96668		504.883	0.00524528	0.805245		503.906	-0.0350616	0.564938		504.883	-0.00254296	0.397457		504.883	0.00499578	0.204996		504.883	0.00288582
507.812	-0.0338936	0.966106		509.766	0.00597268	0.805973		507.812	-0.0364536	0.563546		509.766	-0.00203407	0.397966		509.766	0.00498995	0.20499		509.766	0.00475
511.719	-0.0334606	0.966539		514.648	0.0057431	0.805743		511.719	-0.0334952	0.566505		514.648	-0.00146916	0.398531		514.648	0.00851887	0.208519		514.648	0.00357163
515.625	-0.0320368	0.967963		519.531	0.0048789	0.804879		515.625	-0.0297041	0.570296		519.531	-0.00288614	0.397114		519.531	0.00694648	0.206946		519.531	0.00541912
519.531	-0.0329994	0.967001		524.414	0.00421731	0.804217		519.531	-0.0311923	0.568808		524.414	-0.00480843	0.395192		524.414	0.00531807	0.205318		524.414	0.00400419
523.438	-0.0271981	0.972802		529.297	0.00263628	0.802636		523.438	-0.0293728	0.570627		529.297	-0.0041452	0.395855		529.297	0.00539745	0.205397		529.297	0.00349379
527.344	-0.0256416	0.974358		534.18	0.00195502	0.801955		527.344	-0.0296614	0.570339		534.18	-0.0056748	0.394325		534.18	0.00615315	0.206153		534.18	0.00641089
531.25	-0.0329298	0.96707		539.063	0.00535375	0.805354		531.25	-0.0318341	0.568166		539.063	-0.00643095	0.393569		539.063	0.00649532	0.206495		539.063	0.00359266
535.156	-0.0323721	0.967628		543.945	0.00715551	0.807156		535.156	-0.0292685	0.570731		543.945	-0.00682958	0.39317		543.945	0.00449925	0.204499		543.945	0.00157529
539.062	-0.0319887	0.968011		548.828	0.00544994	0.80545		539.062	-0.0316053	0.568395		548.828	-0.010415	0.389585		548.828	0.00408525	0.204085		548.828	0.000692467
542.969	-0.0290981	0.970902		553.711	0.0038707	0.803871		542.969	-0.0329483	0.567052		553.711	-0.0130052	0.386995		553.711	0.00350678	0.203507		553.711	0.000581311
546.875	-0.0331378	0.966862		558.594	0.000887563	0.800888		546.875	-0.0325311	0.567469		558.594	-0.0114667	0.388533		558.594	0.00382749	0.203827		558.594	-0.000933735
550.781	-0.0301051	0.969895		563.477	-0.000974724	0.799025		550.781	-0.0283851	0.571615		563.477	-0.0108499	0.38915		563.477	0.00081843	0.200818		563.477	-0.00221281
554.688	-0.0315745	0.968425		568.359	-0.00023064	0.799769		554.688	-0.0311595	0.56884		568.359	-0.0122556	0.387744		568.359	-0.000649686	0.19935		568.359	-0.000568511
558.594	-0.0314365	0.968564		573.242	0.00106284	0.801063		558.594	-0.0291799	0.57082		573.242	-0.010627	0.389373		573.242	-0.000268791	0.199731		573.242	-0.000337038
562.5	-0.031407	0.968593		578.125	-0.0019763	0.798024		562.5	-0.0321421	0.567858		578.125	-0.0148005	0.385199		578.125	0.00213928	0.202139		578.125	0.00158911
566.406	-0.0285902	0.97141		583.008	-0.000447446	0.799553		566.406	-0.0281301	0.57187		583.008	-0.0136022	0.386398		583.008	0.000627667	0.200628		583.008	-0.000381183
570.312	-0.032847	0.967153		587.891	0.000990241	0.80099		570.312	-0.0305765	0.569423		587.891	-0.0123818	0.387618		587.891	-0.00219369	0.197806		587.891	-0.00365467
574.219	-0.0346517	0.965348		592.773	0.00262874	0.802629		574.219	-0.0336199	0.56638		592.773	-0.0115059	0.388494		592.773	0.00112787	0.201128		592.773	-0.00146096
578.125	-0.0352296	0.96477		597.656	0.00183605	0.801836		578.125	-0.0340947	0.565905		597.656	-0.0109094	0.389091		597.656	0.000261587	0.200262		597.656	-0.000420288
582.031	-0.0330898	0.96691		602.539	0.00272434	0.802724		582.031	-0.0319455	0.568054		602.539	-0.0102801	0.38972		602.539	-5.29084e-05	0.199947		602.539	-0.00184655
585.938	-0.0345982	0.965402		607.422	0.00136855	0.801369		585.938	-0.0312507	0.568749		607.422	-0.0126368	0.387363		607.422	-0.000167784	0.199832		607.422	-0.00239865
589.844	-0.0342161	0.965784		612.305	0.00317747	0.803177		589.844	-0.0313658	0.568634		612.305	-0.00722799	0.392772		612.305	0.000529522	0.20053		612.305	-0.00102905
593.75	-0.0352337	0.964766		617.188	0.000199101	0.800199		593.75	-0.0296977	0.570302		617.188	-0.00982719	0.390173		617.188	0.00188885	0.201889		617.188	-0.000808901
597.656	-0.0334439	0.966556		622.07	0.00165586	0.801656		597.656	-0.0308136	0.569186		622.07	-0.00952984	0.39047		622.07	0.0037505	0.203751		622.07	0.00127754
601.562	-0.0334479	0.966552		626.953	0.002015	0.802015		601.562	-0.0274617	0.572538		626.953	-0.00770703	0.392293		626.953	0.00209111	0.202091		626.953	0.000827927
605.469	-0.0298656	0.970134		631.836	-0.00043482	0.799565		605.469	-0.0299988	0.570001		631.836	-0.00624651	0.393753		631.836	0.00360894	0.203609		631.836	0.00215105
609.375	-0.033015	0.966985		636.719	0.00197772	0.801978		609.375	-0.0300217	0.569978		636.719	-0.00701697	0.392983		636.719	0.00378783	0.203788		636.719	0.0020095
613.281	-0.0296752	0.970325		641.602	0.00326763	0.803268		613.281	-0.0277156	0.572284		641.602	-0.00861271	0.391387		641.602	0.00184957	0.20185		641.602	-0.00165607
617.188	-0.0278787	0.972121		646.484	0.00237841	0.802378		617.188	-0.0292116	0.570788		646.484	-0.0076295	0.392371		646.484	0.00253913	0.202539		646.484	0.000302858
621.094	-0.0317333	0.968267		651.367	0.002299	0.802299		621.094	-0.0288015	0.571199		651.367	-0.00631736	0.393683		651.367	0.00320783	0.203208		651.367	0.0038063
625	-0.0338504	0.96615		656.25	0.00286193	0.802862		625	-0.0298346	0.570165		656.25	-0.00725585	0.392744		656.25	0.00230103	0.202301		656.25	0.00418674
628.906	-0.0354311	0.964569		661.133	0.00341117	0.803411		628.906	-0.0299394	0.570061		661.133	-0.00704549	0.392955		661.133	0.00361209	0.203612		661.133	0.00137507
632.812	-0.0332525	0.966748		666.016	0.00347476	0.803475		632.812	-0.0272839	0.572716		666.016	-0.00668437	0.393316		666.016	0.00409667	0.204097		666.016	0.00173465
636.719	-0.0302453	0.969755		670.898	0.00186512	0.801865		636.719	-0.0282327	0.571767		670.898	-0.00480733	0.395193		670.898	0.00258327	0.202583		670.898	0.00470955
640.625	-0.0322926	0.967707		675.781	0.0014103	0.80141		640.625	-0.0279227	0.572077		675.781	-0.00479897	0.395201		675.781	0.00295344	0.202953		675.781	0.00261174
644.531	-0.0356833	0.964317		680.664	0.00108121	0.801081		644.531	-0.0274029	0.572597		680.664	-0.0087252	0.391275		680.664	0.00496585	0.204966		680.664	0.00239392
648.438	-0.0385109	0.961489		685.547	0.00225969	0.80226		648.438	-0.0288737	0.571126		685.547	-0.00834323	0.391657		685.547	0.00532171	0.205322		685.547	0.000639925
652.344	-0.0317899	0.96821		690.43	0.00477651	0.804777		652.344	-0.0300519	0.569948		690.43	-0.00996459	0.390035		690.43	0.00532006	0.20532		690.43	0.00204409
656.25	-0.0325287	0.967471		695.313	0.00385392	0.803854		656.25	-0.0264855	0.573514		695.313	-0.00968869	0.390311		695.313	0.0038716	0.203872		695.313	0.00395117
660.156	-0.0335959	0.966404		700.195	0.00325371	0.803254		660.156	-0.0231802	0.57682		700.195	-0.00662824	0.393372		700.195	0.00363934	0.203639		700.195	0.00601914
664.062	-0.0322043	0.967796		705.078	0.00194022	0.80194		664.062	-0.0219065	0.578094		705.078	-0.0080774	0.391923		705.078	0.00548371	0.205484		705.078	0.00432176
667.969	-0.0299398	0.97006		709.961	0.00305554	0.803056		667.969	-0.0248718	0.575128		709.961	-0.0105145	0.389485		709.961	0.00618042	0.20618		709.961	0.00163462
671.875	-0.0315876	0.968412		714.844	0.00275624	0.802756		671.875	-0.024494	0.575506		714.844	-0.0104406	0.389559		714.844	0.00437087	0.204371		714.844	0.0022695
675.781	-0.0337355	0.966265		719.727	0.00149996	0.8015		675.781	-0.0275453	0.572455		719.727	-0.00873818	0.391262		719.727	0.00210547	0.202105		719.727	0.00337513
679.688	-0.0344287	0.965571		724.609	0.00277974	0.80278		679.688	-0.0235862	0.576414		724.609	-0.00806899	0.391931		724.609	0.00381279	0.203813		724.609	0.00289095
683.594	-0.0291382	0.970862		729.492	0.00431396	0.804314		683.594	-0.0251619	0.574838		729.492	-0.00739801	0.392602		729.492	0.00308654	0.203087		729.492	0.00228641
687.5	-0.0286368	0.971363		734.375	0.00347837	0.803478		687.5	-0.0249946	0.575005		734.375	-0.0083371	0.391663		734.375	0.00380828	0.203808		734.375	0.00318884
691.406	-0.0281998	0.9718		739.258	0.000482723	0.800483		691.406	-0.0256034	0.574397		739.258	-0.00733601	0.392664		739.258	0.00249568	0.202496		739.258	0.00472886
695.312	-0.0298368	0.970163		744.141	0.000158993	0.800159		695.312	-0.0270624	0.572938		744.141	-0.00656254	0.393437		744.141	0.00405701	0.204057		744.141	0.00536256
699.219	-0.0300246	0.969975		749.023	0.00165329	0.801653		699.219	-0.0285932	0.571407		749.023	-0.00428985	0.39571		749.023	0.00435806	0.204358		749.023	0.00479019
703.125	-0.0288381	0.971162		753.906	0.00292353	0.802924		703.125	-0.0227192	0.577281		753.906	-0.00621213	0.393788		753.906	0.000870514	0.200871		753.906	0.00598341
707.031	-0.0296345	0.970366		758.789	0.00577584	0.805776		707.031	-0.0216047	0.578395		758.789	-0.00790262	0.392097		758.789	0.00638669	0.206387		758.789	0.00599501
710.938	-0.0324045	0.967596		763.672	0.00857272	0.808573		710.938	-0.0207316	0.579268		763.672	-0.00537429	0.394626		763.672	0.00793312	0.207933		763.672	0.00658997
714.844	-0.0313064	0.968694		768.555	0.00642262	0.806423		714.844	-0.0198601	0.58014		768.555	-0.00367483	0.396325		768.555	0.00549968	0.2055		768.555	0.00665876
718.75	-0.0288141	0.971186		773.438	0.00469143	0.804691		718.75	-0.0177551	0.582245		773.438	-0.00313733	0.396863		773.438	0.00563567	0.205636		773.438	0.004583
722.656	-0.0308238	0.969176		778.32	0.00301625	0.803016		722.656	-0.0221976	0.577802		778.32	-0.00174654	0.398253		778.32	0.00761114	0.207611		778.32	0.00506832
726.562	-0.0283408	0.971659		783.203	0.00430914	0.804309		726.562	-0.022491	0.577509		783.203	-0.000601839	0.399398		783.203	0.0103046	0.210305		783.203	0.0062228
730.469	-0.0277979	0.972202		788.086	0.00505084	0.805051		730.469	-0.0238104	0.57619		788.086	-0.00139077	0.398609		788.086	0.0099526	0.209953		788.086	0.00627492
734.375	-0.0267012	0.973299		792.969	0.00597488	0.805975		734.375	-0.0219648	0.578035		792.969	-0.000272285	0.399728		792.969	0.00940392	0.209404		792.969	0.0053057
738.281	-0.0258177	0.974182		797.852	0.00542829	0.805428		738.281	-0.0231162	0.576884		797.852	-0.00130254	0.398697		797.852	0.00898455	0.208985		797.852	0.0060389
742.188	-0.0249503	0.97505		802.734	0.0070078	0.807008		742.188	-0.0254017	0.574598		802.734	8.22958e-05	0.400082		802.734	0.00782153	0.207822		802.734	0.00595635
746.094	-0.0270378	0.972962		807.617	0.00819581	0.808196		746.094	-0.0232857	0.576714		807.617	0.00075923	0.400759		807.617	0.0103148	0.210315		807.617	0.00576713
750	-0.0286736	0.971326		812.5	0.0104999	0.8105		750	-0.0213053	0.578695		812.5	0.00246525	0.402465		812.5	0.0105628	0.210563		812.5	0.00733397
753.906	-0.025303	0.974697		817.383	0.00828009	0.80828		753.906	-0.017276	0.582724		817.383	0.00474629	0.404746		817.383	0.00882954	0.20883		817.383	0.00626762
757.812	-0.0240427	0.975957		822.266	0.0063457	0.806346		757.812	-0.0163217	0.583678		822.266	0.00566574	0.405666		822.266	0.0122667	0.212267		822.266	0.00686854
761.719	-0.0255618	0.974438		827.148	0.00687825	0.806878		761.719	-0.0199739	0.580026		827.148	0.00548938	0.405489		827.148	0.0131863	0.213186		827.148	0.00634146
765.625	-0.0211442	0.978856		832.031	0.00648719	0.806487		765.625	-0.0183232	0.581677		832.031	0.0074689	0.407469		832.031	0.0108803	0.21088		832.031	0.00621958
769.531	-0.0228684	0.977132		836.914	0.0076174	0.807617		769.531	-0.0175038	0.582496		836.914	0.00665435	0.406654		836.914	0.00935562	0.209356		836.914	0.00576996
773.438	-0.0278747	0.972125		841.797	0.0102439	0.810244		773.438	-0.0180897	0.58191		841.797	0.00787532	0.407875		841.797	0.0106357	0.210636		841.797	0.00628448
777.344	-0.0265166	0.973483		846.68	0.00967702	0.809677		777.344	-0.0189162	0.581084		846.68	0.00769062	0.407691		846.68	0.0117108	0.211711		846.68	0.00453406
781.25	-0.0257832	0.974217		851.563	0.00678445	0.806784		781.25	-0.017562	0.582438		851.563	0.00823289	0.408233		851.563	0.011233	0.211233		851.563	0.00589472
785.156	-0.0245042	0.975496		856.445	0.00971422	0.809714		785.156	-0.0207016	0.579298		856.445	0.00741714	0.407417		856.445	0.0133968	0.213397		856.445	0.00527171
789.062	-0.0232667	0.976733		861.328	0.0104327	0.810433		789.062	-0.0195225	0.580477		861.328	0.00852311	0.408523		861.328	0.0142687	0.214269		861.328	0.0065549
792.969	-0.0246786	0.975321		866.211	0.00734408	0.807344		792.969	-0.0175209	0.582479		866.211	0.00906597	0.409066		866.211	0.0118674	0.211867		866.211	0.00799124
796.875	-0.0257244	0.974276		871.094	0.00798567	0.807986		796.875	-0.0147778	0.585222		871.094	0.00908685	0.409087		871.094	0.0129205	0.21292		871.094	0.0101933
800.781	-0.0257391	0.974261		875.977	0.00798312	0.807983		800.781	-0.0121295	0.587871		875.977	0.0114448	0.411445		875.977	0.0120172	0.212017		875.977	0.00799239
804.688	-0.0248945	0.975105		880.859	0.0101597	0.81016		804.688	-0.0130324	0.586968		880.859	0.0120859	0.412086		880.859	0.0144825	0.214483		880.859	0.00811303
808.594	-0.0252914	0.974709		885.742	0.0107703	0.81077		808.594	-0.0143771	0.585623		885.742	0.0130382	0.413038		885.742	0.0130013	0.213001		885.742	0.00874791
812.5	-0.0242229	0.975777		890.625	0.0116723	0.811672		812.5	-0.0111096	0.58889		890.625	0.0151899	0.41519		890.625	0.0143761	0.214376		890.625	0.009844
816.406	-0.0254886	0.974511		895.508	0.0118503	0.81185		816.406	-0.00844466	0.591555		895.508	0.0167088	0.416709		895.508	0.0144793	0.214479		895.508	0.0126658
820.312	-0.0265907	0.973409		900.391	0.0122303	0.81223		820.312	-0.00843199	0.591568		900.391	0.0143539	0.414354		900.391	0.0163273	0.216327		900.391	0.0112913
824.219	-0.0287533	0.971247		905.273	0.0120919	0.812092		824.219	-0.0093397	0.59066		905.273	0.0159837	0.415984		905.273	0.0175895	0.217589		905.273	0.00868941
828.125	-0.0263655	0.973635		910.156	0.0163588	0.816359		828.125	-0.0121915	0.587809		910.156	0.0162506	0.416251		910.156	0.0176695	0.217669		910.156	0.010665
832.031	-0.019371	0.980629		915.039	0.0194703	0.81947		832.031	-0.016238	0.583762		915.039	0.0168978	0.416898		915.039	0.0219998	0.222		915.039	0.0103423
835.938	-0.0187905	0.98121		919.922	0.0201572	0.820157		835.938	-0.0131953	0.586805		919.922	0.0186485	0.418648		919.922	0.0237066	0.223707		919.922	0.0129269
839.844	-0.019493	0.980507		924.805	0.0264793	0.826479		839.844	-0.0138168	0.586183		924.805	0.018568	0.418568		924.805	0.0247012	0.224701		924.805	0.0146535
843.75	-0.0219037	0.978096		929.688	0.0313212	0.831321		843.75	-0.011782	0.588218		929.688	0.0196901	0.41969		929.688	0.0279179	0.227918		929.688	0.0161214
847.656	-0.0193845	0.980616		934.57	0.0366512	0.836651		847.656	-0.0103308	0.589669		934.57	0.023412	0.423412		934.57	0.0279079	0.227908		934.57	0.0171233
851.562	-0.0195642	0.980436		939.453	0.0422147	0.842215		851.562	-0.0110705	0.588929		939.453	0.0230962	0.423096		939.453	0.0293947	0.229395		939.453	0.0163341
855.469	-0.0227833	0.977217		944.336	0.0504198	0.85042		855.469	-0.010255	0.589745		944.336	0.0255947	0.425595		944.336	0.0296827	0.229683		944.336	0.0172669
859.375	-0.0271997	0.9728		949.219	0.0597898	0.85979		859.375	-0.0128536	0.587146		949.219	0.0245764	0.424576		949.219	0.0330287	0.233029		949.219	0.0200779
863.281	-0.0217349	0.978265		954.102	0.0680676	0.868068		863.281	-0.0130073	0.586993		954.102	0.0259368	0.425937		954.102	0.0329221	0.232922		954.102	0.0227584
867.188	-0.0200054	0.979995		958.984	0.0777284	0.877728		867.188	-0.0108519	0.589148		958.984	0.0301449	0.430145		958.984	0.0355525	0.235552		958.984	0.0248062
871.094	-0.0164257	0.983574		963.867	0.0879202	0.88792		871.094	-0.00885335	0.591147		963.867	0.0287976	0.428798		963.867	0.0370339	0.237034		963.867	0.0286487
875	-0.0132952	0.986705		968.75	0.098119	0.898119		875	-0.00786275	0.592137		968.75	0.0284824	0.428482		968.75	0.0375149	0.237515		968.75	0.0341638
878.906	-0.0118767	0.988123		973.633	0.108715	0.908715		878.906	-0.00274271	0.597257		973.633	0.0321036	0.432104		973.633	0.0392288	0.239229		973.633	0.0411162
882.812	-0.0137269	0.986273		978.516	0.120244	0.920244		882.812	-0.00577428	0.594226		978.516	0.0367747	0.436775		978.516	0.0419795	0.24198		978.516	0.0490881
886.719	-0.014707	0.985293		983.398	0.128607	0.928607		886.719	-0.0048239	0.595176		983.398	0.0369219	0.436922		983.398	0.045894	0.245894		983.398	0.058185
890.625	-0.0157019	0.984298		988.281	0.13832	0.93832		890.625	-0.00623556	0.593764		988.281	0.0389455	0.438946		988.281	0.0480953	0.248095		988.281	0.0699903
894.531	-0.0142995	0.9857		993.164	0.146601	0.946601		894.531	-0.00305721	0.596943		993.164	0.0410597	0.44106		993.164	0.0513888	0.251389		993.164	0.0816847
898.438	-0.0132632	0.986737		998.047	0.151895	0.951895		898.438	-0.00268176	0.597318		998.047	0.0410764	0.441076		998.047	0.054786	0.254786		998.047	0.0969746
902.344	-0.013947	0.986053		1002.93	0.159987	0.959987		902.344	-0.00193328	0.598067		1002.93	0.045331	0.445331		1002.93	0.0596795	0.25968		1002.93	0.108868
906.25	-0.0114506	0.988549		1007.81	0.166787	0.966787		906.25	0.000693803	0.600694		1007.81	0.0491452	0.449145		1007.81	0.0688186	0.268819		1007.81	0.121921
910.156	-0.00743648	0.992564		1012.7	0.173422	0.973422		910.156	0.00233111	0.602331		1012.7	0.0513029	0.451303		1012.7	0.0785656	0.278566		1012.7	0.137897
914.062	-0.00140727	0.998593		1017.58	0.179072	0.979072		914.062	0.00144233	0.601442		1017.58	0.0511152	0.451115		1017.58	0.0892593	0.289259		1017.58	0.154755
917.969	-0.00118206	0.998818		1022.46	0.183225	0.983225		917.969	0.00289509	0.602895		1022.46	0.0546339	0.454634		1022.46	0.101964	0.301964		1022.46	0.170927
921.875	0.00280657	1.00281		1027.34	0.190625	0.990625		921.875	0.0064386	0.606439		1027.34	0.0574822	0.457482		1027.34	0.126449	0.326449		1027.34	0.190405
925.781	0.00444356	1.00444		1032.23	0.202465	1.00247		925.781	0.00689607	0.606896		1032.23	0.0607375	0.460738		1032.23	0.155386	0.355386		1032.23	0.210698
929.688	0.0107007	1.0107		1037.11	0.214196	1.0142		929.688	0.0103047	0.610305		1037.11	0.0663781	0.466378		1037.11	0.185063	0.385063		1037.11	0.234727
933.594	0.0126568	1.01266		1041.99	0.230153	1.03015		933.594	0.012502	0.612502		1041.99	0.070501	0.470501		1041.99	0.221984	0.421984		1041.99	0.261095
937.5	0.0215458	1.02155		1046.88	0.24502	1.04502		937.5	0.0125154	0.612515		1046.88	0.073826	0.473826		1046.88	0.261498	0.461498		1046.88	0.28664
941.406	0.0271848	1.02718		1051.76	0.26348	1.06348		941.406	0.0170613	0.617061		1051.76	0.079329	0.479329		1051.76	0.304693	0.504693		1051.76	0.31319
945.312	0.0386239	1.03862		1056.64	0.28989	1.08989		945.312	0.0222373	0.622237		1056.64	0.0842957	0.484296		1056.64	0.342989	0.542989		1056.64	0.337686
949.219	0.0518997	1.0519		1061.52	0.320182	1.12018		949.219	0.0248431	0.624843		1061.52	0.0892951	0.489295		1061.52	0.379414	0.579414		1061.52	0.363701
953.125	0.0564555	1.05646		1066.41	0.357342	1.15734		953.125	0.0282171	0.628217		1066.41	0.0946747	0.494675		1066.41	0.411418	0.611418		1066.41	0.387666
957.031	0.0695677	1.06957		1071.29	0.399566	1.19957		957.031	0.0338348	0.633835		1071.29	0.103168	0.503168		1071.29	0.445339	0.645339		1071.29	0.404516
960.938	0.0798859	1.07989		1076.17	0.446669	1.24667		960.938	0.0350943	0.635094		1076.17	0.110128	0.510128		1076.17	0.480124	0.680124		1076.17	0.419934
964.844	0.0863375	1.08634		1081.05	0.498783	1.29878		964.844	0.0385968	0.638597		1081.05	0.120743	0.520743		1081.05	0.51689	0.71689		1081.05	0.437173
968.75	0.0984415	1.09844		1085.94	0.556563	1.35656		968.75	0.040533	0.640533		1085.94	0.13149	0.53149		1085.94	0.561723	0.761723		1085.94	0.459607
972.656	0.106574	1.10657		1090.82	0.624902	1.4249		972.656	0.0426064	0.642606		1090.82	0.14088	0.54088		1090.82	0.616331	0.816331		1090.82	0.479843
976.562	0.114298	1.1143		1095.7	0.697597	1.4976		976.562	0.0474063	0.647406		1095.7	0.147162	0.547162		1095.7	0.687964	0.887964		1095.7	0.489574
980.469	0.125822	1.12582		1100.59	0.783114	1.58311		980.469	0.0519088	0.651909		1100.59	0.155176	0.555176		1100.59	0.77218	0.97218		1100.59	0.489966
984.375	0.132132	1.13213		1105.47	0.880282	1.68028		984.375	0.0562828	0.656283		1105.47	0.168422	0.568422		1105.47	0.865183	1.06518		1105.47	0.487786
988.281	0.143002	1.143		1110.35	0.999509	1.79951		988.281	0.060234	0.660234		1110.35	0.181271	0.581271		1110.35	0.967011	1.16701		1110.35	0.493724
992.188	0.153347	1.15335		1115.23	1.13025	1.93025		992.188	0.061268	0.661268		1115.23	0.193584	0.593584		1115.23	1.0735	1.2735		1115.23	0.50206
996.094	0.160896	1.1609		1120.12	1.23713	2.03713		996.094	0.0611734	0.661173		1120.12	0.199079	0.599079		1120.12	1.15885	1.35885		1120.12	0.506847
1000	0.172369	1.17237		1125	1.26787	2.06787		1000	0.0633691	0.663369		1125	0.196314	0.596314		1125	1.18212	1.38212		1125	0.49501
1003.91	0.183189	1.18319		1129.88	1.18017	1.98017		1003.91	0.0672415	0.667241		1129.88	0.184942	0.584942		1129.88	1.09472	1.29472		1129.88	0.459163
1007.81	0.192615	1.19262		1134.77	0.980899	1.7809		1007.81	0.0724041	0.672404		1134.77	0.166922	0.566922		1134.77	0.896185	1.09618		1134.77	0.400213
1011.72	0.209563	1.20956		1139.65	0.715124	1.51512		1011.72	0.0787466	0.678747		1139.65	0.147946	0.547946		1139.65	0.631286	0.831286		1139.65	0.33349
1015.62	0.221168	1.22117		1144.53	0.4442	1.2442		1015.62	0.080193	0.680193		1144.53	0.126498	0.526498		1144.53	0.368154	0.568154		1144.53	0.260629
1019.53	0.236615	1.23661		1149.41	0.21633	1.01633		1019.53	0.0839163	0.683916		1149.41	0.108256	0.508256		1149.41	0.150806	0.350806		1149.41	0.189492
1023.44	0.251379	1.25138		1154.3	0.0407642	0.840764		1023.44	0.0907856	0.690786		1154.3	0.0927795	0.49278		1154.3	-0.00764716	0.192353		1154.3	0.119524
1027.34	0.269971	1.26997		1159.18	-0.0840088	0.715991		1027.34	0.0950231	0.695023		1159.18	0.0793204	0.47932		1159.18	-0.114016	0.0859839		1159.18	0.0558108
1031.25	0.287158	1.28716		1164.06	-0.167282	0.632718		1031.25	0.100902	0.700902		1164.06	0.0673647	0.467365		1164.06	-0.174067	0.0259332		1164.06	0.0127445
1035.16	0.308407	1.30841		1168.95	-0.220592	0.579408		1035.16	0.107042	0.707042		1168.95	0.058451	0.458451		1168.95	-0.207686	-0.00768611		1168.95	-0.0153515
1039.06	0.330852	1.33085		1173.83	-0.25573	0.54427		1039.06	0.108989	0.708989		1173.83	0.0513678	0.451368		1173.83	-0.221254	-0.0212535		1173.83	-0.0345426
1042.97	0.356698	1.3567		1178.71	-0.277457	0.522543		1042.97	0.12032	0.72032		1178.71	0.041863	0.441863		1178.71	-0.225765	-0.0257648		1178.71	-0.0502616
1046.88	0.387119	1.38712		1183.59	-0.287124	0.512876		1046.88	0.127729	0.727729		1183.59	0.0350068	0.435007		1183.59	-0.223777	-0.0237774		1183.59	-0.0634559
1050.78	0.419765	1.41976		1188.48	-0.289505	0.510495		1050.78	0.134612	0.734612		1188.48	0.0339801	0.43398		1188.48	-0.226053	-0.0260529		1188.48	-0.0786225
1054.69	0.4583	1.4583		1193.36	-0.290655	0.509345		1054.69	0.142894	0.742894		1193.36	0.0311795	0.43118		1193.36	-0.225412	-0.0254117		1193.36	-0.0922536
1058.59	0.502404	1.5024		1198.24	-0.284831	0.515169		1058.59	0.153975	0.753975		1198.24	0.0272295	0.427229		1198.24	-0.231156	-0.0311564		1198.24	-0.104776
1062.5	0.54466	1.54466		1203.13	-0.276286	0.523714		1062.5	0.165334	0.765334		1203.13	0.023653	0.423653		1203.13	-0.236834	-0.0368344		1203.13	-0.116559
1066.41	0.591215	1.59122		1208.01	-0.270967	0.529033		1066.41	0.176903	0.776903		1208.01	0.0168433	0.416843		1208.01	-0.242119	-0.0421185		1208.01	-0.127617
1070.31	0.64861	1.64861		1212.89	-0.263523	0.536477		1070.31	0.190886	0.790886		1212.89	0.0148025	0.414802		1212.89	-0.253618	-0.0536182		1212.89	-0.138453
1074.22	0.71886	1.71886		1217.77	-0.252091	0.547909		1074.22	0.204251	0.804251		1217.77	0.018367	0.418367		1217.77	-0.263025	-0.0630246		1217.77	-0.146279
1078.12	0.791162	1.79116		1222.66	-0.240945	0.559055		1078.12	0.218173	0.818173		1222.66	0.0148591	0.414859		1222.66	-0.272044	-0.0720443		1222.66	-0.152535
1082.03	0.870834	1.87083		1227.54	-0.228987	0.571013		1082.03	0.232752	0.832752		1227.54	0.0123982	0.412398		1227.54	-0.280424	-0.080424		1227.54	-0.15663
1085.94	0.963519	1.96352		1232.42	-0.22092	0.57908		1085.94	0.246927	0.846927		1232.42	0.00983888	0.409839		1232.42	-0.285451	-0.0854513		1232.42	-0.163099
1089.84	1.06459	2.06459		1237.3	-0.209434	0.590566		1089.84	0.260859	0.860859		1237.3	0.00877704	0.408777		1237.3	-0.286023	-0.0860232		1237.3	-0.16571
1093.75	1.18025	2.18025		1242.19	-0.200018	0.599982		1093.75	0.276904	0.876904		1242.19	0.00855062	0.408551		1242.19	-0.282487	-0.0824866		1242.19	-0.168317
1097.66	1.31039	2.31039		1247.07	-0.191876	0.608124		1097.66	0.295926	0.895926		1247.07	0.00765682	0.407657		1247.07	-0.271607	-0.0716069		1247.07	-0.168257
1101.56	1.45987	2.45987		1251.95	-0.184931	0.615069		1101.56	0.307835	0.907835		1251.95	0.00766041	0.40766		1251.95	-0.262269	-0.0622694		1251.95	-0.168193
1105.47	1.63986	2.63986		1256.84	-0.176894	0.623106		1105.47	0.321043	0.921043		1256.84	0.0067541	0.406754		1256.84	-0.251972	-0.0519724		1256.84	-0.167197
1109.38	1.84454	2.84454		1261.72	-0.168611	0.631389		1109.38	0.336931	0.936931		1261.72	0.00548609	0.405486		1261.72	-0.240807	-0.0408073		1261.72	-0.168755
1113.28	2.07958	3.07958		1266.6	-0.164461	0.635539		1113.28	0.348431	0.948431		1266.6	0.00433487	0.404335		1266.6	-0.229208	-0.0292079		1266.6	-0.166507
1117.19	2.35545	3.35545		1271.48	-0.158944	0.641056		1117.19	0.356717	0.956717		1271.48	0.00500227	0.405002		1271.48	-0.214954	-0.0149537		1271.48	-0.163368
1121.09	2.64675	3.64675		1276.37	-0.154082	0.645918		1121.09	0.36038	0.96038		1276.37	0.00451843	0.404518		1276.37	-0.202697	-0.00269697		1276.37	-0.159818
1125	2.90489	3.90489		1281.25	-0.15126	0.64874		1125	0.362119	0.962119		1281.25	0.00558984	0.40559		1281.25	-0.191025	0.00897463		1281.25	-0.153601
1128.91	3.04864	4.04864		1286.13	-0.146546	0.653454		1128.91	0.350783	0.950783		1286.13	0.00202173	0.402022		1286.13	-0.17829	0.0217105		1286.13	-0.147648
1132.81	3.0074	4.0074		1291.02	-0.143455	0.656545		1132.81	0.328847	0.928847		1291.02	0.00196872	0.401969		1291.02	-0.168099	0.0319013		1291.02	-0.14705
1136.72	2.72105	3.72105		1295.9	-0.140881	0.659119		1136.72	0.293051	0.893051		1295.9	0.00430398	0.404304		1295.9	-0.162307	0.0376934		1295.9	-0.143468
1140.62	2.2009	3.2009		1300.78	-0.139421	0.660579		1140.62	0.246776	0.846776		1300.78	0.00297638	0.402976		1300.78	-0.152929	0.0470714		1300.78	-0.140906
1144.53	1.52963	2.52963		1305.66	-0.135599	0.664401		1144.53	0.198723	0.798723		1305.66	-0.00120011	0.3988		1305.66	-0.144051	0.055949		1305.66	-0.13898
1148.44	0.830983	1.83098		1310.55	-0.133164	0.666836		1148.44	0.154483	0.754483		1310.55	-0.00304077	0.396959		1310.55	-0.13911	0.0608895		1310.55	-0.132297
1152.34	0.212879	1.21288		1315.43	-0.134159	0.665841		1152.34	0.111177	0.711177		1315.43	-0.00416875	0.395831		1315.43	-0.131314	0.0686855		1315.43	-0.127931
1156.25	-0.254217	0.745783		1320.31	-0.132866	0.667134		1156.25	0.0702803	0.67028		1320.31	-0.00618339	0.393817		1320.31	-0.123566	0.0764338		1320.31	-0.125648
1160.16	-0.562482	0.437518		1325.2	-0.132655	0.667345		1160.16	0.0373285	0.637328		1325.2	-0.0118031	0.388197		1325.2	-0.11724	0.0827604		1325.2	-0.122311
1164.06	-0.744031	0.255969		1330.08	-0.13212	0.66788		1164.06	0.0132664	0.613266		1330.08	-0.0142504	0.38575		1330.08	-0.115344	0.084656		1330.08	-0.117967
1167.97	-0.834435	0.165565		1334.96	-0.128039	0.671961		1167.97	-0.00870961	0.59129		1334.96	-0.018462	0.381538		1334.96	-0.113914	0.0860863		1334.96	-0.113702
1171.88	-0.875814	0.124186		1339.84	-0.129573	0.670427		1171.88	-0.026501	0.573499		1339.84	-0.0207919	0.379208		1339.84	-0.110466	0.0895341		1339.84	-0.111459
1175.78	-0.887376	0.112624		1344.73	-0.130574	0.669426		1175.78	-0.0438642	0.556136		1344.73	-0.0216422	0.378358		1344.73	-0.107148	0.0928515		1344.73	-0.106508
1179.69	-0.879285	0.120715		1349.61	-0.128288	0.671712		1179.69	-0.0516293	0.548371		1349.61	-0.0238457	0.376154		1349.61	-0.104187	0.0958132		1349.61	-0.103829
1183.59	-0.858872	0.141128		1354.49	-0.130465	0.669535		1183.59	-0.057601	0.542399		1354.49	-0.0247181	0.375282		1354.49	-0.103662	0.0963377		1354.49	-0.100059
1187.5	-0.835664	0.164336		1359.38	-0.131021	0.668979		1187.5	-0.0668023	0.533198		1359.38	-0.0261774	0.373823		1359.38	-0.0994767	0.100523		1359.38	-0.0956229
1191.41	-0.80721	0.19279		1364.26	-0.127141	0.672859		1191.41	-0.0706895	0.52931		1364.26	-0.0288451	0.371155		1364.26	-0.098034	0.101966		1364.26	-0.0935061
1195.31	-0.775726	0.224274		1369.14	-0.126752	0.673248		1195.31	-0.0734317	0.526568		1369.14	-0.0304152	0.369585		1369.14	-0.0942626	0.105737		1369.14	-0.0907898
1199.22	-0.748657	0.251343		1374.02	-0.126896	0.673104		1199.22	-0.0736674	0.526333		1374.02	-0.0310582	0.368942		1374.02	-0.0929592	0.107041		1374.02	-0.0870599
1203.12	-0.724829	0.275171		1378.91	-0.123298	0.676702		1203.12	-0.0740846	0.525915		1378.91	-0.0330126	0.366987		1378.91	-0.0909409	0.109059		1378.91	-0.086978
1207.03	-0.693569	0.306431		1383.79	-0.120808	0.679192		1207.03	-0.0763867	0.523613		1383.79	-0.0332378	0.366762		1383.79	-0.0896548	0.110345		1383.79	-0.0857258
1210.94	-0.667874	0.332126		1388.67	-0.121403	0.678597		1210.94	-0.0766776	0.523322		1388.67	-0.0322802	0.36772		1388.67	-0.0868148	0.113185		1388.67	-0.0850021
1214.84	-0.64384	0.35616		1393.55	-0.118005	0.681995		1214.84	-0.0761594	0.523841		1393.55	-0.0313864	0.368614		1393.55	-0.0856616	0.114338		1393.55	-0.0830563
1218.75	-0.621513	0.378487		1398.44	-0.116613	0.683387		1218.75	-0.0724014	0.527599		1398.44	-0.0304938	0.369506		1398.44	-0.0839608	0.116039		1398.44	-0.0772409
1222.66	-0.59874	0.40126		1403.32	-0.113771	0.686229		1222.66	-0.0705338	0.529466		1403.32	-0.0304735	0.369527		1403.32	-0.0815367	0.118463		1403.32	-0.0780021
1226.56	-0.57942	0.42058		1408.2	-0.112915	0.687085		1226.56	-0.0715196	0.52848		1408.2	-0.0298466	0.370153		1408.2	-0.0794277	0.120572		1408.2	-0.0771807
1230.47	-0.558137	0.441863		1413.09	-0.111481	0.688519		1230.47	-0.0692805	0.530719		1413.09	-0.0305587	0.369441		1413.09	-0.0760996	0.1239		1413.09	-0.0731315
1234.38	-0.541284	0.458716		1417.97	-0.109903	0.690097		1234.38	-0.0678917	0.532108		1417.97	-0.0294205	0.370579		1417.97	-0.075186	0.124814		1417.97	-0.0697031
1238.28	-0.523304	0.476696		1422.85	-0.109141	0.690859		1238.28	-0.0680699	0.53193		1422.85	-0.027416	0.372584		1422.85	-0.0759957	0.124004		1422.85	-0.0672818
1242.19	-0.506218	0.493782		1427.73	-0.10619	0.69381		1242.19	-0.0701006	0.529899		1427.73	-0.0255884	0.374412		1427.73	-0.0744802	0.12552		1427.73	-0.0671528
1246.09	-0.487413	0.512587		1432.62	-0.101109	0.698891		1246.09	-0.0682054	0.531795		1432.62	-0.0252952	0.374705		1432.62	-0.0735428	0.126457		1432.62	-0.0662772
1250	-0.470092	0.529908		1437.5	-0.0983688	0.701631		1250	-0.0692803	0.53072		1437.5	-0.0251331	0.374867		1437.5	-0.072771	0.127229		1437.5	-0.063369
1253.91	-0.45786	0.54214		1442.38	-0.0939905	0.70601		1253.91	-0.0652376	0.534762		1442.38	-0.0236327	0.376367		1442.38	-0.0707675	0.129232		1442.38	-0.0611842
1257.81	-0.446688	0.553312		1447.27	-0.0909249	0.709075		1257.81	-0.0601349	0.539865		1447.27	-0.0219493	0.378051		1447.27	-0.0694034	0.130597		1447.27	-0.0612692
1261.72	-0.436118	0.563882		1452.15	-0.0908166	0.709183		1261.72	-0.0614914	0.538509		1452.15	-0.0204107	0.379589		1452.15	-0.0696256	0.130374		1452.15	-0.0576442
1265.62	-0.424105	0.575895		1457.03	-0.0893479	0.710652		1265.62	-0.0576852	0.542315		1457.03	-0.0216215	0.378378		1457.03	-0.0651855	0.134814		1457.03	-0.0558074
1269.53	-0.410682	0.589318		1461.91	-0.0872512	0.712749		1269.53	-0.0543562	0.545644		1461.91	-0.0219683	0.378032		1461.91	-0.0640634	0.135937		1461.91	-0.0571753
1273.44	-0.402389	0.597611		1466.8	-0.0830963	0.716904		1273.44	-0.0561685	0.543831		1466.8	-0.021665	0.378335		1466.8	-0.0642879	0.135712		1466.8	-0.0540866
1277.34	-0.391658	0.608342		1471.68	-0.0811789	0.718821		1277.34	-0.0529445	0.547056		1471.68	-0.0225141	0.377486		1471.68	-0.0620783	0.137922		1471.68	-0.0531692
1281.25	-0.380206	0.619794		1476.56	-0.0783242	0.721676		1281.25	-0.0526684	0.547332		1476.56	-0.0204982	0.379502		1476.56	-0.0608858	0.139114		1476.56	-0.0530307
1285.16	-0.37113	0.62887		1481.45	-0.0764224	0.723578		1285.16	-0.0502503	0.54975		1481.45	-0.019925	0.380075		1481.45	-0.0591367	0.140863		1481.45	-0.0504956
1289.06	-0.361092	0.638908		1486.33	-0.0749537	0.725046		1289.06	-0.0488149	0.551185		1486.33	-0.0207026	0.379297		1486.33	-0.0584275	0.141572		1486.33	-0.0495389
1292.97	-0.35267	0.64733		1491.21	-0.0726061	0.727394		1292.97	-0.0510278	0.548972		1491.21	-0.0214105	0.37859		1491.21	-0.0554665	0.144534		1491.21	-0.0471671
1296.88	-0.346072	0.653928		1496.09	-0.0704391	0.729561		1296.88	-0.050624	0.549376		1496.09	-0.0209892	0.379011		1496.09	-0.0535947	0.146405		1496.09	-0.0444001
1300.78	-0.339795	0.660205		1500.98	-0.0693654	0.730635		1300.78	-0.0498298	0.55017		1500.98	-0.0183214	0.381679		1500.98	-0.0521084	0.147892		1500.98	-0.0432945
1304.69	-0.332715	0.667285		1505.86	-0.0658887	0.734111		1304.69	-0.0489267	0.551073		1505.86	-0.0175199	0.38248		1505.86	-0.0530665	0.146934		1505.86	-0.0448429
1308.59	-0.330213	0.669787		1510.74	-0.063615	0.736385		1308.59	-0.046858	0.553142		1510.74	-0.0171553	0.382845		1510.74	-0.0534191	0.146581		1510.74	-0.0446782
1312.5	-0.319682	0.680318		1515.63	-0.0614801	0.73852		1312.5	-0.046925	0.553075		1515.63	-0.0145072	0.385493		1515.63	-0.0510665	0.148934		1515.63	-0.042615
1316.41	-0.31349	0.68651		1520.51	-0.0591814	0.740819		1316.41	-0.0482018	0.551798		1520.51	-0.0138344	0.386166		1520.51	-0.0508089	0.149191		1520.51	-0.0414861
1320.31	-0.305715	0.694285		1525.39	-0.0575631	0.742437		1320.31	-0.0492041	0.550796		1525.39	-0.0155535	0.384447		1525.39	-0.0490521	0.150948		1525.39	-0.0414626
1324.22	-0.299143	0.700857		1530.27	-0.0582456	0.741754		1324.22	-0.0451677	0.554832		1530.27	-0.0148652	0.385135		1530.27	-0.0475516	0.152448		1530.27	-0.0394459
1328.12	-0.296175	0.703825		1535.16	-0.0555768	0.744423		1328.12	-0.0466843	0.553316		1535.16	-0.0105737	0.389426		1535.16	-0.0465504	0.15345		1535.16	-0.0392889
1332.03	-0.294172	0.705828		1540.04	-0.0527871	0.747213		1332.03	-0.0464255	0.553574		1540.04	-0.0100118	0.389988		1540.04	-0.0433075	0.156693		1540.04	-0.0396646
1335.94	-0.288948	0.711052		1544.92	-0.0503966	0.749603		1335.94	-0.0468916	0.553108		1544.92	-0.0116319	0.388368		1544.92	-0.0431691	0.156831		1544.92	-0.0392031
1339.84	-0.28007	0.71993		1549.8	-0.0496716	0.750328		1339.84	-0.0432858	0.556714		1549.8	-0.00927999	0.39072		1549.8	-0.0430385	0.156962		1549.8	-0.0370231
1343.75	-0.273985	0.726015		1554.69	-0.0487779	0.751222		1343.75	-0.0442471	0.555753		1554.69	-0.00726888	0.392731		1554.69	-0.0428691	0.157131		1554.69	-0.0367899
1347.66	-0.269457	0.730543		1559.57	-0.0490003	0.751		1347.66	-0.0439576	0.556042		1559.57	-0.00763712	0.392363		1559.57	-0.041216	0.158784		1559.57	-0.0359065
1351.56	-0.270825	0.729175		1564.45	-0.047245	0.752755		1351.56	-0.0429055	0.557094		1564.45	-0.00793028	0.39207		1564.45	-0.0415716	0.158428		1564.45	-0.0365957
1355.47	-0.264037	0.735963		1569.34	-0.0502884	0.749712		1355.47	-0.0418329	0.558167		1569.34	-0.00795171	0.392048		1569.34	-0.0429778	0.157022		1569.34	-0.0348578
1359.38	-0.261796	0.738204		1574.22	-0.0493059	0.750694		1359.38	-0.043851	0.556149		1574.22	-0.0117016	0.388298		1574.22	-0.042616	0.157384		1574.22	-0.0347229
1363.28	-0.259969	0.740031		1579.1	-0.0489367	0.751063		1363.28	-0.0418785	0.558121		1579.1	-0.01319	0.38681		1579.1	-0.0420766	0.157923		1579.1	-0.0346976
1367.19	-0.254369	0.745631		1583.98	-0.0507972	0.749203		1367.19	-0.0429787	0.557021		1583.98	-0.0155497	0.38445		1583.98	-0.0443598	0.15564		1583.98	-0.0350107
1371.09	-0.251339	0.748661		1588.87	-0.0495204	0.75048		1371.09	-0.0419305	0.558069		1588.87	-0.016552	0.383448		1588.87	-0.0433098	0.15669		1588.87	-0.0320024
1375	-0.245784	0.754216		1593.75	-0.0522902	0.74771		1375	-0.0425472	0.557453		1593.75	-0.0186983	0.381302		1593.75	-0.0421989	0.157801		1593.75	-0.0326678
1378.91	-0.241626	0.758374		1598.63	-0.0494271	0.750573		1378.91	-0.0406851	0.559315		1598.63	-0.0185273	0.381473		1598.63	-0.0418371	0.158163		1598.63	-0.033758
1382.81	-0.237407	0.762593		1603.52	-0.045656	0.754344		1382.81	-0.0418602	0.55814		1603.52	-0.0197947	0.380205		1603.52	-0.0403806	0.159619		1603.52	-0.0311221
1386.72	-0.234755	0.765245		1608.4	-0.0441122	0.755888		1386.72	-0.0406282	0.559372		1608.4	-0.0199025	0.380097		1608.4	-0.0363548	0.163645		1608.4	-0.0332342
1390.62	-0.232236	0.767764		1613.28	-0.0463422	0.753658		1390.62	-0.0435281	0.556472		1613.28	-0.0231995	0.376801		1613.28	-0.0384694	0.161531		1613.28	-0.0322418
1394.53	-0.227017	0.772983		1618.16	-0.0437461	0.756254		1394.53	-0.0478791	0.552121		1618.16	-0.0265668	0.373433		1618.16	-0.0386504	0.16135		1618.16	-0.0326062
1398.44	-0.224213	0.775787		1623.05	-0.0437987	0.756201		1398.44	-0.0431211	0.556879		1623.05	-0.0225416	0.377458		1623.05	-0.038754	0.161246		1623.05	-0.0306479
1402.34	-0.222318	0.777682		1627.93	-0.0445598	0.75544		1402.34	-0.041871	0.558129		1627.93	-0.0211556	0.378844		1627.93	-0.0389588	0.161041		1627.93	-0.0319889
1406.25	-0.217984	0.782016		1632.81	-0.043196	0.756804		1406.25	-0.0427976	0.557202		1632.81	-0.0189377	0.381062		1632.81	-0.0386864	0.161314		1632.81	-0.0283073
1410.16	-0.213722	0.786278		1637.7	-0.0421611	0.757839		1410.16	-0.0400239	0.559976		1637.7	-0.0201813	0.379819		1637.7	-0.0364553	0.163545		1637.7	-0.0285013
1414.06	-0.209006	0.790994		1642.58	-0.0432214	0.756779		1414.06	-0.0399789	0.560021		1642.58	-0.0257444	0.374256		1642.58	-0.0328525	0.167148		1642.58	-0.026972
1417.97	-0.206035	0.793965		1647.46	-0.041742	0.758258		1417.97	-0.0416886	0.558311		1647.46	-0.0226601	0.37734		1647.46	-0.0308454	0.169155		1647.46	-0.0250357
1421.88	-0.201642	0.798358		1652.34	-0.0416706	0.758329		1421.88	-0.0395032	0.560497		1652.34	-0.0239651	0.376035		1652.34	-0.0307249	0.169275		1652.34	-0.025306
1425.78	-0.197433	0.802567		1657.23	-0.0394702	0.76053		1425.78	-0.038164	0.561836		1657.23	-0.0263879	0.373612		1657.23	-0.0318594	0.168141		1657.23	-0.025851
1429.69	-0.19579	0.80421		1662.11	-0.0378037	0.762196		1429.69	-0.0366592	0.563341		1662.11	-0.0249655	0.375034		1662.11	-0.0320064	0.167994		1662.11	-0.0253585
1433.59	-0.19237	0.80763		1666.99	-0.0360306	0.763969		1433.59	-0.0348863	0.565114		1666.99	-0.0236134	0.376387		1666.99	-0.031072	0.168928		1666.99	-0.0241581
1437.5	-0.190805	0.809195		1671.88	-0.0353598	0.76464		1437.5	-0.0341835	0.565816		1671.88	-0.0253552	0.374645		1671.88	-0.0286835	0.171316		1671.88	-0.0204032
1441.41	-0.185453	0.814547		1676.76	-0.0347408	0.765259		1441.41	-0.0371133	0.562887		1676.76	-0.026566	0.373434		1676.76	-0.0302798	0.16972		1676.76	-0.0197475
1445.31	-0.181595	0.818405		1681.64	-0.035773	0.764227		1445.31	-0.0365242	0.563476		1681.64	-0.0306156	0.369384		1681.64	-0.0290986	0.170901		1681.64	-0.0200708
1449.22	-0.177546	0.822454		1686.52	-0.0333617	0.766638		1449.22	-0.0372237	0.562776		1686.52	-0.030441	0.369559		1686.52	-0.0267239	0.173276		1686.52	-0.0222437
1453.12	-0.176505	0.823495		1691.41	-0.0325425	0.767457		1453.12	-0.0334743	0.566526		1691.41	-0.0266982	0.373302		1691.41	-0.0263794	0.173621		1691.41	-0.0234625
1457.03	-0.17037	0.82963		1696.29	-0.0340705	0.765929		1457.03	-0.0338032	0.566197		1696.29	-0.0252836	0.374716		1696.29	-0.0252864	0.174714		1696.29	-0.0231274
1460.94	-0.168507	0.831493		1701.17	-0.0333282	0.766672		1460.94	-0.0349041	0.565096		1701.17	-0.0276236	0.372376		1701.17	-0.0253262	0.174674		1701.17	-0.0220218
1464.84	-0.16732	0.83268		1706.05	-0.0309127	0.769087		1464.84	-0.0338275	0.566172		1706.05	-0.0266904	0.37331		1706.05	-0.0250049	0.174995		1706.05	-0.0221925
1468.75	-0.167505	0.832495		1710.94	-0.0307055	0.769294		1468.75	-0.0341335	0.565867		1710.94	-0.0272279	0.372772		1710.94	-0.024658	0.175342		1710.94	-0.0187814
1472.66	-0.161589	0.838411		1715.82	-0.0273843	0.772616		1472.66	-0.0331555	0.566845		1715.82	-0.025883	0.374117		1715.82	-0.0254664	0.174534		1715.82	-0.016841
1476.56	-0.157162	0.842838		1720.7	-0.0284207	0.771579		1476.56	-0.0332966	0.566703		1720.7	-0.0264824	0.373518		1720.7	-0.0251588	0.174841		1720.7	-0.01816
1480.47	-0.152428	0.847572		1725.59	-0.0293611	0.770639		1480.47	-0.0289329	0.571067		1725.59	-0.0268965	0.373103		1725.59	-0.0210346	0.178965		1725.59	-0.0185423
1484.38	-0.150171	0.849829		1730.47	-0.0288625	0.771137		1484.38	-0.0276087	0.572391		1730.47	-0.0276753	0.372325		1730.47	-0.0222823	0.177718		1730.47	-0.0166924
1488.28	-0.147366	0.852634		1735.35	-0.0276501	0.77235		1488.28	-0.0271701	0.57283		1735.35	-0.0258615	0.374139		1735.35	-0.0197616	0.180238		1735.35	-0.0182771
1492.19	-0.143028	0.856972		1740.23	-0.0275293	0.772471		1492.19	-0.0260952	0.573905		1740.23	-0.0249051	0.375095		1740.23	-0.0205379	0.179462		1740.23	-0.0171965
1496.09	-0.141093	0.858907		1745.12	-0.0287641	0.771236		1496.09	-0.0243127	0.575687		1745.12	-0.0260509	0.373949		1745.12	-0.0201206	0.179879		1745.12	-0.0170145
1500	-0.141836	0.858164		1750	-0.0290962	0.770904		1500	-0.023819	0.576181		1750	-0.0279666	0.372033		1750	-0.0202284	0.179772		1750	-0.0164565
1503.91	-0.136615	0.863385		1754.88	-0.0269101	0.77309		1503.91	-0.0235784	0.576422		1754.88	-0.0266301	0.37337		1754.88	-0.0210404	0.17896		1754.88	-0.0152085
1507.81	-0.132377	0.867623		1759.77	-0.0265337	0.773466		1507.81	-0.0207478	0.579252		1759.77	-0.0264924	0.373508		1759.77	-0.0199606	0.180039		1759.77	-0.0157004
1511.72	-0.128965	0.871035		1764.65	-0.0244643	0.775536		1511.72	-0.0171744	0.582826		1764.65	-0.0275465	0.372453		1764.65	-0.0217189	0.178281		1764.65	-0.015926
1515.62	-0.125432	0.874568		1769.53	-0.0241141	0.775886		1515.62	-0.0215412	0.578459		1769.53	-0.0274881	0.372512		1769.53	-0.0227121	0.177288		1769.53	-0.0176829
1519.53	-0.120438	0.879562		1774.41	-0.0256153	0.774385		1519.53	-0.0215671	0.578433		1774.41	-0.025878	0.374122		1774.41	-0.0207056	0.179294		1774.41	-0.0184597
1523.44	-0.117211	0.882789		1779.3	-0.0277511	0.772249		1523.44	-0.0181995	0.5818		1779.3	-0.0260532	0.373947		1779.3	-0.0194494	0.180551		1779.3	-0.0185792
1527.34	-0.114161	0.885839		1784.18	-0.0275213	0.772479		1527.34	-0.0170267	0.582973		1784.18	-0.0264292	0.373571		1784.18	-0.0218089	0.178191		1784.18	-0.0185789
1531.25	-0.113142	0.886858		1789.06	-0.028653	0.771347		1531.25	-0.0128326	0.587167		1789.06	-0.0250467	0.374953		1789.06	-0.0203173	0.179683		1789.06	-0.0187657
1535.16	-0.104728	0.895272		1793.95	-0.0275925	0.772407		1535.16	-0.00980564	0.590194		1793.95	-0.0258821	0.374118		1793.95	-0.0179229	0.182077		1793.95	-0.0170791
1539.06	-0.0989236	0.901076		1798.83	-0.0283572	0.771643		1539.06	-0.0103955	0.589604		1798.83	-0.0272848	0.372715		1798.83	-0.0174884	0.182512		1798.83	-0.018497
1542.97	-0.101525	0.898475		1803.71	-0.0265596	0.77344		1542.97	-0.00573999	0.59426		1803.71	-0.0276054	0.372395		1803.71	-0.0184852	0.181515		1803.71	-0.0179825
1546.88	-0.101391	0.898609		1808.59	-0.0268923	0.773108		1546.88	-0.0029749	0.597025		1808.59	-0.026326	0.373674		1808.59	-0.0224411	0.177559		1808.59	-0.018941
1550.78	-0.099027	0.900973		1813.48	-0.027179	0.772821		1550.78	-0.00282974	0.59717		1813.48	-0.0255561	0.374444		1813.48	-0.0216872	0.178313		1813.48	-0.0198095
1554.69	-0.0966204	0.90338		1818.36	-0.0269295	0.77307		1554.69	-0.00072239	0.599278		1818.36	-0.0278294	0.372171		1818.36	-0.021957	0.178043		1818.36	-0.0184763
1558.59	-0.0924106	0.907589		1823.24	-0.0276388	0.772361		1558.59	0.00396704	0.603967		1823.24	-0.0291033	0.370897		1823.24	-0.0215535	0.178447		1823.24	-0.0183419
1562.5	-0.0908661	0.909134		1828.13	-0.0277075	0.772293		1562.5	0.00264686	0.602647		1828.13	-0.0280766	0.371923		1828.13	-0.0231193	0.176881		1828.13	-0.019969
1566.41	-0.0953468	0.904653		1833.01	-0.0272077	0.772792		1566.41	-0.0101625	0.589837		1833.01	-0.0288548	0.371145		1833.01	-0.0242537	0.175746		1833.01	-0.0216187
1570.31	-0.102207	0.897793		1837.89	-0.0296498	0.77035		1570.31	-0.0180625	0.581937		1837.89	-0.0309487	0.369051		1837.89	-0.0235624	0.176438		1837.89	-0.0202885
1574.22	-0.106034	0.893966		1842.77	-0.0285446	0.771455		1574.22	-0.0244136	0.575586		1842.77	-0.0303034	0.369697		1842.77	-0.0235992	0.176401		1842.77	-0.022484
1578.12	-0.115171	0.884829		1847.66	-0.0282176	0.771782		1578.12	-0.0324461	0.567554		1847.66	-0.0276511	0.372349		1847.66	-0.0243207	0.175679		1847.66	-0.024437
1582.03	-0.114442	0.885558		1852.54	-0.0295824	0.770418		1582.03	-0.0441198	0.55588		1852.54	-0.0322858	0.367714		1852.54	-0.0244522	0.175548		1852.54	-0.0242747
1585.94	-0.115798	0.884202		1857.42	-0.0319273	0.768073		1585.94	-0.050631	0.549369		1857.42	-0.0344375	0.365562		1857.42	-0.0250706	0.174929		1857.42	-0.025077
1589.84	-0.114164	0.885836		1862.3	-0.0309443	0.769056		1589.84	-0.0499968	0.550003		1862.3	-0.0350054	0.364995		1862.3	-0.024598	0.175402		1862.3	-0.0251316
1593.75	-0.116119	0.883881		1867.19	-0.0319574	0.768043		1593.75	-0.0464754	0.553525		1867.19	-0.035836	0.364164		1867.19	-0.026653	0.173347		1867.19	-0.0234748
1597.66	-0.111912	0.888088		1872.07	-0.0327263	0.767274		1597.66	-0.0493911	0.550609		1872.07	-0.035025	0.364975		1872.07	-0.0259414	0.174059		1872.07	-0.0244625
1601.56	-0.112027	0.887973		1876.95	-0.0333623	0.766638		1601.56	-0.0477159	0.552284		1876.95	-0.0382004	0.3618		1876.95	-0.0261272	0.173873		1876.95	-0.024116
1605.47	-0.10721	0.89279		1881.84	-0.0304402	0.76956		1605.47	-0.0458215	0.554179		1881.84	-0.0418311	0.358169		1881.84	-0.0251284	0.174872		1881.84	-0.0261179
1609.38	-0.106731	0.893269		1886.72	-0.0315279	0.768472		1609.38	-0.044073	0.555927		1886.72	-0.0403384	0.359662		1886.72	-0.0269087	0.173091		1886.72	-0.0287752
1613.28	-0.101488	0.898512		1891.6	-0.0346624	0.765338		1613.28	-0.0451305	0.554869		1891.6	-0.0422672	0.357733		1891.6	-0.0275629	0.172437		1891.6	-0.0283805
1617.19	-0.0984564	0.901544		1896.48	-0.0325829	0.767417		1617.19	-0.0433781	0.556622		1896.48	-0.0448635	0.355137		1896.48	-0.0270008	0.172999		1896.48	-0.0294075
1621.09	-0.0983183	0.901682		1901.37	-0.0354588	0.764541		1621.09	-0.0418125	0.558187		1901.37	-0.0467452	0.353255		1901.37	-0.030253	0.169747		1901.37	-0.0297588
1625	-0.0997288	0.900271		1906.25	-0.0372132	0.762787		1625	-0.0394086	0.560591		1906.25	-0.0488415	0.351158		1906.25	-0.0314399	0.16856		1906.25	-0.0274787
1628.91	-0.0985839	0.901416		1911.13	-0.0338366	0.766163		1628.91	-0.0388628	0.561137		1911.13	-0.0522541	0.347746		1911.13	-0.0301729	0.169827		1911.13	-0.027917
1632.81	-0.0973719	0.902628		1916.02	-0.0350702	0.76493		1632.81	-0.0351159	0.564884		1916.02	-0.0515915	0.348409		1916.02	-0.0318555	0.168144		1916.02	-0.0287748
1636.72	-0.0929542	0.907046		1920.9	-0.035898	0.764102		1636.72	-0.0338745	0.566126		1920.9	-0.0536401	0.34636		1920.9	-0.0315557	0.168444		1920.9	-0.0265018
1640.62	-0.0930468	0.906953		1925.78	-0.0360901	0.76391		1640.62	-0.0339746	0.566025		1925.78	-0.0548318	0.345168		1925.78	-0.0311784	0.168822		1925.78	-0.028058
1644.53	-0.0942199	0.90578		1930.66	-0.03809	0.76191		1644.53	-0.0341591	0.565841		1930.66	-0.0599707	0.340029		1930.66	-0.0309792	0.169021		1930.66	-0.0286077
1648.44	-0.0889536	0.911046		1935.55	-0.0392039	0.760796		1648.44	-0.0343136	0.565686		1935.55	-0.0617029	0.338297		1935.55	-0.0333495	0.166651		1935.55	-0.0296812
1652.34	-0.0858928	0.914107		1940.43	-0.0381327	0.761867		1652.34	-0.0372182	0.562782		1940.43	-0.0646936	0.335306		1940.43	-0.0319794	0.168021		1940.43	-0.0297608
1656.25	-0.0877899	0.91221		1945.31	-0.0377294	0.762271		1656.25	-0.0366992	0.563301		1945.31	-0.0671307	0.332869		1945.31	-0.0335262	0.166474		1945.31	-0.0277458
1660.16	-0.0876519	0.912348		1950.2	-0.0396501	0.76035		1660.16	-0.0302172	0.569783		1950.2	-0.0689016	0.331098		1950.2	-0.0340916	0.165908		1950.2	-0.0283325
1664.06	-0.0877618	0.912238		1955.08	-0.0420046	0.757995		1664.06	-0.0323244	0.567676		1955.08	-0.0698872	0.330113		1955.08	-0.0346098	0.16539		1955.08	-0.0315261
1667.97	-0.0850563	0.914944		1959.96	-0.0405574	0.759443		1667.97	-0.0310744	0.568926		1959.96	-0.0745815	0.325419		1959.96	-0.0351061	0.164894		1959.96	-0.030986
1671.88	-0.081852	0.918148		1964.84	-0.038155	0.761845		1671.88	-0.0309607	0.569039		1964.84	-0.0743068	0.325693		1964.84	-0.0332855	0.166714		1964.84	-0.0288239
1675.78	-0.0810529	0.918947		1969.73	-0.0423358	0.757664		1675.78	-0.0291578	0.570842		1969.73	-0.0762672	0.323733		1969.73	-0.0356409	0.164359		1969.73	-0.0282653
1679.69	-0.0816255	0.918375		1974.61	-0.0405841	0.759416		1679.69	-0.0282492	0.571751		1974.61	-0.0787002	0.3213		1974.61	-0.0352624	0.164738		1974.61	-0.0280243
1683.59	-0.0782214	0.921779		1979.49	-0.0398132	0.760187		1683.59	-0.0263454	0.573655		1979.49	-0.0807976	0.319202		1979.49	-0.0351747	0.164825		1979.49	-0.0269955
1687.5	-0.0751807	0.924819		1984.38	-0.0385042	0.761496		1687.5	-0.0223776	0.577622		1984.38	-0.0822647	0.317735		1984.38	-0.0325461	0.167454		1984.38	-0.0290117
1691.41	-0.075961	0.924039		1989.26	-0.039229	0.760771		1691.41	-0.0251079	0.574892		1989.26	-0.0843919	0.315608		1989.26	-0.0324799	0.16752		1989.26	-0.0276302
1695.31	-0.0750936	0.924906		1994.14	-0.0410013	0.758999		1695.31	-0.0277774	0.572223		1994.14	-0.083367	0.316633		1994.14	-0.0367194	0.163281		1994.14	-0.0274267
1699.22	-0.0722942	0.927706		1999.02	-0.0430423	0.756958		1699.22	-0.0265447	0.573455		1999.02	-0.0844628	0.315537		1999.02	-0.0368117	0.163188		1999.02	-0.0300727
1703.12	-0.0735867	0.926413		2003.91	-0.0428256	0.757174		1703.12	-0.025883	0.574117		2003.91	-0.0866056	0.313394		2003.91	-0.035239	0.164761		2003.91	-0.0304544
1707.03	-0.0730571	0.926943		2008.79	-0.0411609	0.758839		1707.03	-0.0247346	0.575265		2008.79	-0.0879338	0.312066		2008.79	-0.0346877	0.165312		2008.79	-0.0290055
1710.94	-0.0713732	0.928627		2013.67	-0.0401296	0.75987		1710.94	-0.0227961	0.577204		2013.67	-0.0907284	0.309272		2013.67	-0.0363799	0.16362		2013.67	-0.028317
1714.84	-0.0684397	0.93156		2018.55	-0.0389475	0.761052		1714.84	-0.0250831	0.574917		2018.55	-0.0909983	0.309002		2018.55	-0.0355234	0.164477		2018.55	-0.0303034
1718.75	-0.0669274	0.933073		2023.44	-0.0423031	0.757697		1718.75	-0.0262866	0.573713		2023.44	-0.0904036	0.309596		2023.44	-0.0367175	0.163283		2023.44	-0.0281377
1722.66	-0.0704911	0.929509		2028.32	-0.0422913	0.757709		1722.66	-0.0245255	0.575475		2028.32	-0.0905347	0.309465		2028.32	-0.0389137	0.161086		2028.32	-0.0272728
1726.56	-0.0700862	0.929914		2033.2	-0.0426174	0.757383		1726.56	-0.0226224	0.577378		2033.2	-0.0908344	0.309166		2033.2	-0.0374477	0.162552		2033.2	-0.0275371
1730.47	-0.0688206	0.931179		2038.09	-0.044239	0.755761		1730.47	-0.023262	0.576738		2038.09	-0.0945038	0.305496		2038.09	-0.0347995	0.1652		2038.09	-0.0278336
1734.38	-0.0654608	0.934539		2042.97	-0.042448	0.757552		1734.38	-0.0249504	0.57505		2042.97	-0.0939681	0.306032		2042.97	-0.0372526	0.162747		2042.97	-0.0303289
1738.28	-0.0604425	0.939558		2047.85	-0.0440516	0.755948		1738.28	-0.0219724	0.578028		2047.85	-0.093781	0.306219		2047.85	-0.0400347	0.159965		2047.85	-0.0314393
1742.19	-0.0619267	0.938073		2052.73	-0.0470926	0.752907		1742.19	-0.0216088	0.578391		2052.73	-0.0943512	0.305649		2052.73	-0.0376177	0.162382		2052.73	-0.0299184
1746.09	-0.0646444	0.935356		2057.62	-0.0430038	0.756996		1746.09	-0.025138	0.574862		2057.62	-0.0935855	0.306414		2057.62	-0.0369793	0.163021		2057.62	-0.0279612
1750	-0.0631669	0.936833		2062.5	-0.0438597	0.75614		1750	-0.0233508	0.576649		2062.5	-0.0955459	0.304454		2062.5	-0.0398561	0.160144		2062.5	-0.0299989
1753.91	-0.0605485	0.939451		2067.38	-0.043696	0.756304		1753.91	-0.0241071	0.575893		2067.38	-0.0992445	0.300755		2067.38	-0.0373527	0.162647		2067.38	-0.0336704
1757.81	-0.0588606	0.941139		2072.27	-0.041368	0.758632		1757.81	-0.0218673	0.578133		2072.27	-0.0994608	0.300539		2072.27	-0.0381695	0.16183		2072.27	-0.0317424
1761.72	-0.0621173	0.937883		2077.15	-0.0392856	0.760714		1761.72	-0.0197867	0.580213		2077.15	-0.0971631	0.302837		2077.15	-0.0379412	0.162059		2077.15	-0.0300838
1765.62	-0.060428	0.939572		2082.03	-0.0401772	0.759823		1765.62	-0.0194626	0.580537		2082.03	-0.0967293	0.303271		2082.03	-0.0382473	0.161753		2082.03	-0.0340366
1769.53	-0.0577492	0.942251		2086.91	-0.0402233	0.759777		1769.53	-0.0211936	0.578806		2086.91	-0.0970123	0.302988		2086.91	-0.0389557	0.161044		2086.91	-0.0327826
1773.44	-0.0595981	0.940402		2091.8	-0.0409337	0.759066		1773.44	-0.0218742	0.578126		2091.8	-0.10001	0.29999		2091.8	-0.0381166	0.161883		2091.8	-0.0298089
1777.34	-0.0593032	0.940697		2096.68	-0.0406693	0.759331		1777.34	-0.0196233	0.580377		2096.68	-0.100422	0.299578		2096.68	-0.0381814	0.161819		2096.68	-0.0298944
1781.25	-0.0591879	0.940812		2101.56	-0.0418183	0.758182		1781.25	-0.020643	0.579357		2101.56	-0.0984227	0.301577		2101.56	-0.0394296	0.16057		2101.56	-0.0330452
1785.16	-0.0567733	0.943227		2106.45	-0.0427898	0.75721		1785.16	-0.0243568	0.575643		2106.45	-0.100109	0.299891		2106.45	-0.0392793	0.160721		2106.45	-0.0339524
1789.06	-0.0541348	0.945865		2111.33	-0.0433995	0.7566		1789.06	-0.0229159	0.577084		2111.33	-0.0991562	0.300844		2111.33	-0.0365531	0.163447		2111.33	-0.0325238
1792.97	-0.0555386	0.944461		2116.21	-0.042929	0.757071		1792.97	-0.022307	0.577693		2116.21	-0.0988034	0.301197		2116.21	-0.0381499	0.16185		2116.21	-0.0325951
1796.88	-0.0559154	0.944085		2121.09	-0.0413066	0.758693		1796.88	-0.0208542	0.579146		2121.09	-0.0962745	0.303726		2121.09	-0.0386008	0.161399		2121.09	-0.0332461
1800.78	-0.0568512	0.943149		2125.98	-0.0400917	0.759908		1800.78	-0.0216491	0.578351		2125.98	-0.0973483	0.302652		2125.98	-0.040243	0.159757		2125.98	-0.033213
1804.69	-0.0559503	0.94405		2130.86	-0.0402546	0.759745		1804.69	-0.0217642	0.578236		2130.86	-0.0987098	0.30129		2130.86	-0.0396326	0.160367		2130.86	-0.0327539
1808.59	-0.0550252	0.944975		2135.74	-0.0439671	0.756033		1808.59	-0.022183	0.577817		2135.74	-0.0995339	0.300466		2135.74	-0.0375237	0.162476		2135.74	-0.0299822
1812.5	-0.056303	0.943697		2140.63	-0.0416701	0.75833		1812.5	-0.0216269	0.578373		2140.63	-0.0995601	0.30044		2140.63	-0.035531	0.164469		2140.63	-0.0279697
1816.41	-0.0566999	0.9433		2145.51	-0.0414194	0.758581		1816.41	-0.0218737	0.578126		2145.51	-0.0998181	0.300182		2145.51	-0.0364693	0.163531		2145.51	-0.0300109
1820.31	-0.0560094	0.943991		2150.39	-0.0399567	0.760043		1820.31	-0.0208508	0.579149		2150.39	-0.0989141	0.301086		2150.39	-0.0390929	0.160907		2150.39	-0.0290262
1824.22	-0.0550468	0.944953		2155.27	-0.0406511	0.759349		1824.22	-0.0194453	0.580555		2155.27	-0.0987103	0.30129		2155.27	-0.0360859	0.163914		2155.27	-0.0284384
1828.12	-0.0575272	0.942473		2160.16	-0.0397074	0.760293		1828.12	-0.0209966	0.579003		2160.16	-0.0977527	0.302247		2160.16	-0.0362604	0.16374		2160.16	-0.0309003
1832.03	-0.054465	0.945535		2165.04	-0.0390735	0.760926		1832.03	-0.0208435	0.579156		2165.04	-0.0963596	0.30364		2165.04	-0.0385055	0.161494		2165.04	-0.0288955
1835.94	-0.0563005	0.9437		2169.92	-0.0388991	0.761101		1835.94	-0.0222016	0.577798		2169.92	-0.0952846	0.304715		2169.92	-0.0366516	0.163348		2169.92	-0.0312734
1839.84	-0.0528656	0.947134		2174.8	-0.0369126	0.763087		1839.84	-0.023573	0.576427		2174.8	-0.0950677	0.304932		2174.8	-0.0362266	0.163773		2174.8	-0.0304729
1843.75	-0.0485659	0.951434		2179.69	-0.0386646	0.761335		1843.75	-0.0220658	0.577934		2179.69	-0.0966801	0.30332		2179.69	-0.0347559	0.165244		2179.69	-0.0304821
1847.66	-0.0485002	0.9515		2184.57	-0.039657	0.760343		1847.66	-0.0199577	0.580042		2184.57	-0.0978653	0.302135		2184.57	-0.0347403	0.16526		2184.57	-0.0279005
1851.56	-0.0526069	0.947393		2189.45	-0.0404592	0.759541		1851.56	-0.0201943	0.579806		2189.45	-0.0976001	0.3024		2189.45	-0.0357919	0.164208		2189.45	-0.0296426
1855.47	-0.0497391	0.950261		2194.34	-0.0351918	0.764808		1855.47	-0.0226982	0.577302		2194.34	-0.0965156	0.303484		2194.34	-0.0365801	0.16342		2194.34	-0.0281669
1859.38	-0.0478836	0.952116		2199.22	-0.0368395	0.76316		1859.38	-0.0231682	0.576832		2199.22	-0.0970358	0.302964		2199.22	-0.0362743	0.163726		2199.22	-0.0296301
1863.28	-0.0475284	0.952472		2204.1	-0.0395968	0.760403		1863.28	-0.0230302	0.57697		2204.1	-0.0979254	0.302075		2204.1	-0.0336308	0.166369		2204.1	-0.0298247
1867.19	-0.0483972	0.951603		2208.98	-0.0374858	0.762514		1867.19	-0.0241429	0.575857		2208.98	-0.0954507	0.304549		2208.98	-0.0350078	0.164992		2208.98	-0.030835
1871.09	-0.0494095	0.950591		2213.87	-0.0349261	0.765074		1871.09	-0.0237138	0.576286		2213.87	-0.0951593	0.304841		2213.87	-0.0374335	0.162567		2213.87	-0.0297568
1875	-0.0535657	0.946434		2218.75	-0.0369779	0.763022		1875	-0.0233005	0.576699		2218.75	-0.0939204	0.30608		2218.75	-0.0391888	0.160811		2218.75	-0.0273069
1878.91	-0.051123	0.948877		2223.63	-0.0379082	0.762092		1878.91	-0.0240663	0.575934		2223.63	-0.0947225	0.305278		2223.63	-0.0378944	0.162106		2223.63	-0.0265647
1882.81	-0.0493063	0.950694		2228.52	-0.0371659	0.762834		1882.81	-0.0230008	0.576999		2228.52	-0.0935408	0.306459		2228.52	-0.0382417	0.161758		2228.52	-0.0256706
1886.72	-0.0484912	0.951509		2233.4	-0.0374551	0.762545		1886.72	-0.0228406	0.577159		2233.4	-0.0903421	0.309658		2233.4	-0.0369098	0.16309		2233.4	-0.0281641
1890.62	-0.0516594	0.948341		2238.28	-0.037976	0.762024		1890.62	-0.0224833	0.577517		2238.28	-0.0876702	0.31233		2238.28	-0.0364663	0.163534		2238.28	-0.0296124
1894.53	-0.0517197	0.94828		2243.16	-0.0370586	0.762941		1894.53	-0.0225921	0.577408		2243.16	-0.0884997	0.3115		2243.16	-0.0333402	0.16666		2243.16	-0.0295663
1898.44	-0.0488412	0.951159		2248.05	-0.0367512	0.763249		1898.44	-0.0236134	0.576387		2248.05	-0.0868735	0.313127		2248.05	-0.0330481	0.166952		2248.05	-0.028668
1902.34	-0.0485758	0.951424		2252.93	-0.0355859	0.764414		1902.34	-0.0232939	0.576706		2252.93	-0.0863706	0.313629		2252.93	-0.0341432	0.165857		2252.93	-0.0259309
1906.25	-0.0447534	0.955247		2257.81	-0.0351135	0.764886		1906.25	-0.0240691	0.575931		2257.81	-0.083993	0.316007		2257.81	-0.0350333	0.164967		2257.81	-0.0261987
1910.16	-0.0473156	0.952684		2262.7	-0.0346072	0.765393		1910.16	-0.0225541	0.577446		2262.7	-0.0838434	0.316157		2262.7	-0.0338742	0.166126		2262.7	-0.0275362
1914.06	-0.0452616	0.954738		2267.58	-0.0308855	0.769115		1914.06	-0.0213829	0.578617		2267.58	-0.0830336	0.316966		2267.58	-0.0332156	0.166784		2267.58	-0.0286306
1917.97	-0.0469188	0.953081		2272.46	-0.0310185	0.768981		1917.97	-0.0196541	0.580346		2272.46	-0.0829102	0.31709		2272.46	-0.0323741	0.167626		2272.46	-0.0285838
1921.88	-0.0476294	0.952371		2277.34	-0.0331436	0.766856		1921.88	-0.019602	0.580398		2277.34	-0.0821808	0.317819		2277.34	-0.0323084	0.167692		2277.34	-0.0273072
1925.78	-0.0450499	0.95495		2282.23	-0.0329334	0.767067		1925.78	-0.0246604	0.57534		2282.23	-0.0802633	0.319737		2282.23	-0.0320997	0.1679		2282.23	-0.0261044
1929.69	-0.045601	0.954399		2287.11	-0.0317442	0.768256		1929.69	-0.0218953	0.578105		2287.11	-0.0794815	0.320519		2287.11	-0.0340344	0.165966		2287.11	-0.0255822
1933.59	-0.046215	0.953785		2291.99	-0.0319041	0.768096		1933.59	-0.0224458	0.577554		2291.99	-0.0805374	0.319463		2291.99	-0.0344389	0.165561		2291.99	-0.0259787
1937.5	-0.0465248	0.953475		2296.88	-0.0293295	0.770671		1937.5	-0.0237856	0.576214		2296.88	-0.0782843	0.321716		2296.88	-0.0331618	0.166838		2296.88	-0.0256174
1941.41	-0.0454643	0.954536		2301.76	-0.0311423	0.768858		1941.41	-0.0239197	0.57608		2301.76	-0.077947	0.322053		2301.76	-0.0343153	0.165685		2301.76	-0.0246875
1945.31	-0.045093	0.954907		2306.64	-0.0304435	0.769557		1945.31	-0.0217311	0.578269		2306.64	-0.076328	0.323672		2306.64	-0.0331353	0.166865		2306.64	-0.0248094
1949.22	-0.0455301	0.95447		2311.52	-0.0301708	0.769829		1949.22	-0.0226136	0.577386		2311.52	-0.0759669	0.324033		2311.52	-0.0342733	0.165727		2311.52	-0.023764
1953.12	-0.0440714	0.955929		2316.41	-0.0303503	0.76965		1953.12	-0.0208138	0.579186		2316.41	-0.0754121	0.324588		2316.41	-0.0320202	0.16798		2316.41	-0.0233323
1957.03	-0.0408671	0.959133		2321.29	-0.0318354	0.768165		1957.03	-0.0228856	0.577114		2321.29	-0.0730876	0.326912		2321.29	-0.0313181	0.168682		2321.29	-0.0245941
1960.94	-0.0413726	0.958627		2326.17	-0.0297607	0.770239		1960.94	-0.022309	0.577691		2326.17	-0.0728987	0.327101		2326.17	-0.0320908	0.167909		2326.17	-0.0216007
1964.84	-0.0407706	0.959229		2331.05	-0.0291328	0.770867		1964.84	-0.0239084	0.576092		2331.05	-0.0689617	0.331038		2331.05	-0.0327265	0.167273		2331.05	-0.0235198
1968.75	-0.0427174	0.957283		2335.94	-0.0291437	0.770856		1968.75	-0.0221441	0.577856		2335.94	-0.0673677	0.332632		2335.94	-0.0325101	0.16749		2335.94	-0.0219934
1972.66	-0.0404342	0.959566		2340.82	-0.0295455	0.770455		1972.66	-0.0224075	0.577593		2340.82	-0.0650277	0.334972		2340.82	-0.0317526	0.168247		2340.82	-0.0220998
1976.56	-0.0429963	0.957004		2345.7	-0.0301827	0.769817		1976.56	-0.0206511	0.579349		2345.7	-0.065331	0.334669		2345.7	-0.0316524	0.168348		2345.7	-0.021807
1980.47	-0.0416007	0.958399		2350.59	-0.0294088	0.770591		1980.47	-0.0198876	0.580112		2350.59	-0.0636148	0.336385		2350.59	-0.031803	0.168197		2350.59	-0.0240222
1984.38	-0.0410751	0.958925		2355.47	-0.0271988	0.772801		1984.38	-0.02442	0.57558		2355.47	-0.0629617	0.337038		2355.47	-0.0329761	0.167024		2355.47	-0.0218684
1988.28	-0.0457315	0.954268		2360.35	-0.0274975	0.772502		1988.28	-0.0202266	0.579773		2360.35	-0.0623271	0.337673		2360.35	-0.0327341	0.167266		2360.35	-0.0195877
1992.19	-0.0410658	0.958934		2365.23	-0.0293408	0.770659		1992.19	-0.0192723	0.580728		2365.23	-0.0598858	0.340114		2365.23	-0.0311096	0.16889		2365.23	-0.0196411
1996.09	-0.0376939	0.962306		2370.12	-0.0294792	0.770521		1996.09	-0.0185814	0.581419		2370.12	-0.0583007	0.341699		2370.12	-0.0294082	0.170592		2370.12	-0.0199989
2000	-0.0365155	0.963485		2375	-0.0307545	0.769245		2000	-0.0199205	0.58008		2375	-0.0531434	0.346857		2375	-0.0300725	0.169927		2375	-0.0194731
2003.91	-0.0356909	0.964309		2379.88	-0.0282448	0.771755		2003.91	-0.0208597	0.57914		2379.88	-0.0503534	0.349647		2379.88	-0.0287096	0.17129		2379.88	-0.0198434
2007.81	-0.0349469	0.965053		2384.77	-0.0263936	0.773606		2007.81	-0.0186751	0.581325		2384.77	-0.04371	0.35629		2384.77	-0.0285134	0.171487		2384.77	-0.0179679
2011.72	-0.0379287	0.962071		2389.65	-0.0247444	0.775256		2011.72	-0.0181088	0.581891		2389.65	-0.0382428	0.361757		2389.65	-0.0290991	0.170901		2389.65	-0.0173068
2015.62	-0.0379381	0.962062		2394.53	-0.025024	0.774976		2015.62	-0.0181632	0.581837		2394.53	-0.0270075	0.372993		2394.53	-0.0281265	0.171874		2394.53	-0.0191139
2019.53	-0.0386889	0.961311		2399.41	-0.0258537	0.774146		2019.53	-0.0188043	0.581196		2399.41	-0.0164324	0.383568		2399.41	-0.0270782	0.172922		2399.41	-0.0203119
2023.44	-0.0395765	0.960423		2404.3	-0.0254868	0.774513		2023.44	-0.0201931	0.579807		2404.3	-0.00375866	0.396241		2404.3	-0.0289002	0.1711		2404.3	-0.0211298
2027.34	-0.0395082	0.960492		2409.18	-0.0250567	0.774943		2027.34	-0.020951	0.579049		2409.18	0.0149931	0.414993		2409.18	-0.0296575	0.170343		2409.18	-0.021496
2031.25	-0.0368455	0.963154		2414.06	-0.027236	0.772764		2031.25	-0.0186685	0.581331		2414.06	0.03576	0.43576		2414.06	-0.0284763	0.171524		2414.06	-0.0230879
2035.16	-0.0359768	0.964023		2418.95	-0.0270455	0.772955		2035.16	-0.0200739	0.579926		2418.95	0.0623017	0.462302		2418.95	-0.0279751	0.172025		2418.95	-0.020797
2039.06	-0.0360868	0.963913		2423.83	-0.0263902	0.77361		2039.06	-0.0250566	0.574943		2423.83	0.0885322	0.488532		2423.83	-0.0258852	0.174115		2423.83	-0.0206776
2042.97	-0.0379799	0.96202		2428.71	-0.0259977	0.774002		2042.97	-0.0209145	0.579085		2428.71	0.116547	0.516547		2428.71	-0.0251646	0.174835		2428.71	-0.0193706
2046.88	-0.0350933	0.964907		2433.59	-0.0239999	0.776		2046.88	-0.0168347	0.583165		2433.59	0.143853	0.543853		2433.59	-0.0269968	0.173003		2433.59	-0.0177227
2050.78	-0.0339591	0.966041		2438.48	-0.0258323	0.774168		2050.78	-0.0181691	0.581831		2438.48	0.16919	0.56919		2438.48	-0.0268436	0.173156		2438.48	-0.0165146
2054.69	-0.0335931	0.966407		2443.36	-0.0256037	0.774396		2054.69	-0.0187842	0.581216		2443.36	0.185736	0.585736		2443.36	-0.0266015	0.173398		2443.36	-0.0189771
2058.59	-0.0339096	0.96609		2448.24	-0.0269416	0.773058		2058.59	-0.0156808	0.584319		2448.24	0.195863	0.595863		2448.24	-0.0256641	0.174336		2448.24	-0.0174007
2062.5	-0.0343333	0.965667		2453.13	-0.0261534	0.773847		2062.5	-0.0144788	0.585521		2453.13	0.198885	0.598885		2453.13	-0.0263456	0.173654		2453.13	-0.0185111
2066.41	-0.0338587	0.966141		2458.01	-0.0244351	0.775565		2066.41	-0.0153329	0.584667		2458.01	0.193812	0.593812		2458.01	-0.0277541	0.172246		2458.01	-0.0183762
2070.31	-0.0367949	0.963205		2462.89	-0.0265876	0.773412		2070.31	-0.0158786	0.584121		2462.89	0.182665	0.582665		2462.89	-0.0243736	0.175626		2462.89	-0.0170578
2074.22	-0.0312377	0.968762		2467.77	-0.0281037	0.771896		2074.22	-0.0144345	0.585565		2467.77	0.163401	0.563401		2467.77	-0.024641	0.175359		2467.77	-0.0189322
2078.12	-0.0322164	0.967784		2472.66	-0.0263853	0.773615		2078.12	-0.0136103	0.58639		2472.66	0.144493	0.544493		2472.66	-0.0251766	0.174823		2472.66	-0.0177843
2082.03	-0.0338454	0.966155		2477.54	-0.0261549	0.773845		2082.03	-0.0138193	0.586181		2477.54	0.125214	0.525214		2477.54	-0.0258975	0.174103		2477.54	-0.0186039
2085.94	-0.0343764	0.965624		2482.42	-0.0284915	0.771509		2085.94	-0.0132112	0.586789		2482.42	0.10598	0.50598		2482.42	-0.0283369	0.171663		2482.42	-0.0183468
2089.84	-0.032675	0.967325		2487.3	-0.0278225	0.772178		2089.84	-0.0131614	0.586839		2487.3	0.0904148	0.490415		2487.3	-0.0251452	0.174855		2487.3	-0.0168122
2093.75	-0.0306117	0.969388		2492.19	-0.0261893	0.773811		2093.75	-0.0137576	0.586242		2492.19	0.0750287	0.475029		2492.19	-0.0257535	0.174247		2492.19	-0.0133409
2097.66	-0.0343671	0.965633		2497.07	-0.0276709	0.772329		2097.66	-0.0156062	0.584394		2497.07	0.0601168	0.460117		2497.07	-0.0251527	0.174847		2497.07	-0.0142279
2101.56	-0.0341634	0.965837		2501.95	-0.0279129	0.772087		2101.56	-0.0144042	0.585596		2501.95	0.0513241	0.451324		2501.95	-0.0247539	0.175246		2501.95	-0.0159443
2105.47	-0.0323534	0.967647		2506.84	-0.0248944	0.775106		2105.47	-0.0155264	0.584474		2506.84	0.0481081	0.448108		2506.84	-0.0237772	0.176223		2506.84	-0.0174522
2109.38	-0.0320746	0.967925		2511.72	-0.0229687	0.777031		2109.38	-0.0137606	0.586239		2511.72	0.0421434	0.442143		2511.72	-0.0240499	0.17595		2511.72	-0.0164658
2113.28	-0.029361	0.970639		2516.6	-0.0231536	0.776846		2113.28	-0.0140311	0.585969		2516.6	0.0348296	0.43483		2516.6	-0.0235403	0.17646		2516.6	-0.0165102
2117.19	-0.0272936	0.972706		2521.48	-0.0234308	0.776569		2117.19	-0.0104647	0.589535		2521.48	0.0297343	0.429734		2521.48	-0.021	0.179		2521.48	-0.0157395
2121.09	-0.030569	0.969431		2526.37	-0.0222035	0.777797		2121.09	-0.0117722	0.588228		2526.37	0.0305888	0.430589		2526.37	-0.0210922	0.178908		2526.37	-0.0149925
2125	-0.0313145	0.968685		2531.25	-0.0234949	0.776505		2125	-0.0110159	0.588984		2531.25	0.0298142	0.429814		2531.25	-0.0214711	0.178529		2531.25	-0.0149309
2128.91	-0.0336756	0.966324		2536.13	-0.0226793	0.777321		2128.91	-0.00954181	0.590458		2536.13	0.0280087	0.428009		2536.13	-0.0234731	0.176527		2536.13	-0.0154216
2132.81	-0.0328698	0.96713		2541.02	-0.0212303	0.77877		2132.81	-0.010194	0.589806		2541.02	0.0287547	0.428755		2541.02	-0.0212485	0.178751		2541.02	-0.0133012
2136.72	-0.0275445	0.972456		2545.9	-0.0218377	0.778162		2136.72	-0.0101206	0.589879		2545.9	0.0282613	0.428261		2545.9	-0.0188971	0.181103		2545.9	-0.0139761
2140.62	-0.0297983	0.970202		2550.78	-0.0215798	0.77842		2140.62	-0.00815915	0.591841		2550.78	0.0267496	0.42675		2550.78	-0.0193766	0.180623		2550.78	-0.0145401
2144.53	-0.031733	0.968267		2555.66	-0.0218678	0.778132		2144.53	-0.00929242	0.590708		2555.66	0.026935	0.426935		2555.66	-0.0232992	0.176701		2555.66	-0.0137122
2148.44	-0.0298332	0.970167		2560.55	-0.0240006	0.775999		2148.44	-0.0109091	0.589091		2560.55	0.0284068	0.428407		2560.55	-0.0205878	0.179412		2560.55	-0.0131559
2152.34	-0.02816	0.97184		2565.43	-0.0224259	0.777574		2152.34	-0.00962357	0.590376		2565.43	0.0254912	0.425491		2565.43	-0.0202868	0.179713		2565.43	-0.0129447
2156.25	-0.0274347	0.972565		2570.31	-0.022662	0.777338		2156.25	-0.00958882	0.590411		2570.31	0.0267771	0.426777		2570.31	-0.0194077	0.180592		2570.31	-0.0137006
2160.16	-0.024886	0.975114		2575.2	-0.0205945	0.779405		2160.16	-0.00842392	0.591576		2575.2	0.0302201	0.43022		2575.2	-0.0181634	0.181837		2575.2	-0.0140561
2164.06	-0.0260015	0.973998		2580.08	-0.0184632	0.781537		2164.06	-0.00804453	0.591955		2580.08	0.0292202	0.42922		2580.08	-0.0175936	0.182406		2580.08	-0.0120757
2167.97	-0.0270768	0.972923		2584.96	-0.0193858	0.780614		2167.97	-0.00754211	0.592458		2584.96	0.0292935	0.429294		2584.96	-0.0192977	0.180702		2584.96	-0.0107424
2171.88	-0.0275837	0.972416		2589.84	-0.0181233	0.781877		2171.88	-0.00732203	0.592678		2589.84	0.0297637	0.429764		2589.84	-0.0204416	0.179558		2589.84	-0.0119047
2175.78	-0.0287247	0.971275		2594.73	-0.0182885	0.781711		2175.78	-0.00595129	0.594049		2594.73	0.0306409	0.430641		2594.73	-0.0226153	0.177385		2594.73	-0.0121523
2179.69	-0.0300467	0.969953		2599.61	-0.0185968	0.781403		2179.69	-0.00372169	0.596278		2599.61	0.0308089	0.430809		2599.61	-0.0220109	0.177989		2599.61	-0.0102941
2183.59	-0.0199443	0.980056		2604.49	-0.0181417	0.781858		2183.59	-0.00418065	0.595819		2604.49	0.0298418	0.429842		2604.49	-0.0193627	0.180637		2604.49	-0.0131296
2187.5	-0.0200436	0.979956		2609.38	-0.0157697	0.78423		2187.5	-0.00388013	0.59612		2609.38	0.0302065	0.430207		2609.38	-0.0174439	0.182556		2609.38	-0.0121879
2191.41	-0.0217517	0.978248		2614.26	-0.0164682	0.783532		2191.41	-0.000943104	0.599057		2614.26	0.031878	0.431878		2614.26	-0.0159528	0.184047		2614.26	-0.0104744
2195.31	-0.0266561	0.973344		2619.14	-0.0165125	0.783488		2195.31	0.00149785	0.601498		2619.14	0.0318804	0.43188		2619.14	-0.0140912	0.185909		2619.14	-0.0116707
2199.22	-0.0236033	0.976397		2624.02	-0.0179457	0.782054		2199.22	-0.000684334	0.599316		2624.02	0.0323332	0.432333		2624.02	-0.0149163	0.185084		2624.02	-0.0110465
2203.12	-0.0228726	0.977127		2628.91	-0.0204069	0.779593		2203.12	0.00103184	0.601032		2628.91	0.0342025	0.434203		2628.91	-0.0171234	0.182877		2628.91	-0.0114878
2207.03	-0.0235618	0.976438		2633.79	-0.0210255	0.778974		2207.03	0.0042165	0.604217		2633.79	0.0347287	0.434729		2633.79	-0.0147242	0.185276		2633.79	-0.0103822
2210.94	-0.0223954	0.977605		2638.67	-0.0191505	0.78085		2210.94	0.00307062	0.603071		2638.67	0.0321337	0.432134		2638.67	-0.0110171	0.188983		2638.67	-0.00999757
2214.84	-0.0227199	0.97728		2643.55	-0.0163792	0.783621		2214.84	0.00450366	0.604504		2643.55	0.0357739	0.435774		2643.55	-0.0144493	0.185551		2643.55	-0.0106236
2218.75	-0.0181387	0.981861		2648.44	-0.0147121	0.785288		2218.75	0.000697624	0.600698		2648.44	0.0376271	0.437627		2648.44	-0.0151648	0.184835		2648.44	-0.0107741
2222.66	-0.017656	0.982344		2653.32	-0.0155346	0.784465		2222.66	0.00137592	0.601376		2653.32	0.0393659	0.439366		2653.32	-0.0131202	0.18688		2653.32	-0.0096434
2226.56	-0.01812	0.98188		2658.2	-0.0145039	0.785496		2226.56	0.00186178	0.601862		2658.2	0.0368162	0.436816		2658.2	-0.0127727	0.187227		2658.2	-0.0105697
2230.47	-0.0178653	0.982135		2663.09	-0.0151822	0.784818		2230.47	0.00370414	0.603704		2663.09	0.0380306	0.438031		2663.09	-0.0139023	0.186098		2663.09	-0.0103716
2234.38	-0.0161988	0.983801		2667.97	-0.016066	0.783934		2234.38	0.00768298	0.607683		2667.97	0.039158	0.439158		2667.97	-0.0131806	0.186819		2667.97	-0.010018
2238.28	-0.0169791	0.983021		2672.85	-0.0159446	0.784055		2238.28	0.0118677	0.611868		2672.85	0.0419419	0.441942		2672.85	-0.0115525	0.188447		2672.85	-0.00863527
2242.19	-0.0198858	0.980114		2677.73	-0.0186614	0.781339		2242.19	0.013296	0.613296		2677.73	0.0442808	0.444281		2677.73	-0.013812	0.186188		2677.73	-0.00734373
2246.09	-0.0193482	0.980652		2682.62	-0.0163579	0.783642		2246.09	0.0128512	0.612851		2682.62	0.0449279	0.444928		2682.62	-0.0126761	0.187324		2682.62	-0.00642461
2250	-0.0191405	0.98086		2687.5	-0.0172227	0.782777		2250	0.0127866	0.612787		2687.5	0.0442623	0.444262		2687.5	-0.0135167	0.186483		2687.5	-0.0066323
2253.91	-0.0143769	0.985623		2692.38	-0.0148006	0.785199		2253.91	0.0140737	0.614074		2692.38	0.0456966	0.445697		2692.38	-0.0133081	0.186692		2692.38	-0.00780353
2257.81	-0.0155246	0.984475		2697.27	-0.0160331	0.783967		2257.81	0.0171204	0.61712		2697.27	0.0436069	0.443607		2697.27	-0.0131435	0.186857		2697.27	-0.0087066
2261.72	-0.0164189	0.983581		2702.15	-0.015892	0.784108		2261.72	0.0223682	0.622368		2702.15	0.0445299	0.44453		2702.15	-0.0124474	0.187553		2702.15	-0.00812177
2265.62	-0.0201314	0.979869		2707.03	-0.0166251	0.783375		2265.62	0.0232279	0.623228		2707.03	0.0496772	0.449677		2707.03	-0.0130371	0.186963		2707.03	-0.00648403
2269.53	-0.0175988	0.982401		2711.91	-0.0156314	0.784369		2269.53	0.0216885	0.621688		2711.91	0.050779	0.450779		2711.91	-0.0121152	0.187885		2711.91	-0.00720179
2273.44	-0.0135592	0.986441		2716.8	-0.0117363	0.788264		2273.44	0.0215118	0.621512		2716.8	0.0517044	0.451704		2716.8	-0.0135011	0.186499		2716.8	-0.00782421
2277.34	-0.0147793	0.985221		2721.68	-0.0113551	0.788645		2277.34	0.0233629	0.623363		2721.68	0.0516633	0.451663		2721.68	-0.0113689	0.188631		2721.68	-0.00883633
2281.25	-0.0136437	0.986356		2726.56	-0.0112533	0.788747		2281.25	0.0262376	0.626238		2726.56	0.0520113	0.452011		2726.56	-0.00988742	0.190113		2726.56	-0.00943194
2285.16	-0.013023	0.986977		2731.45	-0.0126497	0.78735		2285.16	0.0251848	0.625185		2731.45	0.0545062	0.454506		2731.45	-0.0117029	0.188297		2731.45	-0.00776559
2289.06	-0.00916042	0.99084		2736.33	-0.0116374	0.788363		2289.06	0.024199	0.624199		2736.33	0.0557874	0.455787		2736.33	-0.012751	0.187249		2736.33	-0.00706516
2292.97	-0.0114504	0.98855		2741.21	-0.0118479	0.788152		2292.97	0.0227913	0.622791		2741.21	0.0587102	0.45871		2741.21	-0.0109626	0.189037		2741.21	-0.00633315
2296.88	-0.0104074	0.989593		2746.09	-0.0133348	0.786665		2296.88	0.0248797	0.62488		2746.09	0.0604853	0.460485		2746.09	-0.0137065	0.186294		2746.09	-0.00733038
2300.78	-0.0101674	0.989833		2750.98	-0.0140143	0.785986		2300.78	0.0250722	0.625072		2750.98	0.0635172	0.463517		2750.98	-0.0137171	0.186283		2750.98	-0.00749754
2304.69	-0.00934021	0.99066		2755.86	-0.013325	0.786675		2304.69	0.0244933	0.624493		2755.86	0.0660747	0.466075		2755.86	-0.0135346	0.186465		2755.86	-0.00767723
2308.59	-0.00786276	0.992137		2760.74	-0.0135349	0.786465		2308.59	0.0232165	0.623217		2760.74	0.0665324	0.466532		2760.74	-0.0122432	0.187757		2760.74	-0.00771151
2312.5	-0.00590132	0.994099		2765.63	-0.0124041	0.787596		2312.5	0.0236503	0.62365		2765.63	0.069712	0.469712		2765.63	-0.0140992	0.185901		2765.63	-0.00701228
2316.41	-0.00175985	0.99824		2770.51	-0.0130151	0.786985		2316.41	0.0208909	0.620891		2770.51	0.0702912	0.470291		2770.51	-0.0132214	0.186779		2770.51	-0.00507838
2320.31	-0.00595501	0.994045		2775.39	-0.0113116	0.788688		2320.31	0.021107	0.621107		2775.39	0.0724358	0.472436		2775.39	-0.0132671	0.186733		2775.39	-0.00779114
2324.22	-0.00656105	0.993439		2780.27	-0.0110508	0.788949		2324.22	0.0208925	0.620893		2780.27	0.0742639	0.474264		2780.27	-0.0118786	0.188121		2780.27	-0.0075978
2328.12	-0.00183369	0.998166		2785.16	-0.0112309	0.788769		2328.12	0.0197529	0.619753		2785.16	0.0765938	0.476594		2785.16	-0.00994367	0.190056		2785.16	-0.00626336
2332.03	-0.00207907	0.997921		2790.04	-0.0112233	0.788777		2332.03	0.0179091	0.617909		2790.04	0.074295	0.474295		2790.04	-0.0105001	0.1895		2790.04	-0.00388851
2335.94	-0.00215151	0.997848		2794.92	-0.0115268	0.788473		2335.94	0.0154548	0.615455		2794.92	0.0789536	0.478954		2794.92	-0.0110553	0.188945		2794.92	-0.0065101
2339.84	-0.00495097	0.995049		2799.8	-0.0123874	0.787613		2339.84	0.0123964	0.612396		2799.8	0.0842408	0.484241		2799.8	-0.00870625	0.191294		2799.8	-0.00846073
2343.75	-0.00274954	0.99725		2804.69	-0.0104987	0.789501		2343.75	0.0129123	0.612912		2804.69	0.088667	0.488667		2804.69	-0.00862985	0.19137		2804.69	-0.00604239
2347.66	-0.00424448	0.995756		2809.57	-0.00943042	0.79057		2347.66	0.0105361	0.610536		2809.57	0.0914671	0.491467		2809.57	-0.00998713	0.190013		2809.57	-0.0043665
2351.56	-0.00445769	0.995542		2814.45	-0.00876678	0.791233		2351.56	0.0137546	0.613755		2814.45	0.0922435	0.492243		2814.45	-0.0116757	0.188324		2814.45	-0.00289024
2355.47	-0.00544181	0.994558		2819.34	-0.00731896	0.792681		2355.47	0.00983188	0.609832		2819.34	0.094953	0.494953		2819.34	-0.0106429	0.189357		2819.34	-0.0047503
2359.38	-0.00764466	0.992355		2824.22	-0.00708793	0.792912		2359.38	0.0076008	0.607601		2824.22	0.102498	0.502498		2824.22	-0.00908816	0.190912		2824.22	-0.00476969
2363.28	-0.00856711	0.991433		2829.1	-0.00505436	0.794946		2363.28	0.00754485	0.607545		2829.1	0.106324	0.506324		2829.1	-0.00845461	0.191545		2829.1	-0.00237518
2367.19	-0.00736988	0.99263		2833.98	-0.0037293	0.796271		2367.19	0.00735167	0.607352		2833.98	0.107825	0.507825		2833.98	-0.0113671	0.188633		2833.98	-0.00357024
2371.09	-0.00774934	0.992251		2838.87	-0.00404588	0.795954		2371.09	0.00510009	0.6051		2838.87	0.110818	0.510818		2838.87	-0.0115499	0.18845		2838.87	-0.00336558
2375	-0.00939578	0.990604		2843.75	-0.00542371	0.794576		2375	0.00242814	0.602428		2843.75	0.114293	0.514293		2843.75	-0.00953992	0.19046		2843.75	-0.00396833
2378.91	-0.00731903	0.992681		2848.63	-0.00545904	0.794541		2378.91	0.00772879	0.607729		2848.63	0.119668	0.519668		2848.63	-0.0061403	0.19386		2848.63	-0.00301168
2382.81	-0.00743705	0.992563		2853.52	-0.0071372	0.792863		2382.81	0.00517514	0.605175		2853.52	0.126321	0.526321		2853.52	-0.00714423	0.192856		2853.52	-0.00464947
2386.72	-0.0119768	0.988023		2858.4	-0.00555769	0.794442		2386.72	0.000370654	0.600371		2858.4	0.128594	0.528594		2858.4	-0.00743489	0.192565		2858.4	-0.00633673
2390.62	-0.011895	0.988105		2863.28	-0.00653748	0.793463		2390.62	0.000679854	0.60068		2863.28	0.134236	0.534236		2863.28	-0.00607616	0.193924		2863.28	-0.00400657
2394.53	-0.0115197	0.98848		2868.16	-0.0049109	0.795089		2394.53	0.000151494	0.600151		2868.16	0.141061	0.541061		2868.16	-0.00869551	0.191304		2868.16	-0.00543819
2398.44	-0.00971106	0.990289		2873.05	-0.00445523	0.795545		2398.44	-1.40808e-05	0.599986		2873.05	0.148793	0.548793		2873.05	-0.00897962	0.19102		2873.05	-0.0064092
2402.34	-0.00933569	0.990664		2877.93	-0.005177	0.794823		2402.34	-0.000364991	0.599635		2877.93	0.154227	0.554227		2877.93	-0.00760539	0.192395		2877.93	-0.00738498
2406.25	-0.00701224	0.992988		2882.81	-0.00227405	0.797726		2406.25	-0.000123616	0.599876		2882.81	0.161689	0.561689		2882.81	-0.00683658	0.193163		2882.81	-0.00602074
2410.16	-0.00329444	0.996706		2887.7	-0.00284149	0.797159		2410.16	-0.000527367	0.599473		2887.7	0.170778	0.570778		2887.7	-0.00725178	0.192748		2887.7	-0.00435141
2414.06	0.00118623	1.00119		2892.58	-0.00277373	0.797226		2414.06	0.000350458	0.60035		2892.58	0.180655	0.580655		2892.58	-0.00555161	0.194448		2892.58	-0.0038649
2417.97	-0.00104209	0.998958		2897.46	-0.00133366	0.798666		2417.97	-0.00128834	0.598712		2897.46	0.189531	0.589531		2897.46	-0.00752801	0.192472		2897.46	-0.00481029
2421.88	0.000404522	1.0004		2902.34	-0.00195354	0.798046		2421.88	-9.1893e-05	0.599908		2902.34	0.202435	0.602435		2902.34	-0.00784429	0.192156		2902.34	-0.00540768
2425.78	0.00259658	1.0026		2907.23	0.000468537	0.800469		2425.78	-0.000858429	0.599142		2907.23	0.214963	0.614963		2907.23	-0.0105483	0.189452		2907.23	-0.00472155
2429.69	0.000269042	1.00027		2912.11	0.0027488	0.802749		2429.69	-0.00245148	0.597549		2912.11	0.235446	0.635446		2912.11	-0.00744539	0.192555		2912.11	-0.00490481
2433.59	-0.00128221	0.998718		2916.99	0.00356796	0.803568		2433.59	0.00142957	0.60143		2916.99	0.259586	0.659586		2916.99	-0.00593292	0.194067		2916.99	-0.00607246
2437.5	-0.00225293	0.997747		2921.88	0.00222885	0.802229		2437.5	0.000298672	0.600299		2921.88	0.283431	0.683431		2921.88	-0.00498535	0.195015		2921.88	-0.00529933
2441.41	-0.00111335	0.998887		2926.76	0.00301405	0.803014		2441.41	-0.00151521	0.598485		2926.76	0.31318	0.71318		2926.76	-0.00256536	0.197435		2926.76	-0.00457507
2445.31	-0.000174872	0.999825		2931.64	0.00268437	0.802684		2445.31	-0.00445135	0.595549		2931.64	0.34825	0.74825		2931.64	-0.00512274	0.194877		2931.64	-0.00527495
2449.22	-0.00410457	0.995895		2936.52	-0.000170654	0.799829		2449.22	-0.00545449	0.594546		2936.52	0.379931	0.779931		2936.52	-0.00407983	0.19592		2936.52	-0.00345486
2453.12	-0.000401522	0.999598		2941.41	-0.00100922	0.798991		2453.12	-0.00608932	0.593911		2941.41	0.389268	0.789268		2941.41	-0.00472801	0.195272		2941.41	-0.00109551
2457.03	-0.00149559	0.998504		2946.29	0.00201469	0.802015		2457.03	-0.00321854	0.596781		2946.29	0.333541	0.733541		2946.29	-0.00481012	0.19519		2946.29	-0.00216067
2460.94	-0.00683037	0.99317		2951.17	-0.000485184	0.799515		2460.94	-0.0036428	0.596357		2951.17	0.19685	0.59685		2951.17	-0.00548988	0.19451		2951.17	-0.0048633
2464.84	-0.00487294	0.995127		2956.05	-0.00429003	0.79571		2464.84	-0.00353707	0.596463		2956.05	0.032537	0.432537		2956.05	-0.00403998	0.19596		2956.05	-0.00302772
2468.75	-0.00525106	0.994749		2960.94	-0.00574355	0.794256		2468.75	-0.00139818	0.598602		2960.94	-0.0959785	0.304022		2960.94	-0.00155504	0.198445		2960.94	-0.00305486
2472.66	-0.00708521	0.992915		2965.82	-0.00675254	0.793247		2472.66	-0.00226882	0.597731		2965.82	-0.162863	0.237137		2965.82	-0.00175513	0.198245		2965.82	-0.00376845
2476.56	-0.00635455	0.993645		2970.7	-0.00871315	0.791287		2476.56	-0.00220331	0.597797		2970.7	-0.181868	0.218132		2970.7	-0.00571402	0.194286		2970.7	-0.00412689
2480.47	-0.00433545	0.995665		2975.59	-0.00970903	0.790291		2480.47	-0.00270328	0.597297		2975.59	-0.171791	0.228209		2975.59	-0.00662141	0.193379		2975.59	-0.00314878
2484.38	-0.00294649	0.997054		2980.47	-0.0112859	0.788714		2484.38	-0.00401715	0.595983		2980.47	-0.154937	0.245063		2980.47	-0.00383376	0.196166		2980.47	-0.00329927
2488.28	-0.00681854	0.993181		2985.35	-0.0110948	0.788905		2488.28	-0.00600532	0.593995		2985.35	-0.134516	0.265484		2985.35	-0.00336706	0.196633		2985.35	-0.00423452
2492.19	-0.00422427	0.995776		2990.23	-0.0110431	0.788957		2492.19	-0.000497258	0.599503		2990.23	-0.118146	0.281854		2990.23	-0.00570218	0.194298		2990.23	-0.00240014
2496.09	-0.00611607	0.993884		2995.12	-0.0114568	0.788543		2496.09	-0.00305248	0.596948		2995.12	-0.101397	0.298603		2995.12	-0.00475997	0.19524		2995.12	-0.00185464
2500	-0.00689506	0.993105		3000	-0.0136969	0.786303		2500	-0.000496381	0.599504		3000	-0.0853675	0.314632		3000	-0.00467284	0.195327		3000	-0.0010684
2503.91	-0.00380204	0.996198		3004.88	-0.016158	0.783842		2503.91	0.000464254	0.600464		3004.88	-0.07125	0.32875		3004.88	-0.00261574	0.197384		3004.88	-0.00136785
2507.81	-0.00492426	0.995076		3009.77	-0.0145058	0.785494		2507.81	0.00260867	0.602609		3009.77	-0.062459	0.337541		3009.77	-0.00292666	0.197073		3009.77	-0.0022471
2511.72	-0.00624357	0.993756		3014.65	-0.0150232	0.784977		2511.72	0.00387215	0.603872		3014.65	-0.0543091	0.345691		3014.65	-0.00114545	0.198855		3014.65	-0.00280218
2515.62	-0.00236086	0.997639		3019.53	-0.0130844	0.786916		2515.62	0.00198572	0.601986		3019.53	-0.0455431	0.354457		3019.53	-0.00409611	0.195904		3019.53	-0.00173469
2519.53	-0.00387323	0.996127		3024.41	-0.0121729	0.787827		2519.53	0.000136348	0.600136		3024.41	-0.0375327	0.362467		3024.41	-0.00264443	0.197356		3024.41	-0.00115105
2523.44	-0.00355685	0.996443		3029.3	-0.00994803	0.790052		2523.44	-0.000124655	0.599875		3029.3	-0.0323051	0.367695		3029.3	-0.00417511	0.195825		3029.3	0.00116182
2527.34	-0.0040181	0.995982		3034.18	-0.0130587	0.786941		2527.34	0.000969264	0.600969		3034.18	-0.0293346	0.370665		3034.18	-0.00200241	0.197998		3034.18	-0.0013978
2531.25	-0.005627	0.994373		3039.06	-0.0145479	0.785452		2531.25	0.00262313	0.602623		3039.06	-0.0264243	0.373576		3039.06	-0.00258386	0.197416		3039.06	-0.00031541
2535.16	-0.0017282	0.998272		3043.95	-0.0119793	0.788021		2535.16	0.00509563	0.605096		3043.95	-0.0223956	0.377604		3043.95	-0.0036426	0.196357		3043.95	-0.000443846
2539.06	0.00215451	1.00215		3048.83	-0.0119276	0.788072		2539.06	0.00196075	0.601961		3048.83	-0.0194686	0.380531		3048.83	-0.00397319	0.196027		3048.83	-4.85062e-05
2542.97	0.000935752	1.00094		3053.71	-0.0123276	0.787672		2542.97	0.00405627	0.604056		3053.71	-0.0170773	0.382923		3053.71	-0.000575957	0.199424		3053.71	-0.000628023
2546.88	0.00422452	1.00422		3058.59	-0.0101671	0.789833		2546.88	-0.00144382	0.598556		3058.59	-0.0133626	0.386637		3058.59	-0.000706922	0.199293		3058.59	0.000759455
2550.78	0.00108719	1.00109		3063.48	-0.011632	0.788368		2550.78	-0.00120876	0.598791		3063.48	-0.00951201	0.390488		3063.48	-0.00325417	0.196746		3063.48	0.000274087
2554.69	7.08828e-05	1.00007		3068.36	-0.0129591	0.787041		2554.69	0.000872568	0.600873		3068.36	-0.00511918	0.394881		3068.36	-0.00290128	0.197099		3068.36	-0.00175937
2558.59	-0.00051907	0.999481		3073.24	-0.0140694	0.785931		2558.59	0.00135291	0.601353		3073.24	-0.00198365	0.398016		3073.24	-0.0022588	0.197741		3073.24	-0.0003856
2562.5	-4.18052e-05	0.999958		3078.13	-0.0118869	0.788113		2562.5	0.00228042	0.60228		3078.13	-0.0025235	0.397477		3078.13	0.000624188	0.200624		3078.13	-0.0010837
2566.41	-0.000260377	0.99974		3083.01	-0.0107895	0.789211		2566.41	0.00486885	0.604869		3083.01	-0.00154326	0.398457		3083.01	-0.00025222	0.199748		3083.01	0.00185247
2570.31	0.000797422	1.0008		3087.89	-0.0134335	0.786566		2570.31	0.00677588	0.606776		3087.89	-0.000505821	0.399494		3087.89	-0.000290824	0.199709		3087.89	0.00132301
2574.22	-0.000468257	0.999532		3092.77	-0.0120507	0.787949		2574.22	0.00570729	0.605707		3092.77	0.000436279	0.400436		3092.77	0.000635299	0.200635		3092.77	-0.000780172
2578.12	-0.000377121	0.999623		3097.66	-0.00956424	0.790436		2578.12	0.0048887	0.604889		3097.66	0.00450376	0.404504		3097.66	0.000432829	0.200433		3097.66	0.00155177
2582.03	-0.00158381	0.998416		3102.54	-0.00913061	0.790869		2582.03	0.00416318	0.604163		3102.54	0.00572175	0.405722		3102.54	-0.000243364	0.199757		3102.54	0.00227485
2585.94	0.000328034	1.00033		3107.42	-0.0102481	0.789752		2585.94	0.00536988	0.60537		3107.42	0.00728357	0.407284		3107.42	0.00180837	0.201808		3107.42	0.00117513
2589.84	0.00404986	1.00405		3112.3	-0.0106284	0.789372		2589.84	0.0043486	0.604349		3112.3	0.00900627	0.409006		3112.3	0.00193185	0.201932		3112.3	0.000144531
2593.75	0.0035618	1.00356		3117.19	-0.0105743	0.789426		2593.75	0.00495434	0.604954		3117.19	0.00807731	0.408077		3117.19	-0.000463454	0.199537		3117.19	0.000906932
2597.66	0.004027	1.00403		3122.07	-0.00984336	0.790157		2597.66	0.007833	0.607833		3122.07	0.00901643	0.409016		3122.07	-0.00229446	0.197706		3122.07	0.00221754
2601.56	0.00241139	1.00241		3126.95	-0.00907663	0.790923		2601.56	0.00810671	0.608107		3126.95	0.010561	0.410561		3126.95	-0.00034998	0.19965		3126.95	0.00166067
2605.47	-0.000595894	0.999404		3131.84	-0.0078612	0.792139		2605.47	0.00849083	0.608491		3131.84	0.0110466	0.411047		3131.84	-0.000431487	0.199569		3131.84	0.0017682
2609.38	-5.56147e-05	0.999944		3136.72	-0.00700092	0.792999		2609.38	0.00861549	0.608615		3136.72	0.00818583	0.408186		3136.72	0.000187163	0.200187		3136.72	0.00178099
2613.28	-0.000771596	0.999228		3141.6	-0.00663463	0.793365		2613.28	0.00695618	0.606956		3141.6	0.00890447	0.408904		3141.6	-0.000154147	0.199846		3141.6	0.00414034
2617.19	0.00127566	1.00128		3146.48	-0.0074583	0.792542		2617.19	0.00639628	0.606396		3146.48	0.0118869	0.411887		3146.48	0.00275804	0.202758		3146.48	0.00341901
2621.09	0.00426142	1.00426		3151.37	-0.00642104	0.793579		2621.09	0.0084153	0.608415		3151.37	0.0114984	0.411498		3151.37	0.00148895	0.201489		3151.37	0.00480589
2625	0.0022503	1.00225		3156.25	-0.00794666	0.792053		2625	0.00779309	0.607793		3156.25	0.0113566	0.411357		3156.25	0.000216875	0.200217		3156.25	0.00556352
2628.91	0.0014284	1.00143		3161.13	-0.00644462	0.793555		2628.91	0.0107151	0.610715		3161.13	0.0113089	0.411309		3161.13	0.00135871	0.201359		3161.13	0.00585101
2632.81	0.00141228	1.00141		3166.02	-0.0047799	0.79522		2632.81	0.011059	0.611059		3166.02	0.0111111	0.411111		3166.02	0.0015656	0.201566		3166.02	0.00487881
2636.72	0.00306536	1.00307		3170.9	-0.00365445	0.796346		2636.72	0.0105622	0.610562		3170.9	0.0120049	0.412005		3170.9	0.000826844	0.200827		3170.9	0.00426533
2640.62	0.0049705	1.00497		3175.78	-0.00696949	0.793031		2640.62	0.010862	0.610862		3175.78	0.00892783	0.408928		3175.78	-0.000165761	0.199834		3175.78	0.00482453
2644.53	0.00787984	1.00788		3180.66	-0.0063279	0.793672		2644.53	0.0109787	0.610979		3180.66	0.0116951	0.411695		3180.66	-0.00130257	0.198697		3180.66	0.0034948
2648.44	0.00992039	1.00992		3185.55	-0.00303047	0.79697		2648.44	0.0127138	0.612714		3185.55	0.0118226	0.411823		3185.55	9.66825e-05	0.200097		3185.55	0.00432275
2652.34	0.00920709	1.00921		3190.43	-0.0034847	0.796515		2652.34	0.0127415	0.612741		3190.43	0.0105272	0.410527		3190.43	0.0015442	0.201544		3190.43	0.00422232
2656.25	0.00890406	1.0089		3195.31	-0.00368091	0.796319		2656.25	0.0154308	0.615431		3195.31	0.0124328	0.412433		3195.31	0.00239941	0.202399		3195.31	0.0034414
2660.16	0.00727102	1.00727		3200.2	-0.00634942	0.793651		2660.16	0.0148489	0.614849		3200.2	0.0135406	0.413541		3200.2	0.00335354	0.203354		3200.2	0.00501598
2664.06	0.00808749	1.00809		3205.08	-0.00586931	0.794131		2664.06	0.0128331	0.612833		3205.08	0.0135245	0.413525		3205.08	0.00297708	0.202977		3205.08	0.00296465
2667.97	0.00892675	1.00893		3209.96	-0.00559001	0.79441		2667.97	0.0148679	0.614868		3209.96	0.0136276	0.413628		3209.96	3.05864e-05	0.200031		3209.96	0.00302272
2671.88	0.010372	1.01037		3214.84	-0.00755181	0.792448		2671.88	0.0190392	0.619039		3214.84	0.010317	0.410317		3214.84	-0.00274846	0.197252		3214.84	0.00231628
2675.78	0.0147012	1.0147		3219.73	-0.0113686	0.788631		2675.78	0.0178901	0.61789		3219.73	0.00689663	0.406897		3219.73	-0.00325304	0.196747		3219.73	0.000790509
2679.69	0.00913178	1.00913		3224.61	-0.011597	0.788403		2679.69	0.018387	0.618387		3224.61	0.00566675	0.405667		3224.61	-0.00588193	0.194118		3224.61	-0.000693551
2683.59	0.00666079	1.00666		3229.49	-0.0122675	0.787733		2683.59	0.0189912	0.618991		3229.49	0.00188652	0.401887		3229.49	-0.00801504	0.191985		3229.49	-0.00356005
2687.5	0.00788618	1.00789		3234.38	-0.0161862	0.783814		2687.5	0.0187672	0.618767		3234.38	-0.00247708	0.397523		3234.38	-0.0112464	0.188754		3234.38	-0.00537125
2691.41	0.00932474	1.00932		3239.26	-0.020134	0.779866		2691.41	0.0171773	0.617177		3239.26	-0.00594866	0.394051		3239.26	-0.0124648	0.187535		3239.26	-0.00627492
2695.31	0.0138604	1.01386		3244.14	-0.0248422	0.775158		2695.31	0.0194456	0.619446		3244.14	-0.0120081	0.387992		3244.14	-0.0184354	0.181565		3244.14	-0.0091867
2699.22	0.00985694	1.00986		3249.02	-0.030993	0.769007		2699.22	0.0197879	0.619788		3249.02	-0.0194816	0.380518		3249.02	-0.0233638	0.176636		3249.02	-0.0142925
2703.12	0.00736048	1.00736		3253.91	-0.0336318	0.766368		2703.12	0.0218826	0.621883		3253.91	-0.0255262	0.374474		3253.91	-0.0247044	0.175296		3253.91	-0.0169469
2707.03	0.0134621	1.01346		3258.79	-0.0344221	0.765578		2707.03	0.0230893	0.623089		3258.79	-0.0315422	0.368458		3258.79	-0.0275412	0.172459		3258.79	-0.02189
2710.94	0.0162441	1.01624		3263.67	-0.0403238	0.759676		2710.94	0.0230263	0.623026		3263.67	-0.0390222	0.360978		3263.67	-0.0336613	0.166339		3263.67	-0.0245104
2714.84	0.0134593	1.01346		3268.55	-0.0419269	0.758073		2714.84	0.0207621	0.620762		3268.55	-0.0460381	0.353962		3268.55	-0.0384384	0.161562		3268.55	-0.0278661
2718.75	0.011109	1.01111		3273.44	-0.0520838	0.747916		2718.75	0.0238127	0.623813		3273.44	-0.0546455	0.345354		3273.44	-0.0418461	0.158154		3273.44	-0.0340827
2722.66	0.0111908	1.01119		3278.32	-0.0540182	0.745982		2722.66	0.0257765	0.625776		3278.32	-0.0587183	0.341282		3278.32	-0.0466076	0.153392		3278.32	-0.0399881
2726.56	0.0097937	1.00979		3283.2	-0.0550391	0.744961		2726.56	0.0259256	0.625926		3283.2	-0.0592248	0.340775		3283.2	-0.049603	0.150397		3283.2	-0.0412005
2730.47	0.0100269	1.01003		3288.09	-0.0538511	0.746149		2730.47	0.0287798	0.62878		3288.09	-0.060289	0.339711		3288.09	-0.0490266	0.150973		3288.09	-0.0408665
2734.38	0.00987005	1.00987		3292.97	-0.0554214	0.744579		2734.38	0.0288713	0.628871		3292.97	-0.0625742	0.337426		3292.97	-0.0488233	0.151177		3292.97	-0.0416045
2738.28	0.00762698	1.00763		3297.85	-0.0568362	0.743164		2738.28	0.0301253	0.630125		3297.85	-0.0635663	0.336434		3297.85	-0.049624	0.150376		3297.85	-0.0422019
2742.19	0.0068748	1.00687		3302.73	-0.0585078	0.741492		2742.19	0.0284022	0.628402		3302.73	-0.0666035	0.333397		3302.73	-0.0514056	0.148594		3302.73	-0.0439041
2746.09	0.010913	1.01091		3307.62	-0.0608003	0.7392		2746.09	0.0286372	0.628637		3307.62	-0.0702997	0.3297		3307.62	-0.0568196	0.14318		3307.62	-0.0452761
2750	0.0103445	1.01034		3312.5	-0.0584211	0.741579		2750	0.0274866	0.627487		3312.5	-0.0691169	0.330883		3312.5	-0.0542	0.1458		3312.5	-0.0460421
2753.91	0.0156524	1.01565		3317.38	-0.0576586	0.742341		2753.91	0.0270497	0.62705		3317.38	-0.0653861	0.334614		3317.38	-0.0514725	0.148527		3317.38	-0.0437513
2757.81	0.0154231	1.01542		3322.27	-0.0543075	0.745692		2757.81	0.0274654	0.627465		3322.27	-0.0616225	0.338378		3322.27	-0.0482201	0.15178		3322.27	-0.0439125
2761.72	0.0124118	1.01241		3327.15	-0.0563212	0.743679		2761.72	0.0305341	0.630534		3327.15	-0.0554813	0.344519		3327.15	-0.0501399	0.14986		3327.15	-0.0454633
2765.62	0.0139684	1.01397		3332.03	-0.0563845	0.743616		2765.62	0.0325208	0.632521		3332.03	-0.0547472	0.345253		3332.03	-0.0490791	0.150921		3332.03	-0.0447647
2769.53	0.0155973	1.0156		3336.91	-0.0540315	0.745968		2769.53	0.0334176	0.633418		3336.91	-0.0502382	0.349762		3336.91	-0.0474349	0.152565		3336.91	-0.0448091
2773.44	0.0147231	1.01472		3341.8	-0.0548081	0.745192		2773.44	0.0336211	0.633621		3341.8	-0.0437198	0.35628		3341.8	-0.0482666	0.151733		3341.8	-0.0439263
2777.34	0.0142954	1.0143		3346.68	-0.0767021	0.723298		2777.34	0.0318261	0.631826		3346.68	-0.040085	0.359915		3346.68	-0.0612406	0.138759		3346.68	-0.0542145
2781.25	0.0180508	1.01805		3351.56	-0.127462	0.672538		2781.25	0.0325131	0.632513		3351.56	-0.0513852	0.348615		3351.56	-0.103804	0.096196		3351.56	-0.0809096
2785.16	0.0156562	1.01566		3356.45	-0.187586	0.612414		2785.16	0.0340187	0.634019		3356.45	-0.0712905	0.32871		3356.45	-0.15777	0.0422298		3356.45	-0.109645
2789.06	0.0116742	1.01167		3361.33	-0.204999	0.595001		2789.06	0.0348058	0.634806		3361.33	-0.0754962	0.324504		3361.33	-0.17646	0.0235396		3361.33	-0.111674
2792.97	0.01189	1.01189		3366.21	-0.181844	0.618156		2792.97	0.0322325	0.632232		3366.21	-0.061953	0.338047		3366.21	-0.160778	0.039222		3366.21	-0.100717
2796.88	0.0180238	1.01802		3371.09	-0.142909	0.657091		2796.88	0.0335867	0.633587		3371.09	-0.0516467	0.348353		3371.09	-0.131209	0.0687914		3371.09	-0.0866092
2800.78	0.0144467	1.01445		3375.98	-0.109997	0.690003		2800.78	0.0361451	0.636145		3375.98	-0.041854	0.358146		3375.98	-0.103908	0.0960923		3375.98	-0.0783257
2804.69	0.0134398	1.01344		3380.86	-0.090869	0.709131		2804.69	0.0353652	0.635365		3380.86	-0.0352833	0.364717		3380.86	-0.0826877	0.117312		3380.86	-0.0689075
2808.59	0.0161279	1.01613		3385.74	-0.0777361	0.722264		2808.59	0.0376066	0.637607		3385.74	-0.0281113	0.371889		3385.74	-0.0653636	0.134636		3385.74	-0.0580092
2812.5	0.017124	1.01712		3390.63	-0.067915	0.732085		2812.5	0.0399916	0.639992		3390.63	-0.0265733	0.373427		3390.63	-0.0511095	0.148891		3390.63	-0.0507863
2816.41	0.0191592	1.01916		3395.51	-0.0635807	0.736419		2816.41	0.0408394	0.640839		3395.51	-0.0260745	0.373925		3395.51	-0.0426842	0.157316		3395.51	-0.045674
2820.31	0.0173465	1.01735		3400.39	-0.0600372	0.739963		2820.31	0.0424184	0.642418		3400.39	-0.0229098	0.37709		3400.39	-0.0343633	0.165637		3400.39	-0.0386692
2824.22	0.0194635	1.01946		3405.27	-0.0507214	0.749279		2824.22	0.0382346	0.638235		3405.27	-0.0179056	0.382094		3405.27	-0.0285885	0.171412		3405.27	-0.0328341
2828.12	0.0226276	1.02263		3410.16	-0.0476689	0.752331		2828.12	0.0350208	0.635021		3410.16	-0.0129854	0.387015		3410.16	-0.0230735	0.176927		3410.16	-0.0275591
2832.03	0.0227053	1.02271		3415.04	-0.0477292	0.752271		2832.03	0.0365248	0.636525		3415.04	-0.0112162	0.388784		3415.04	-0.0206785	0.179321		3415.04	-0.0248237
2835.94	0.0167176	1.01672		3419.92	-0.0460979	0.753902		2835.94	0.0393467	0.639347		3419.92	-0.0100459	0.389954		3419.92	-0.0176919	0.182308		3419.92	-0.0236871
2839.84	0.0187528	1.01875		3424.8	-0.0478267	0.752173		2839.84	0.0392229	0.639223		3424.8	-0.0126195	0.387381		3424.8	-0.0168414	0.183159		3424.8	-0.0219838
2843.75	0.0202075	1.02021		3429.69	-0.0464557	0.753544		2843.75	0.0394864	0.639486		3429.69	-0.0115123	0.388488		3429.69	-0.0172584	0.182742		3429.69	-0.0222392
2847.66	0.022724	1.02272		3434.57	-0.0456866	0.754313		2847.66	0.039895	0.639895		3434.57	-0.0117489	0.388251		3434.57	-0.0196626	0.180337		3434.57	-0.0197261
2851.56	0.0224692	1.02247		3439.45	-0.0419786	0.758021		2851.56	0.0382404	0.63824		3439.45	-0.0108473	0.389153		3439.45	-0.0206588	0.179341		3439.45	-0.0171766
2855.47	0.0259738	1.02597		3444.34	-0.0392211	0.760779		2855.47	0.0388966	0.638897		3444.34	-0.00889934	0.391101		3444.34	-0.0193871	0.180613		3444.34	-0.014806
2859.38	0.0213778	1.02138		3449.22	-0.0376422	0.762358		2859.38	0.0390047	0.639005		3449.22	-0.00870805	0.391292		3449.22	-0.0173699	0.18263		3449.22	-0.0147884
2863.28	0.0225281	1.02253		3454.1	-0.0352523	0.764748		2863.28	0.0384566	0.638457		3454.1	-0.00711763	0.392882		3454.1	-0.0146675	0.185333		3454.1	-0.0134391
2867.19	0.0232494	1.02325		3458.98	-0.0330781	0.766922		2867.19	0.0370513	0.637051		3458.98	-0.00581443	0.394186		3458.98	-0.0115092	0.188491		3458.98	-0.0113282
2871.09	0.024755	1.02475		3463.87	-0.0295876	0.770412		2871.09	0.0411468	0.641147		3463.87	-0.00684469	0.393155		3463.87	-0.0127378	0.187262		3463.87	-0.00979295
2875	0.0239331	1.02393		3468.75	-0.0294567	0.770543		2875	0.0425846	0.642585		3468.75	-0.0077808	0.392219		3468.75	-0.0124939	0.187506		3468.75	-0.00967826
2878.91	0.0250431	1.02504		3473.63	-0.0263249	0.773675		2878.91	0.0457638	0.645764		3473.63	-0.00418048	0.39582		3473.63	-0.0110387	0.188961		3473.63	-0.0109848
2882.81	0.0251812	1.02518		3478.52	-0.0266462	0.773354		2882.81	0.0436746	0.643675		3478.52	-0.0025418	0.397458		3478.52	-0.0093802	0.19062		3478.52	-0.0103534
2886.72	0.0270193	1.02702		3483.4	-0.0263187	0.773681		2886.72	0.046338	0.646338		3483.4	-0.0044909	0.395509		3483.4	-0.0130364	0.186964		3483.4	-0.0117821
2890.62	0.028911	1.02891		3488.28	-0.0250085	0.774991		2890.62	0.0466622	0.646662		3488.28	-0.00710262	0.392897		3488.28	-0.014237	0.185763		3488.28	-0.0108445
2894.53	0.0317802	1.03178		3493.16	-0.0247685	0.775231		2894.53	0.0458751	0.645875		3493.16	-0.00699654	0.393003		3493.16	-0.0144215	0.185578		3493.16	-0.0131318
2898.44	0.0316823	1.03168		3498.05	-0.0262977	0.773702		2898.44	0.0504068	0.650407		3498.05	-0.0052655	0.394735		3498.05	-0.0128882	0.187112		3498.05	-0.0111639
2902.34	0.0261128	1.02611		3502.93	-0.0261877	0.773812		2902.34	0.0478327	0.647833		3502.93	-0.00519338	0.394807		3502.93	-0.0135239	0.186476		3502.93	-0.0102919
2906.25	0.0273503	1.02735		3507.81	-0.022261	0.777739		2906.25	0.0486971	0.648697		3507.81	-0.00738619	0.392614		3507.81	-0.0159937	0.184006		3507.81	-0.0129665
2910.16	0.026629	1.02663		3512.7	-0.0209389	0.779061		2910.16	0.047802	0.647802		3512.7	-0.00894261	0.391057		3512.7	-0.0179147	0.182085		3512.7	-0.0149392
2914.06	0.0295115	1.02951		3517.58	-0.0227529	0.777247		2914.06	0.0463233	0.646323		3517.58	-0.00613601	0.393864		3517.58	-0.0157724	0.184228		3517.58	-0.01401
2917.97	0.0299995	1.03		3522.46	-0.0231225	0.776877		2917.97	0.0498187	0.649819		3522.46	-0.00603707	0.393963		3522.46	-0.0120903	0.18791		3522.46	-0.0130545
2921.88	0.0278878	1.02789		3527.34	-0.0209853	0.779015		2921.88	0.0478818	0.647882		3527.34	-0.00533273	0.394667		3527.34	-0.0114794	0.188521		3527.34	-0.0117921
2925.78	0.031493	1.03149		3532.23	-0.0226366	0.777363		2925.78	0.0460269	0.646027		3532.23	-0.00579333	0.394207		3532.23	-0.013308	0.186692		3532.23	-0.0129193
2929.69	0.0350459	1.03505		3537.11	-0.0221571	0.777843		2929.69	0.046635	0.646635		3537.11	-0.00826084	0.391739		3537.11	-0.0125565	0.187444		3537.11	-0.0128535
2933.59	0.0351062	1.03511		3541.99	-0.0206575	0.779343		2933.59	0.0443574	0.644357		3541.99	-0.00949132	0.390509		3541.99	-0.0122233	0.187777		3541.99	-0.0121453
2937.5	0.0384325	1.03843		3546.88	-0.0182401	0.78176		2937.5	0.0401389	0.640139		3546.88	-0.00931492	0.390685		3546.88	-0.0110177	0.188982		3546.88	-0.010386
2941.41	0.0420739	1.04207		3551.76	-0.0174913	0.782509		2941.41	0.0385813	0.638581		3551.76	-0.00751952	0.39248		3551.76	-0.0110771	0.188923		3551.76	-0.0126042
2945.31	0.0418593	1.04186		3556.64	-0.0171613	0.782839		2945.31	0.0365237	0.636524		3556.64	-0.00587667	0.394123		3556.64	-0.0102106	0.189789		3556.64	-0.0121284
2949.22	0.0430083	1.04301		3561.52	-0.0173063	0.782694		2949.22	0.0322579	0.632258		3561.52	-0.00568776	0.394312		3561.52	-0.00878453	0.191215		3561.52	-0.0110168
2953.12	0.0419665	1.04197		3566.41	-0.0175371	0.782463		2953.12	0.0222759	0.622276		3566.41	-0.00747657	0.392523		3566.41	-0.00983791	0.190162		3566.41	-0.0100667
2957.03	0.0297377	1.02974		3571.29	-0.0167853	0.783215		2957.03	0.0168018	0.616802		3571.29	-0.00584623	0.394154		3571.29	-0.0122946	0.187705		3571.29	-0.00958136
2960.94	0.0160757	1.01608		3576.17	-0.0159262	0.784074		2960.94	0.0115975	0.611597		3576.17	-0.00871537	0.391285		3576.17	-0.0133075	0.186693		3576.17	-0.010889
2964.84	0.00500124	1.005		3581.05	-0.0160687	0.783931		2964.84	0.00897678	0.608977		3581.05	-0.00970272	0.390297		3581.05	-0.0122622	0.187738		3581.05	-0.0108167
2968.75	-0.00343331	0.996567		3585.94	-0.0161893	0.783811		2968.75	0.00576381	0.605764		3585.94	-0.00799015	0.39201		3585.94	-0.00998517	0.190015		3585.94	-0.0102211
2972.66	-0.00648751	0.993512		3590.82	-0.0145144	0.785486		2972.66	0.000886765	0.600887		3590.82	-0.0058259	0.394174		3590.82	-0.0102317	0.189768		3590.82	-0.00960113
2976.56	-0.00764325	0.992357		3595.7	-0.015319	0.784681		2976.56	-0.00187745	0.598123		3595.7	-0.00799846	0.392002		3595.7	-0.00997717	0.190023		3595.7	-0.0077441
2980.47	-0.00782697	0.992173		3600.59	-0.0158859	0.784114		2980.47	-0.00652815	0.593472		3600.59	-0.00912882	0.390871		3600.59	-0.00877754	0.191222		3600.59	-0.0071253
2984.38	-0.0074288	0.992571		3605.47	-0.0140662	0.785934		2984.38	-0.0127443	0.587256		3605.47	-0.00731495	0.392685		3605.47	-0.00873987	0.19126		3605.47	-0.00727281
2988.28	-0.0041159	0.995884		3610.35	-0.0143769	0.785623		2988.28	-0.0140598	0.58594		3610.35	-0.00663027	0.39337		3610.35	-0.00849126	0.191509		3610.35	-0.00723976
2992.19	-0.00346971	0.99653		3615.23	-0.0130405	0.78696		2992.19	-0.0142924	0.585708		3615.23	-0.00627213	0.393728		3615.23	-0.00893327	0.191067		3615.23	-0.0082066
2996.09	-0.00707361	0.992926		3620.12	-0.0142836	0.785716		2996.09	-0.0136117	0.586388		3620.12	-0.00366157	0.396338		3620.12	-0.00746013	0.19254		3620.12	-0.0067637
3000	-0.00143455	0.998565		3625	-0.0123377	0.787662		3000	-0.0140951	0.585905		3625	-0.00346432	0.396536		3625	-0.00810951	0.19189		3625	-0.0074916
3003.91	-0.00294424	0.997056		3629.88	-0.0102797	0.78972		3003.91	-0.0179493	0.582051		3629.88	-0.00445227	0.395548		3629.88	-0.00856523	0.191435		3629.88	-0.00601176
3007.81	6.43136e-05	1.00006		3634.77	-0.00915245	0.790848		3007.81	-0.0175486	0.582451		3634.77	-0.00617434	0.393826		3634.77	-0.00787806	0.192122		3634.77	-0.00360175
3011.72	-0.00112092	0.998879		3639.65	-0.0121821	0.787818		3011.72	-0.0165612	0.583439		3639.65	-0.0045881	0.395412		3639.65	-0.00714559	0.192854		3639.65	-0.00402872
3015.62	-0.0012738	0.998726		3644.53	-0.0124861	0.787514		3015.62	-0.0159184	0.584082		3644.53	-0.00433483	0.395665		3644.53	-0.00630528	0.193695		3644.53	-0.00603775
3019.53	-0.000630283	0.99937		3649.41	-0.0140892	0.785911		3019.53	-0.0142385	0.585762		3649.41	-0.0035715	0.396429		3649.41	-0.00836272	0.191637		3649.41	-0.0057306
3023.44	0.00339991	1.0034		3654.3	-0.0122278	0.787772		3023.44	-0.0204247	0.579575		3654.3	-0.00572915	0.394271		3654.3	-0.00634316	0.193657		3654.3	-0.00646743
3027.34	0.000363128	1.00036		3659.18	-0.00947387	0.790526		3027.34	-0.0187251	0.581275		3659.18	-0.00499382	0.395006		3659.18	-0.00470972	0.19529		3659.18	-0.00529745
3031.25	0.00176818	1.00177		3664.06	-0.0104459	0.789554		3031.25	-0.0224365	0.577564		3664.06	-0.00625766	0.393742		3664.06	-0.00620108	0.193799		3664.06	-0.00506419
3035.16	0.00252297	1.00252		3668.95	-0.0116551	0.788345		3035.16	-0.0231604	0.57684		3668.95	-0.00539482	0.394605		3668.95	-0.00819297	0.191807		3668.95	-0.00483331
3039.06	0.00296001	1.00296		3673.83	-0.0103926	0.789607		3039.06	-0.0186973	0.581303		3673.83	-0.00245116	0.397549		3673.83	-0.00490002	0.1951		3673.83	-0.00264497
3042.97	0.00314366	1.00314		3678.71	-0.00929279	0.790707		3042.97	-0.0175072	0.582493		3678.71	-0.00327465	0.396725		3678.71	-0.00648672	0.193513		3678.71	-0.00206133
3046.88	0.00543493	1.00543		3683.59	-0.00933229	0.790668		3046.88	-0.0201736	0.579826		3683.59	-0.00331932	0.396681		3683.59	-0.00530913	0.194691		3683.59	0.000613837
3050.78	0.00830539	1.00831		3688.48	-0.00869189	0.791308		3050.78	-0.0208321	0.579168		3688.48	-0.0030017	0.396998		3688.48	-0.00541865	0.194581		3688.48	-0.000739725
3054.69	0.00703569	1.00704		3693.36	-0.00927601	0.790724		3054.69	-0.0124959	0.587504		3693.36	-0.00171757	0.398282		3693.36	-0.00539528	0.194605		3693.36	-0.00108149
3058.59	0.00746603	1.00747		3698.24	-0.00987802	0.790122		3058.59	-0.0107892	0.589211		3698.24	0.000173766	0.400174		3698.24	-0.00447452	0.195525		3698.24	-0.00264241
3062.5	0.00384737	1.00385		3703.13	-0.00901118	0.790989		3062.5	-0.0108538	0.589146		3703.13	-0.00182241	0.398178		3703.13	-0.0052675	0.194732		3703.13	-0.0023597
3066.41	0.0054066	1.00541		3708.01	-0.00649496	0.793505		3066.41	-0.0143129	0.585687		3708.01	-0.00216145	0.397839		3708.01	-0.00448439	0.195516		3708.01	-0.00136371
3070.31	0.00662931	1.00663		3712.89	-0.00703141	0.792969		3070.31	-0.0144406	0.585559		3712.89	-0.00190401	0.398096		3712.89	-0.00385442	0.196146		3712.89	-0.0017877
3074.22	0.0101085	1.01011		3717.77	-0.00652687	0.793473		3074.22	-0.0108908	0.589109		3717.77	-0.00125747	0.398743		3717.77	-0.00481663	0.195183		3717.77	-0.000172599
3078.12	0.0108659	1.01087		3722.66	-0.00574406	0.794256		3078.12	-0.0103931	0.589607		3722.66	-0.00138318	0.398617		3722.66	-0.00276192	0.197238		3722.66	0.00352212
3082.03	0.00760392	1.0076		3727.54	-0.00838575	0.791614		3082.03	-0.00676597	0.593234		3727.54	-0.00336684	0.396633		3727.54	-0.00282316	0.197177		3727.54	-0.000239388
3085.94	0.0043124	1.00431		3732.42	-0.00886441	0.791136		3085.94	-0.00851439	0.591486		3732.42	-0.004123	0.395877		3732.42	-0.00149184	0.198508		3732.42	-0.000180123
3089.84	0.00887754	1.00888		3737.3	-0.00805478	0.791945		3089.84	-0.00909322	0.590907		3737.3	-0.00307781	0.396922		3737.3	0.000572408	0.200572		3737.3	0.00073959
3093.75	0.00777543	1.00778		3742.19	-0.00767061	0.792329		3093.75	-0.00890547	0.591095		3742.19	5.77189e-05	0.400058		3742.19	0.000927084	0.200927		3742.19	3.01723e-05
3097.66	0.00974493	1.00974		3747.07	-0.00597073	0.794029		3097.66	-0.00809626	0.591904		3747.07	-0.000355208	0.399645		3747.07	-0.00196995	0.19803		3747.07	-0.000660774
3101.56	0.0122132	1.01221		3751.95	-0.00705421	0.792946		3101.56	-0.00860964	0.59139		3751.95	-0.00252955	0.39747		3751.95	-0.000345455	0.199655		3751.95	-4.97255e-05
3105.47	0.0165289	1.01653		3756.84	-0.00780816	0.792192		3105.47	-0.00581063	0.594189		3756.84	-0.00297287	0.397027		3756.84	-0.00172181	0.198278		3756.84	0.000604822
3109.38	0.0177838	1.01778		3761.72	-0.00578532	0.794215		3109.38	-0.00376874	0.596231		3761.72	-0.00246695	0.397533		3761.72	-0.00174492	0.198255		3761.72	-0.000912607
3113.28	0.0166415	1.01664		3766.6	-0.0043816	0.795618		3113.28	-0.00462676	0.595373		3766.6	-0.00245323	0.397547		3766.6	-0.000585804	0.199414		3766.6	0.00517218
3117.19	0.0156319	1.01563		3771.48	-0.00751132	0.792489		3117.19	-0.0034658	0.596534		3771.48	-0.00301691	0.396983		3771.48	-0.000824623	0.199175		3771.48	0.00595067
3121.09	0.0143005	1.0143		3776.37	-0.00686794	0.793132		3121.09	-0.00640195	0.593598		3776.37	-0.00419614	0.395804		3776.37	0.00139515	0.201395		3776.37	0.00152297
3125	0.012709	1.01271		3781.25	-0.00593436	0.794066		3125	-0.00575441	0.594246		3781.25	-0.00350193	0.396498		3781.25	-0.0012671	0.198733		3781.25	0.00209052
3128.91	0.0148153	1.01482		3786.13	-0.00559965	0.7944		3128.91	-0.00237653	0.597623		3786.13	-0.00441003	0.39559		3786.13	-6.56845e-05	0.199934		3786.13	0.000897248
3132.81	0.0140256	1.01403		3791.02	-0.00267286	0.797327		3132.81	0.0005045	0.600504		3791.02	-0.00558687	0.394413		3791.02	0.00150041	0.2015		3791.02	0.00078192
3136.72	0.0155446	1.01554		3795.9	-0.00180245	0.798198		3136.72	0.000278198	0.600278		3795.9	-0.0067518	0.393248		3795.9	0.00155477	0.201555		3795.9	0.00292318
3140.62	0.0168571	1.01686		3800.78	-0.00135333	0.798647		3140.62	0.00137685	0.601377		3800.78	-0.00701277	0.392987		3800.78	0.00196843	0.201968		3800.78	0.00254209
3144.53	0.0173813	1.01738		3805.66	-0.00152689	0.798473		3144.53	0.003067	0.603067		3805.66	-0.00973711	0.390263		3805.66	0.00225875	0.202259		3805.66	0.00268717
3148.44	0.0163797	1.01638		3810.55	-0.00352683	0.796473		3148.44	0.00329496	0.603295		3810.55	-0.0124746	0.387525		3810.55	0.00210813	0.202108		3810.55	0.00153799
3152.34	0.0160646	1.01606		3815.43	-0.00531642	0.794684		3152.34	0.00520988	0.60521		3815.43	-0.0128541	0.387146		3815.43	0.000625709	0.200626		3815.43	0.00426083
3156.25	0.0152736	1.01527		3820.31	-0.00322029	0.79678		3156.25	0.00636216	0.606362		3820.31	-0.0148694	0.385131		3820.31	0.00195405	0.201954		3820.31	0.007803
3160.16	0.0153097	1.01531		3825.2	-0.00227122	0.797729		3160.16	0.00786145	0.607861		3825.2	-0.0187348	0.381265		3825.2	0.00159188	0.201592		3825.2	0.00749998
3164.06	0.016566	1.01657		3830.08	-0.00191922	0.798081		3164.06	0.00878818	0.608788		3830.08	-0.0224173	0.377583		3830.08	0.00203058	0.202031		3830.08	0.00449345
3167.97	0.0153124	1.01531		3834.96	0.00104868	0.801049		3167.97	0.0084136	0.608414		3834.96	-0.0265432	0.373457		3834.96	0.00338276	0.203383		3834.96	0.00301296
3171.88	0.0185033	1.0185		3839.84	0.00042701	0.800427		3171.88	0.0120691	0.612069		3839.84	-0.0333737	0.366626		3839.84	0.00465687	0.204657		3839.84	0.00320868
3175.78	0.0220602	1.02206		3844.73	-0.000696984	0.799303		3175.78	0.0107962	0.610796		3844.73	-0.0382807	0.361719		3844.73	0.00516767	0.205168		3844.73	0.00331383
3179.69	0.0203789	1.02038		3849.61	-0.000396829	0.799603		3179.69	0.0116678	0.611668		3849.61	-0.0406172	0.359383		3849.61	0.0069161	0.206916		3849.61	0.00345413
3183.59	0.0219528	1.02195		3854.49	0.00135608	0.801356		3183.59	0.0115077	0.611508		3854.49	-0.0441537	0.355846		3854.49	0.00609094	0.206091		3854.49	0.0044531
3187.5	0.0236663	1.02367		3859.38	0.00129394	0.801294		3187.5	0.0160126	0.616013		3859.38	-0.0497084	0.350292		3859.38	0.00808965	0.20809		3859.38	0.00558495
3191.41	0.0263892	1.02639		3864.26	0.00101669	0.801017		3191.41	0.0183905	0.61839		3864.26	-0.055641	0.344359		3864.26	0.00581114	0.205811		3864.26	0.00633305
3195.31	0.0260647	1.02606		3869.14	0.00335594	0.803356		3195.31	0.0184583	0.618458		3869.14	-0.0592079	0.340792		3869.14	0.00698455	0.206985		3869.14	0.00633332
3199.22	0.0288347	1.02883		3874.02	0.00333968	0.80334		3199.22	0.0172068	0.617207		3874.02	-0.0645845	0.335416		3874.02	0.00572737	0.205727		3874.02	0.00499108
3203.12	0.031559	1.03156		3878.91	0.00128314	0.801283		3203.12	0.020419	0.620419		3878.91	-0.0679512	0.332049		3878.91	0.00552073	0.205521		3878.91	0.00591615
3207.03	0.0290598	1.02906		3883.79	0.0020165	0.802016		3207.03	0.0208757	0.620876		3883.79	-0.0697418	0.330258		3883.79	0.0047343	0.204734		3883.79	0.00604335
3210.94	0.0284498	1.02845		3888.67	0.0041466	0.804147		3210.94	0.0264879	0.626488		3888.67	-0.0717684	0.328232		3888.67	0.00675922	0.206759		3888.67	0.00745228
3214.84	0.0319249	1.03192		3893.55	0.0024297	0.80243		3214.84	0.0257071	0.625707		3893.55	-0.0745416	0.325458		3893.55	0.00635296	0.206353		3893.55	0.00837557
3218.75	0.0289042	1.0289		3898.44	0.0044448	0.804445		3218.75	0.0270842	0.627084		3898.44	-0.0738724	0.326128		3898.44	0.00676604	0.206766		3898.44	0.0091916
3222.66	0.0299593	1.02996		3903.32	0.00471456	0.804715		3222.66	0.0253011	0.625301		3903.32	-0.0709323	0.329068		3903.32	0.00716004	0.20716		3903.32	0.0097508
3226.56	0.0285301	1.02853		3908.2	0.00278554	0.802786		3226.56	0.0243807	0.624381		3908.2	-0.0683998	0.3316		3908.2	0.0102295	0.21023		3908.2	0.00987621
3230.47	0.029856	1.02986		3913.09	0.00438053	0.804381		3230.47	0.0222451	0.622245		3913.09	-0.0696547	0.330345		3913.09	0.00898368	0.208984		3913.09	0.00908635
3234.38	0.023871	1.02387		3917.97	0.00655294	0.806553		3234.38	0.0173105	0.61731		3917.97	-0.0666252	0.333375		3917.97	0.0108984	0.210898		3917.97	0.00655295
3238.28	0.0176044	1.0176		3922.85	0.00779518	0.807795		3238.28	0.0163791	0.616379		3922.85	-0.0613475	0.338652		3922.85	0.00971866	0.209719		3922.85	0.00641974
3242.19	0.0105709	1.01057		3927.73	0.00781765	0.807818		3242.19	0.00769597	0.607696		3927.73	-0.0580529	0.341947		3927.73	0.00690684	0.206907		3927.73	0.00654515
3246.09	0.0109771	1.01098		3932.62	0.0100133	0.810013		3246.09	-0.00043036	0.59957		3932.62	-0.0549049	0.345095		3932.62	0.00864038	0.20864		3932.62	0.00686184
3250	0.00703803	1.00704		3937.5	0.00560721	0.805607		3250	-0.00878304	0.591217		3937.5	-0.0506366	0.349363		3937.5	0.0100015	0.210001		3937.5	0.00801156
3253.91	-0.00139785	0.998602		3942.38	0.00518218	0.805182		3253.91	-0.0186657	0.581334		3942.38	-0.0465572	0.353443		3942.38	0.00791366	0.207914		3942.38	0.00708166
3257.81	-0.00713887	0.992861		3947.27	0.00682485	0.806825		3257.81	-0.0258054	0.574195		3947.27	-0.0391909	0.360809		3947.27	0.0104379	0.210438		3947.27	0.00879926
3261.72	-0.0127713	0.987229		3952.15	0.0076887	0.807689		3261.72	-0.0357473	0.564253		3952.15	-0.0338715	0.366129		3952.15	0.00972658	0.209727		3952.15	0.0090939
3265.62	-0.0200367	0.979963		3957.03	0.00920147	0.809201		3265.62	-0.0458066	0.554193		3957.03	-0.0312794	0.368721		3957.03	0.0127675	0.212767		3957.03	0.00654381
3269.53	-0.0260285	0.973972		3961.91	0.00865905	0.808659		3269.53	-0.0560679	0.543932		3961.91	-0.0282392	0.371761		3961.91	0.0107142	0.210714		3961.91	0.00835138
3273.44	-0.0288011	0.971199		3966.8	0.0130052	0.813005		3273.44	-0.0652731	0.534727		3966.8	-0.0240168	0.375983		3966.8	0.0110683	0.211068		3966.8	0.00944986
3277.34	-0.0360009	0.963999		3971.68	0.0134889	0.813489		3277.34	-0.0711659	0.528834		3971.68	-0.0207204	0.37928		3971.68	0.0123335	0.212333		3971.68	0.0103052
3281.25	-0.0338008	0.966199		3976.56	0.0123506	0.812351		3281.25	-0.0763837	0.523616		3976.56	-0.0168305	0.38317		3976.56	0.0118485	0.211849		3976.56	0.00934612
3285.16	-0.0401679	0.959832		3981.45	0.00942587	0.809426		3285.16	-0.0815099	0.51849		3981.45	-0.0158216	0.384178		3981.45	0.010872	0.210872		3981.45	0.00723103
3289.06	-0.043084	0.956916		3986.33	0.0122901	0.81229		3289.06	-0.0840368	0.515963		3986.33	-0.0123	0.3877		3986.33	0.0115008	0.211501		3986.33	0.00643402
3292.97	-0.0414229	0.958577		3991.21	0.0133685	0.813368		3292.97	-0.0823458	0.517654		3991.21	-0.00948502	0.390515		3991.21	0.0119371	0.211937		3991.21	0.0122495
3296.88	-0.0437866	0.956213		3996.09	0.0126562	0.812656		3296.88	-0.0854216	0.514578		3996.09	-0.0100481	0.389952		3996.09	0.010668	0.210668		3996.09	0.0113416
3300.78	-0.0382803	0.96172		4000.98	0.0133884	0.813388		3300.78	-0.0832622	0.516738		4000.98	-0.00913878	0.390861		4000.98	0.0102475	0.210247		4000.98	0.0113824
3304.69	-0.0402566	0.959743		4005.86	0.013309	0.813309		3304.69	-0.0836927	0.516307		4005.86	-0.00741191	0.392588		4005.86	0.0125525	0.212552		4005.86	0.009573
3308.59	-0.0441125	0.955887		4010.74	0.0154426	0.815443		3308.59	-0.0805018	0.519498		4010.74	-0.00289275	0.397107		4010.74	0.0108591	0.210859		4010.74	0.00942729
3312.5	-0.0377924	0.962208		4015.63	0.014498	0.814498		3312.5	-0.0786799	0.52132		4015.63	-0.0051541	0.394846		4015.63	0.0117697	0.21177		4015.63	0.010412
3316.41	-0.0300913	0.969909		4020.51	0.0149144	0.814914		3316.41	-0.0726214	0.527379		4020.51	-0.0023457	0.397654		4020.51	0.0118271	0.211827		4020.51	0.00957978
3320.31	-0.0261643	0.973836		4025.39	0.0147795	0.81478		3320.31	-0.0652181	0.534782		4025.39	-0.000602148	0.399398		4025.39	0.0123373	0.212337		4025.39	0.0117848
3324.22	-0.0207505	0.97925		4030.27	0.015498	0.815498		3324.22	-0.0568701	0.54313		4030.27	0.00120874	0.401209		4030.27	0.012018	0.212018		4030.27	0.0103264
3328.12	-0.0210415	0.978959		4035.16	0.0154025	0.815402		3328.12	-0.0523747	0.547625		4035.16	0.00285398	0.402854		4035.16	0.0129465	0.212947		4035.16	0.00814453
3332.03	-0.019989	0.980011		4040.04	0.0144555	0.814455		3332.03	-0.0525489	0.547451		4040.04	-0.000656323	0.399344		4040.04	0.0121774	0.212177		4040.04	0.00919653
3335.94	-0.0156974	0.984303		4044.92	0.0153694	0.815369		3335.94	-0.0466473	0.553353		4044.92	-0.00219665	0.397803		4044.92	0.0116686	0.211669		4044.92	0.0114176
3339.84	-0.0205254	0.979475		4049.8	0.0131496	0.81315		3339.84	-0.0437142	0.556286		4049.8	-0.00130639	0.398694		4049.8	0.0138151	0.213815		4049.8	0.0116735
3343.75	-0.0320878	0.967912		4054.69	0.0135415	0.813541		3343.75	-0.0472853	0.552715		4054.69	0.00029594	0.400296		4054.69	0.0134464	0.213446		4054.69	0.0100417
3347.66	-0.0718444	0.928156		4059.57	0.0144321	0.814432		3347.66	-0.0670972	0.532903		4059.57	0.0021831	0.402183		4059.57	0.0118662	0.211866		4059.57	0.0107749
3351.56	-0.159848	0.840152		4064.45	0.0164508	0.816451		3351.56	-0.109324	0.490676		4064.45	0.00276589	0.402766		4064.45	0.0166846	0.216685		4064.45	0.0115004
3355.47	-0.274738	0.725262		4069.34	0.0158506	0.815851		3355.47	-0.156665	0.443335		4069.34	0.00265984	0.40266		4069.34	0.0169839	0.216984		4069.34	0.0112283
3359.38	-0.351316	0.648684		4074.22	0.0165744	0.816574		3359.38	-0.173546	0.426454		4074.22	0.0022779	0.402278		4074.22	0.0165258	0.216526		4074.22	0.0106619
3363.28	-0.357533	0.642467		4079.1	0.0166458	0.816646		3363.28	-0.162265	0.437735		4079.1	0.00216529	0.402165		4079.1	0.015072	0.215072		4079.1	0.0129021
3367.19	-0.311959	0.688041		4083.98	0.0160408	0.816041		3367.19	-0.145496	0.454504		4083.98	0.00136743	0.401367		4083.98	0.0154266	0.215427		4083.98	0.0127641
3371.09	-0.245127	0.754873		4088.87	0.0147881	0.814788		3371.09	-0.123727	0.476273		4088.87	-0.000375499	0.399625		4088.87	0.0141522	0.214152		4088.87	0.0103451
3375	-0.185329	0.814671		4093.75	0.0158069	0.815807		3375	-0.102205	0.497795		4093.75	-0.00033973	0.39966		4093.75	0.0138842	0.213884		4093.75	0.0134684
3378.91	-0.143914	0.856086		4098.63	0.0195881	0.819588		3378.91	-0.0893056	0.510694		4098.63	0.00165112	0.401651		4098.63	0.014215	0.214215		4098.63	0.0128674
3382.81	-0.114213	0.885787		4103.52	0.0179803	0.81798		3382.81	-0.0787201	0.52128		4103.52	0.00247464	0.402475		4103.52	0.0132373	0.213237		4103.52	0.0106779
3386.72	-0.0927038	0.907296		4108.4	0.0160262	0.816026		3386.72	-0.0694336	0.530566		4108.4	0.00399593	0.403996		4108.4	0.0143529	0.214353		4108.4	0.00923015
3390.62	-0.082946	0.917054		4113.28	0.0151656	0.815166		3390.62	-0.0613655	0.538634		4113.28	0.0052026	0.405203		4113.28	0.0157099	0.21571		4113.28	0.012677
3394.53	-0.0684287	0.931571		4118.16	0.0155873	0.815587		3394.53	-0.0526634	0.547337		4118.16	0.00551367	0.405514		4118.16	0.0151826	0.215183		4118.16	0.0131551
3398.44	-0.0559573	0.944043		4123.05	0.0177276	0.817728		3398.44	-0.0451056	0.554894		4123.05	0.00419918	0.404199		4123.05	0.0144564	0.214456		4123.05	0.0119803
3402.34	-0.0450424	0.954958		4127.93	0.0188274	0.818827		3402.34	-0.0382047	0.561795		4127.93	0.00363787	0.403638		4127.93	0.0163008	0.216301		4127.93	0.0117762
3406.25	-0.0364846	0.963515		4132.81	0.0162363	0.816236		3406.25	-0.0290199	0.57098		4132.81	0.00232815	0.402328		4132.81	0.0163241	0.216324		4132.81	0.0120071
3410.16	-0.0317492	0.968251		4137.7	0.0143431	0.814343		3410.16	-0.0268613	0.573139		4137.7	0.00186994	0.40187		4137.7	0.0172056	0.217206		4137.7	0.0112619
3414.06	-0.0315562	0.968444		4142.58	0.0158767	0.815877		3414.06	-0.0246838	0.575316		4142.58	0.00363614	0.403636		4142.58	0.0164948	0.216495		4142.58	0.0116126
3417.97	-0.0263435	0.973657		4147.46	0.0181397	0.81814		3417.97	-0.0255852	0.574415		4147.46	0.00202251	0.402023		4147.46	0.0164991	0.216499		4147.46	0.0128285
3421.88	-0.0221283	0.977872		4152.34	0.0165551	0.816555		3421.88	-0.0268967	0.573103		4152.34	0.00149697	0.401497		4152.34	0.0141699	0.21417		4152.34	0.0120904
3425.78	-0.0246877	0.975312		4157.23	0.0165531	0.816553		3425.78	-0.0266813	0.573319		4157.23	0.00294318	0.402943		4157.23	0.0148327	0.214833		4157.23	0.0113214
3429.69	-0.0178796	0.98212		4162.11	0.015236	0.815236		3429.69	-0.0273974	0.572603		4162.11	0.00208454	0.402085		4162.11	0.0145259	0.214526		4162.11	0.0099339
3433.59	-0.0162037	0.983796		4166.99	0.0159754	0.815975		3433.59	-0.0247679	0.575232		4166.99	0.0026554	0.402655		4166.99	0.0165181	0.216518		4166.99	0.0107344
3437.5	-0.0181612	0.981839		4171.88	0.0160437	0.816044		3437.5	-0.0259067	0.574093		4171.88	0.00209708	0.402097		4171.88	0.0166011	0.216601		4171.88	0.0118782
3441.41	-0.0189992	0.981001		4176.76	0.0166114	0.816611		3441.41	-0.0253333	0.574667		4176.76	-0.000387118	0.399613		4176.76	0.0173687	0.217369		4176.76	0.0128617
3445.31	-0.0149341	0.985066		4181.64	0.0150465	0.815046		3445.31	-0.0201746	0.579825		4181.64	0.000462025	0.400462		4181.64	0.0165262	0.216526		4181.64	0.011122
3449.22	-0.0141002	0.9859		4186.52	0.0175669	0.817567		3449.22	-0.0170728	0.582927		4186.52	0.00289978	0.4029		4186.52	0.0159323	0.215932		4186.52	0.0118564
3453.12	-0.00906583	0.990934		4191.41	0.0177616	0.817762		3453.12	-0.0169891	0.583011		4191.41	0.00476072	0.404761		4191.41	0.0149146	0.214915		4191.41	0.0125473
3457.03	-0.00842366	0.991576		4196.29	0.016373	0.816373		3457.03	-0.0150782	0.584922		4196.29	0.00325436	0.403254		4196.29	0.012853	0.212853		4196.29	0.0123789
3460.94	-0.00650109	0.993499		4201.17	0.0153193	0.815319		3460.94	-0.0151625	0.584837		4201.17	0.00282296	0.402823		4201.17	0.0139359	0.213936		4201.17	0.01006
3464.84	-0.00392022	0.99608		4206.05	0.0161307	0.816131		3464.84	-0.0183889	0.581611		4206.05	0.00294454	0.402945		4206.05	0.0139348	0.213935		4206.05	0.0116853
3468.75	-0.000962615	0.999037		4210.94	0.0158082	0.815808		3468.75	-0.0156151	0.584385		4210.94	0.00451648	0.404516		4210.94	0.0168267	0.216827		4210.94	0.0124673
3472.66	-0.00336389	0.996636		4215.82	0.015671	0.815671		3472.66	-0.0141931	0.585807		4215.82	0.00623501	0.406235		4215.82	0.0163132	0.216313		4215.82	0.0115952
3476.56	-0.0050948	0.994905		4220.7	0.0183183	0.818318		3476.56	-0.0144431	0.585557		4220.7	0.00517019	0.40517		4220.7	0.0146872	0.214687		4220.7	0.0111849
3480.47	-0.000773674	0.999226		4225.59	0.0159448	0.815945		3480.47	-0.0150692	0.584931		4225.59	-0.000323789	0.399676		4225.59	0.0151706	0.215171		4225.59	0.0129538
3484.38	-0.000777729	0.999222		4230.47	0.0157027	0.815703		3484.38	-0.0122584	0.587742		4230.47	0.000148759	0.400149		4230.47	0.0136125	0.213612		4230.47	0.0134641
3488.28	-0.00103116	0.998969		4235.35	0.0132898	0.81329		3488.28	-0.015092	0.584908		4235.35	0.000919246	0.400919		4235.35	0.0160706	0.216071		4235.35	0.0122351
3492.19	-0.00116258	0.998837		4240.23	0.0143681	0.814368		3492.19	-0.0174871	0.582513		4240.23	0.00182202	0.401822		4240.23	0.0162739	0.216274		4240.23	0.0128938
3496.09	0.00308614	1.00309		4245.12	0.0140337	0.814034		3496.09	-0.0159531	0.584047		4245.12	0.00296076	0.402961		4245.12	0.0163622	0.216362		4245.12	0.0127177
3500	0.00359424	1.00359		4250	0.0154362	0.815436		3500	-0.016797	0.583203		4250	0.00511428	0.405114		4250	0.0176048	0.217605		4250	0.0117312
3503.91	-0.000704157	0.999296		4254.88	0.0121724	0.812172		3503.91	-0.0160414	0.583959		4254.88	0.00277667	0.402777		4254.88	0.0174976	0.217498		4254.88	0.0115921
3507.81	0.00221993	1.00222		4259.77	0.0171729	0.817173		3507.81	-0.0143583	0.585642		4259.77	0.000212022	0.400212		4259.77	0.0176932	0.217693		4259.77	0.0141171
3511.72	-0.000342228	0.999658		4264.65	0.018082	0.818082		3511.72	-0.0102809	0.589719		4264.65	-0.00141709	0.398583		4264.65	0.0150542	0.215054		4264.65	0.0120937
3515.62	0.00245315	1.00245		4269.53	0.0170516	0.817052		3515.62	-0.00753	0.59247		4269.53	-0.00195635	0.398044		4269.53	0.0159702	0.21597		4269.53	0.0126047
3519.53	-0.00120706	0.998793		4274.41	0.015551	0.815551		3519.53	-0.00779574	0.592204		4274.41	-0.000781258	0.399219		4274.41	0.0167468	0.216747		4274.41	0.0137401
3523.44	-0.000637288	0.999363		4279.3	0.016223	0.816223		3523.44	-0.0104803	0.58952		4279.3	0.00043018	0.40043		4279.3	0.0168083	0.216808		4279.3	0.0137457
3527.34	0.00129332	1.00129		4284.18	0.0154803	0.81548		3527.34	-0.0109069	0.589093		4284.18	0.00208018	0.40208		4284.18	0.0161988	0.216199		4284.18	0.01369
3531.25	0.00244632	1.00245		4289.06	0.0148527	0.814853		3531.25	-0.0116932	0.588307		4289.06	-0.00043679	0.399563		4289.06	0.0144369	0.214437		4289.06	0.0113401
3535.16	0.00483009	1.00483		4293.95	0.0176395	0.817639		3535.16	-0.0105385	0.589461		4293.95	0.0013455	0.401345		4293.95	0.0149483	0.214948		4293.95	0.0115114
3539.06	0.00562243	1.00562		4298.83	0.0147219	0.814722		3539.06	-0.0131852	0.586815		4298.83	0.00320287	0.403203		4298.83	0.0162361	0.216236		4298.83	0.0111381
3542.97	0.00545749	1.00546		4303.71	0.0141938	0.814194		3542.97	-0.0117301	0.58827		4303.71	0.00237581	0.402376		4303.71	0.0189612	0.218961		4303.71	0.0123962
3546.88	0.00698588	1.00699		4308.59	0.0140631	0.814063		3546.88	-0.0116173	0.588383		4308.59	0.00100173	0.401002		4308.59	0.0179728	0.217973		4308.59	0.0124793
3550.78	0.00557808	1.00558		4313.48	0.0156122	0.815612		3550.78	-0.0117221	0.588278		4313.48	9.00972e-06	0.400009		4313.48	0.0159356	0.215936		4313.48	0.0109583
3554.69	0.00353881	1.00354		4318.36	0.0133805	0.81338		3554.69	-0.0106243	0.589376		4318.36	0.000601329	0.400601		4318.36	0.0168969	0.216897		4318.36	0.014
3558.59	0.00515435	1.00515		4323.24	0.0129483	0.812948		3558.59	-0.00979692	0.590203		4323.24	0.000784876	0.400785		4323.24	0.0166646	0.216665		4323.24	0.0138149
3562.5	0.00543721	1.00544		4328.13	0.0146017	0.814602		3562.5	-0.00917226	0.590828		4328.13	-0.00166536	0.398335		4328.13	0.0166653	0.216665		4328.13	0.0127486
3566.41	0.00406293	1.00406		4333.01	0.013806	0.813806		3566.41	-0.00834412	0.591656		4333.01	-0.00158549	0.398415		4333.01	0.0137975	0.213798		4333.01	0.0113354
3570.31	0.00367543	1.00368		4337.89	0.0135735	0.813573		3570.31	-0.00794501	0.592055		4337.89	-0.00186316	0.398137		4337.89	0.016267	0.216267		4337.89	0.0135041
3574.22	0.00939091	1.00939		4342.77	0.0147293	0.814729		3574.22	-0.00826122	0.591739		4342.77	-0.00198887	0.398011		4342.77	0.0165078	0.216508		4342.77	0.0139197
3578.12	0.00903826	1.00904		4347.66	0.0130637	0.813064		3578.12	-0.00986926	0.590131		4347.66	0.000345201	0.400345		4347.66	0.0169644	0.216964		4347.66	0.0131751
3582.03	0.00705127	1.00705		4352.54	0.0107628	0.810763		3582.03	-0.00961842	0.590382		4352.54	-0.000919236	0.399081		4352.54	0.0158657	0.215866		4352.54	0.0123269
3585.94	0.00771892	1.00772		4357.42	0.0120098	0.81201		3585.94	-0.00764514	0.592355		4357.42	-0.00217414	0.397826		4357.42	0.0151287	0.215129		4357.42	0.0121633
3589.84	0.0069721	1.00697		4362.3	0.0138575	0.813857		3589.84	-0.00766323	0.592337		4362.3	-0.000602791	0.399397		4362.3	0.0131798	0.21318		4362.3	0.0106613
3593.75	0.00628964	1.00629		4367.19	0.0140373	0.814037		3593.75	-0.00724756	0.592752		4367.19	0.000944125	0.400944		4367.19	0.012264	0.212264		4367.19	0.0130451
3597.66	0.00976343	1.00976		4372.07	0.0164707	0.816471		3597.66	-0.0066789	0.593321		4372.07	-0.000689161	0.399311		4372.07	0.0141459	0.214146		4372.07	0.0143611
3601.56	0.0120386	1.01204		4376.95	0.0166308	0.816631		3601.56	-0.0076773	0.592323		4376.95	0.000720108	0.40072		4376.95	0.0137784	0.213778		4376.95	0.0118033
3605.47	0.0123054	1.01231		4381.84	0.0150658	0.815066		3605.47	-0.00830503	0.591695		4381.84	-0.00029704	0.399703		4381.84	0.014179	0.214179		4381.84	0.0115777
3609.38	0.0112341	1.01123		4386.72	0.0146074	0.814607		3609.38	-0.00424101	0.595759		4386.72	-0.000449568	0.39955		4386.72	0.0152481	0.215248		4386.72	0.0124307
3613.28	0.0120962	1.0121		4391.6	0.0139137	0.813914		3613.28	-0.00385452	0.596145		4391.6	-0.00269601	0.397304		4391.6	0.0149086	0.214909		4391.6	0.0116533
3617.19	0.011049	1.01105		4396.48	0.0122665	0.812266		3617.19	-0.0078175	0.592182		4396.48	-0.00395985	0.39604		4396.48	0.0140584	0.214058		4396.48	0.0110035
3621.09	0.00987585	1.00988		4401.37	0.0113791	0.811379		3621.09	-0.00579375	0.594206		4401.37	-0.00136955	0.39863		4401.37	0.0154213	0.215421		4401.37	0.0118922
3625	0.00874961	1.00875		4406.25	0.0158021	0.815802		3625	-0.00625192	0.593748		4406.25	-0.00182062	0.398179		4406.25	0.0129241	0.212924		4406.25	0.0112376
3628.91	0.010829	1.01083		4411.13	0.0176986	0.817699		3628.91	-0.00853269	0.591467		4411.13	-0.000363083	0.399637		4411.13	0.0136029	0.213603		4411.13	0.00996153
3632.81	0.0125746	1.01257		4416.02	0.0143526	0.814353		3632.81	-0.00715722	0.592843		4416.02	-0.00201365	0.397986		4416.02	0.0147346	0.214735		4416.02	0.0117739
3636.72	0.0123212	1.01232		4420.9	0.0152689	0.815269		3636.72	-0.00515476	0.594845		4420.9	-0.00352597	0.396474		4420.9	0.0146996	0.2147		4420.9	0.0130416
3640.62	0.0119216	1.01192		4425.78	0.0175724	0.817572		3640.62	-0.00773679	0.592263		4425.78	-0.00391208	0.396088		4425.78	0.0140895	0.21409		4425.78	0.0123959
3644.53	0.0137544	1.01375		4430.66	0.0153329	0.815333		3644.53	-0.00364753	0.596352		4430.66	-0.00382447	0.396176		4430.66	0.015347	0.215347		4430.66	0.0117109
3648.44	0.0123372	1.01234		4435.55	0.0150497	0.81505		3648.44	-0.00501503	0.594985		4435.55	-0.00327029	0.39673		4435.55	0.0146541	0.214654		4435.55	0.0134845
3652.34	0.0107471	1.01075		4440.43	0.0145454	0.814545		3652.34	-0.00764123	0.592359		4440.43	-0.00216075	0.397839		4440.43	0.0122969	0.212297		4440.43	0.0129211
3656.25	0.0110004	1.011		4445.31	0.0155934	0.815593		3656.25	-0.00547631	0.594524		4445.31	-0.00305634	0.396944		4445.31	0.0138904	0.21389		4445.31	0.0149265
3660.16	0.0142892	1.01429		4450.2	0.0156945	0.815695		3660.16	-0.0041734	0.595827		4450.2	-0.00242826	0.397572		4450.2	0.0159148	0.215915		4450.2	0.0121774
3664.06	0.0169733	1.01697		4455.08	0.016009	0.816009		3664.06	-0.00364258	0.596357		4455.08	-0.00346448	0.396536		4455.08	0.0156158	0.215616		4455.08	0.0113011
3667.97	0.0127768	1.01278		4459.96	0.0142003	0.8142		3667.97	-0.00407157	0.595928		4459.96	-0.0045001	0.3955		4459.96	0.0135816	0.213582		4459.96	0.0129329
3671.88	0.00856284	1.00856		4464.84	0.0149563	0.814956		3671.88	-0.00200996	0.59799		4464.84	-0.00340724	0.396593		4464.84	0.0118107	0.211811		4464.84	0.0134993
3675.78	0.0109788	1.01098		4469.73	0.0161807	0.816181		3675.78	-0.000744114	0.599256		4469.73	-0.00231736	0.397683		4469.73	0.0116303	0.21163		4469.73	0.0115177
3679.69	0.0130193	1.01302		4474.61	0.0155495	0.815549		3679.69	-0.00206035	0.59794		4474.61	-0.00355975	0.39644		4474.61	0.01256	0.21256		4474.61	0.0115644
3683.59	0.0120419	1.01204		4479.49	0.0142521	0.814252		3683.59	-0.00227719	0.597723		4479.49	-0.00407636	0.395924		4479.49	0.0135439	0.213544		4479.49	0.0126581
3687.5	0.00964736	1.00965		4484.38	0.015278	0.815278		3687.5	-0.00680328	0.593197		4484.38	-0.00434509	0.395655		4484.38	0.0119263	0.211926		4484.38	0.0132173
3691.41	0.0112642	1.01126		4489.26	0.0133937	0.813394		3691.41	-0.00263752	0.597362		4489.26	-0.00247997	0.39752		4489.26	0.0108288	0.210829		4489.26	0.0126271
3695.31	0.0116302	1.01163		4494.14	0.0140877	0.814088		3695.31	-0.00254204	0.597458		4494.14	-0.00238819	0.397612		4494.14	0.0106895	0.210689		4494.14	0.0109893
3699.22	0.0115095	1.01151		4499.02	0.0165902	0.81659		3699.22	-0.00447659	0.595523		4499.02	-0.00410609	0.395894		4499.02	0.0126691	0.212669		4499.02	0.0126932
3703.12	0.0156376	1.01564		4503.91	0.0140183	0.814018		3703.12	-0.00230772	0.597692		4503.91	-0.00636505	0.393635		4503.91	0.0129702	0.21297		4503.91	0.0156794
3707.03	0.0171351	1.01714		4508.79	0.0148803	0.81488		3707.03	-0.000227975	0.599772		4508.79	-0.00698653	0.393013		4508.79	0.0134976	0.213498		4508.79	0.0129589
3710.94	0.0161537	1.01615		4513.67	0.0164849	0.816485		3710.94	-0.00447803	0.595522		4513.67	-0.00503204	0.394968		4513.67	0.0141699	0.21417		4513.67	0.0124896
3714.84	0.0168281	1.01683		4518.55	0.0166259	0.816626		3714.84	-0.00227762	0.597722		4518.55	-0.00542232	0.394578		4518.55	0.0158063	0.215806		4518.55	0.0126186
3718.75	0.0174515	1.01745		4523.44	0.0157641	0.815764		3718.75	0.0017028	0.601703		4523.44	-0.00475552	0.395244		4523.44	0.0163201	0.21632		4523.44	0.0121565
3722.66	0.0134494	1.01345		4528.32	0.0146693	0.814669		3722.66	0.00033925	0.600339		4528.32	-0.00385394	0.396146		4528.32	0.01346	0.21346		4528.32	0.0120864
3726.56	0.0161227	1.01612		4533.2	0.0151435	0.815143		3726.56	-0.00132399	0.598676		4533.2	-0.00421502	0.395785		4533.2	0.0150094	0.215009		4533.2	0.0109063
3730.47	0.014247	1.01425		4538.09	0.014989	0.814989		3730.47	-0.000198529	0.599801		4538.09	-0.00531142	0.394689		4538.09	0.015065	0.215065		4538.09	0.0147732
3734.38	0.0137348	1.01373		4542.97	0.01348	0.81348		3734.38	0.00050658	0.600507		4542.97	-0.00460946	0.395391		4542.97	0.0143965	0.214397		4542.97	0.0141174
3738.28	0.018603	1.0186		4547.85	0.0122357	0.812236		3738.28	0.00277955	0.60278		4547.85	-0.00300891	0.396991		4547.85	0.0151087	0.215109		4547.85	0.0135355
3742.19	0.0132213	1.01322		4552.73	0.012602	0.812602		3742.19	0.00173146	0.601731		4552.73	-0.00195836	0.398042		4552.73	0.0134916	0.213492		4552.73	0.0150773
3746.09	0.0141235	1.01412		4557.62	0.0136434	0.813643		3746.09	-0.000109233	0.599891		4557.62	-0.00547939	0.394521		4557.62	0.0138892	0.213889		4557.62	0.0129431
3750	0.0164456	1.01645		4562.5	0.0137719	0.813772		3750	7.61468e-05	0.600076		4562.5	-0.00403675	0.395963		4562.5	0.0112925	0.211293		4562.5	0.0127581
3753.91	0.0137816	1.01378		4567.38	0.0144094	0.814409		3753.91	-0.000339434	0.599661		4567.38	-0.00437937	0.395621		4567.38	0.0119213	0.211921		4567.38	0.0129377
3757.81	0.0129878	1.01299		4572.27	0.0154049	0.815405		3757.81	-0.00104445	0.598956		4572.27	-0.00481255	0.395187		4572.27	0.0136113	0.213611		4572.27	0.0122915
3761.72	0.0136193	1.01362		4577.15	0.0149471	0.814947		3761.72	-0.00112406	0.598876		4577.15	-0.00524217	0.394758		4577.15	0.013326	0.213326		4577.15	0.012893
3765.62	0.0150994	1.0151		4582.03	0.014845	0.814845		3765.62	-0.00136614	0.598634		4582.03	-0.00437932	0.395621		4582.03	0.0131122	0.213112		4582.03	0.0121061
3769.53	0.0158609	1.01586		4586.91	0.0139159	0.813916		3769.53	6.53267e-05	0.600065		4586.91	-0.00620209	0.393798		4586.91	0.0143119	0.214312		4586.91	0.0128864
3773.44	0.0164656	1.01647		4591.8	0.0139008	0.813901		3773.44	0.00137534	0.601375		4591.8	-0.00513128	0.394869		4591.8	0.0134063	0.213406		4591.8	0.00948837
3777.34	0.0211809	1.02118		4596.68	0.0159225	0.815922		3777.34	0.00105676	0.601057		4596.68	-0.00452705	0.395473		4596.68	0.0140059	0.214006		4596.68	0.0086556
3781.25	0.016857	1.01686		4601.56	0.0128661	0.812866		3781.25	0.00269171	0.602692		4601.56	-0.00293008	0.39707		4601.56	0.0136735	0.213673		4601.56	0.0109113
3785.16	0.0168784	1.01688		4606.45	0.0114119	0.811412		3785.16	0.00207502	0.602075		4606.45	-0.00395378	0.396046		4606.45	0.0122072	0.212207		4606.45	0.0121224
3789.06	0.0134863	1.01349		4611.33	0.0135409	0.813541		3789.06	0.00306799	0.603068		4611.33	-0.00467001	0.39533		4611.33	0.0139705	0.21397		4611.33	0.0132691
3792.97	0.0126416	1.01264		4616.21	0.0134763	0.813476		3792.97	0.00118707	0.601187		4616.21	-0.00381371	0.396186		4616.21	0.0141553	0.214155		4616.21	0.0109747
3796.88	0.0162294	1.01623		4621.09	0.0114645	0.811464		3796.88	0.00219424	0.602194		4621.09	-0.00284241	0.397158		4621.09	0.012689	0.212689		4621.09	0.0121697
3800.78	0.0156354	1.01564		4625.98	0.0144407	0.814441		3800.78	0.00494198	0.604942		4625.98	-0.00605478	0.393945		4625.98	0.0127732	0.212773		4625.98	0.0123672
3804.69	0.0186212	1.01862		4630.86	0.0132637	0.813264		3804.69	0.00197665	0.601977		4630.86	-0.00656066	0.393439		4630.86	0.0140431	0.214043		4630.86	0.0106793
3808.59	0.0167535	1.01675		4635.74	0.0140972	0.814097		3808.59	0.00171013	0.60171		4635.74	-0.00404485	0.395955		4635.74	0.0137191	0.213719		4635.74	0.0106826
3812.5	0.0150963	1.0151		4640.63	0.0149008	0.814901		3812.5	0.0036006	0.603601		4640.63	-0.00501015	0.39499		4640.63	0.0120919	0.212092		4640.63	0.0123793
3816.41	0.0165389	1.01654		4645.51	0.013874	0.813874		3816.41	0.00377573	0.603776		4645.51	-0.00198963	0.39801		4645.51	0.0130025	0.213002		4645.51	0.0107046
3820.31	0.017279	1.01728		4650.39	0.0148719	0.814872		3820.31	0.00283016	0.60283		4650.39	-0.00141876	0.398581		4650.39	0.0132922	0.213292		4650.39	0.0122804
3824.22	0.0177281	1.01773		4655.27	0.0144463	0.814446		3824.22	0.00309126	0.603091		4655.27	-0.0011506	0.398849		4655.27	0.0129044	0.212904		4655.27	0.0103833
3828.12	0.0157612	1.01576		4660.16	0.0143037	0.814304		3828.12	0.0050322	0.605032		4660.16	0.000608449	0.400608		4660.16	0.0151212	0.215121		4660.16	0.0100261
3832.03	0.0154461	1.01545		4665.04	0.0161436	0.816144		3832.03	0.00474911	0.604749		4665.04	-0.00146579	0.398534		4665.04	0.0132682	0.213268		4665.04	0.00754751
3835.94	0.0145397	1.01454		4669.92	0.0147401	0.81474		3835.94	0.00456776	0.604568		4669.92	-0.00320454	0.396795		4669.92	0.0146555	0.214656		4669.92	0.00980676
3839.84	0.0145612	1.01456		4674.8	0.0129982	0.812998		3839.84	0.00430597	0.604306		4674.8	-0.00201396	0.397986		4674.8	0.0127029	0.212703		4674.8	0.0118598
3843.75	0.0151752	1.01518		4679.69	0.0148477	0.814848		3843.75	0.00564438	0.605644		4679.69	-0.0041168	0.395883		4679.69	0.0119904	0.21199		4679.69	0.0103531
3847.66	0.0164019	1.0164		4684.57	0.0154892	0.815489		3847.66	0.00745756	0.607458		4684.57	-0.00601823	0.393982		4684.57	0.0114721	0.211472		4684.57	0.00964431
3851.56	0.01811	1.01811		4689.45	0.0145792	0.814579		3851.56	0.00693551	0.606936		4689.45	-0.00355187	0.396448		4689.45	0.0104044	0.210404		4689.45	0.0103197
3855.47	0.0193608	1.01936		4694.34	0.0147053	0.814705		3855.47	0.00707751	0.607078		4694.34	-0.00444627	0.395554		4694.34	0.0120849	0.212085		4694.34	0.0115266
3859.38	0.0201987	1.0202		4699.22	0.0133311	0.813331		3859.38	0.00981658	0.609817		4699.22	-0.00585193	0.394148		4699.22	0.0128156	0.212816		4699.22	0.0115269
3863.28	0.0202	1.0202		4704.1	0.0134548	0.813455		3863.28	0.00721798	0.607218		4704.1	-0.00547413	0.394526		4704.1	0.0134229	0.213423		4704.1	0.0102621
3867.19	0.0186407	1.01864		4708.98	0.0139785	0.813978		3867.19	0.00418562	0.604186		4708.98	-0.00296785	0.397032		4708.98	0.0106695	0.21067		4708.98	0.0108172
3871.09	0.020621	1.02062		4713.87	0.0140182	0.814018		3871.09	0.00542465	0.605425		4713.87	-0.00221524	0.397785		4713.87	0.0132015	0.213202		4713.87	0.0115075
3875	0.0167771	1.01678		4718.75	0.0160756	0.816076		3875	0.005181	0.605181		4718.75	-0.00129101	0.398709		4718.75	0.0126814	0.212681		4718.75	0.0111514
3878.91	0.0128286	1.01283		4723.63	0.0163198	0.81632		3878.91	0.00613217	0.606132		4723.63	0.000308342	0.400308		4723.63	0.0114696	0.21147		4723.63	0.0104575
3882.81	0.0166885	1.01669		4728.52	0.0178355	0.817835		3882.81	0.00923481	0.609235		4728.52	0.000558032	0.400558		4728.52	0.0115454	0.211545		4728.52	0.0114999
3886.72	0.0190508	1.01905		4733.4	0.0159071	0.815907		3886.72	0.0062821	0.606282		4733.4	-0.000406083	0.399594		4733.4	0.0116462	0.211646		4733.4	0.0128022
3890.62	0.0213609	1.02136		4738.28	0.0149225	0.814923		3890.62	0.00662521	0.606625		4738.28	-9.80726e-06	0.39999		4738.28	0.0127195	0.21272		4738.28	0.0119951
3894.53	0.0163023	1.0163		4743.16	0.0147835	0.814784		3894.53	0.00680744	0.606807		4743.16	-0.00152034	0.39848		4743.16	0.0128424	0.212842		4743.16	0.0116342
3898.44	0.0208674	1.02087		4748.05	0.0159763	0.815976		3898.44	0.00686585	0.606866		4748.05	-0.0017986	0.398201		4748.05	0.0125833	0.212583		4748.05	0.0123138
3902.34	0.0213635	1.02136		4752.93	0.0168699	0.81687		3902.34	0.00785251	0.607853		4752.93	-0.00138802	0.398612		4752.93	0.0107892	0.210789		4752.93	0.0133021
3906.25	0.0187919	1.01879		4757.81	0.01602	0.81602		3906.25	0.00967121	0.609671		4757.81	0.00110157	0.401102		4757.81	0.0102322	0.210232		4757.81	0.0144488
3910.16	0.0214948	1.02149		4762.7	0.0127986	0.812799		3910.16	0.00761284	0.607613		4762.7	0.000497964	0.400498		4762.7	0.0146407	0.214641		4762.7	0.0121138
3914.06	0.0162753	1.01628		4767.58	0.0123533	0.812353		3914.06	0.00905614	0.609056		4767.58	-0.00118657	0.398813		4767.58	0.0139686	0.213969		4767.58	0.00967278
3917.97	0.0161023	1.0161		4772.46	0.0143564	0.814356		3917.97	0.00925729	0.609257		4772.46	-0.000973226	0.399027		4772.46	0.0132454	0.213245		4772.46	0.0108082
3921.88	0.0195694	1.01957		4777.34	0.016766	0.816766		3921.88	0.00743395	0.607434		4777.34	-0.00164476	0.398355		4777.34	0.0125728	0.212573		4777.34	0.0118119
3925.78	0.0163516	1.01635		4782.23	0.0162838	0.816284		3925.78	0.00770608	0.607706		4782.23	0.000185194	0.400185		4782.23	0.0156125	0.215612		4782.23	0.0116835
3929.69	0.0180034	1.018		4787.11	0.0142946	0.814295		3929.69	0.00979056	0.609791		4787.11	-4.65859e-05	0.399953		4787.11	0.0149381	0.214938		4787.11	0.00996943
3933.59	0.0213243	1.02132		4791.99	0.0157239	0.815724		3933.59	0.0130935	0.613094		4791.99	-0.00104049	0.39896		4791.99	0.0134991	0.213499		4791.99	0.0109052
3937.5	0.0232643	1.02326		4796.88	0.0172617	0.817262		3937.5	0.011562	0.611562		4796.88	-0.000875419	0.399125		4796.88	0.0149008	0.214901		4796.88	0.0117928
3941.41	0.0168301	1.01683		4801.76	0.0175315	0.817531		3941.41	0.0105376	0.610538		4801.76	0.000414078	0.400414		4801.76	0.0158168	0.215817		4801.76	0.0125975
3945.31	0.0168381	1.01684		4806.64	0.0210994	0.821099		3945.31	0.00700203	0.607002		4806.64	0.000878284	0.400878		4806.64	0.0157412	0.215741		4806.64	0.0101558
3949.22	0.0184952	1.0185		4811.52	0.019233	0.819233		3949.22	0.00701942	0.607019		4811.52	-0.0015064	0.398494		4811.52	0.015786	0.215786		4811.52	0.00931295
3953.12	0.021902	1.0219		4816.41	0.0205616	0.820562		3953.12	0.00579152	0.605792		4816.41	0.00140448	0.401404		4816.41	0.0146743	0.214674		4816.41	0.0126096
3957.03	0.0218805	1.02188		4821.29	0.0195318	0.819532		3957.03	0.00831686	0.608317		4821.29	0.00246694	0.402467		4821.29	0.0138932	0.213893		4821.29	0.0132969
3960.94	0.0212946	1.02129		4826.17	0.0195072	0.819507		3960.94	0.0084076	0.608408		4826.17	0.00304735	0.403047		4826.17	0.0132802	0.21328		4826.17	0.0117807
3964.84	0.0238151	1.02382		4831.05	0.0185744	0.818574		3964.84	0.00684767	0.606848		4831.05	0.00458652	0.404587		4831.05	0.0152228	0.215223		4831.05	0.0116821
3968.75	0.0204217	1.02042		4835.94	0.017985	0.817985		3968.75	0.0068067	0.606807		4835.94	0.00319218	0.403192		4835.94	0.0161317	0.216132		4835.94	0.0121614
3972.66	0.0187873	1.01879		4840.82	0.0188655	0.818865		3972.66	0.0073249	0.607325		4840.82	0.00270357	0.402704		4840.82	0.0150861	0.215086		4840.82	0.0120902
3976.56	0.0206201	1.02062		4845.7	0.021769	0.821769		3976.56	0.00823506	0.608235		4845.7	0.00354438	0.403544		4845.7	0.0152173	0.215217		4845.7	0.0113945
3980.47	0.0226955	1.0227		4850.59	0.0222718	0.822272		3980.47	0.0102336	0.610234		4850.59	0.00125503	0.401255		4850.59	0.0138844	0.213884		4850.59	0.0118512
3984.38	0.0231768	1.02318		4855.47	0.020363	0.820363		3984.38	0.00943865	0.609439		4855.47	0.00226625	0.402266		4855.47	0.0145114	0.214511		4855.47	0.0156287
3988.28	0.0213292	1.02133		4860.35	0.0189703	0.81897		3988.28	0.0141478	0.614148		4860.35	0.00485059	0.404851		4860.35	0.0153642	0.215364		4860.35	0.0137323
3992.19	0.0251945	1.02519		4865.23	0.0196602	0.81966		3992.19	0.0108497	0.61085		4865.23	0.00472249	0.404722		4865.23	0.0146112	0.214611		4865.23	0.0134603
3996.09	0.0251609	1.02516		4870.12	0.0197684	0.819768		3996.09	0.00960203	0.609602		4870.12	0.00316965	0.40317		4870.12	0.0123452	0.212345		4870.12	0.0127413
4000	0.0207204	1.02072		4875	0.0198982	0.819898		4000	0.0136392	0.613639		4875	0.00387638	0.403876		4875	0.0138988	0.213899		4875	0.0147658
4003.91	0.0186382	1.01864		4879.88	0.0195667	0.819567		4003.91	0.0129161	0.612916		4879.88	0.00358322	0.403583		4879.88	0.0187934	0.218793		4879.88	0.014666
4007.81	0.0188406	1.01884		4884.77	0.0199115	0.819912		4007.81	0.0110241	0.611024		4884.77	0.000951842	0.400952		4884.77	0.0159059	0.215906		4884.77	0.0160677
4011.72	0.0226188	1.02262		4889.65	0.0203922	0.820392		4011.72	0.00899731	0.608997		4889.65	0.00318223	0.403182		4889.65	0.0137019	0.213702		4889.65	0.013585
4015.62	0.0257359	1.02574		4894.53	0.0203236	0.820324		4015.62	0.00977024	0.60977		4894.53	0.00302672	0.403027		4894.53	0.0149367	0.214937		4894.53	0.0107245
4019.53	0.024115	1.02411		4899.41	0.0218131	0.821813		4019.53	0.0122151	0.612215		4899.41	0.00392413	0.403924		4899.41	0.0172715	0.217271		4899.41	0.010885
4023.44	0.0219872	1.02199		4904.3	0.0224279	0.822428		4023.44	0.0107112	0.610711		4904.3	0.00238976	0.40239		4904.3	0.0160799	0.21608		4904.3	0.0124936
4027.34	0.0259343	1.02593		4909.18	0.0243941	0.824394		4027.34	0.0116442	0.611644		4909.18	0.00591023	0.40591		4909.18	0.0161366	0.216137		4909.18	0.0140193
4031.25	0.0233118	1.02331		4914.06	0.0225795	0.822579		4031.25	0.0114116	0.611412		4914.06	0.00661398	0.406614		4914.06	0.0177921	0.217792		4914.06	0.0125817
4035.16	0.0264222	1.02642		4918.95	0.021664	0.821664		4035.16	0.0121136	0.612114		4918.95	0.00748576	0.407486		4918.95	0.0157579	0.215758		4918.95	0.0133203
4039.06	0.0236549	1.02365		4923.83	0.0203905	0.82039		4039.06	0.0095134	0.609513		4923.83	0.00623324	0.406233		4923.83	0.0182094	0.218209		4923.83	0.0135929
4042.97	0.0228183	1.02282		4928.71	0.01876	0.81876		4042.97	0.00791798	0.607918		4928.71	0.0083236	0.408324		4928.71	0.0206509	0.220651		4928.71	0.0133107
4046.88	0.020362	1.02036		4933.59	0.0235602	0.82356		4046.88	0.00759704	0.607597		4933.59	0.0093527	0.409353		4933.59	0.0181501	0.21815		4933.59	0.0137501
4050.78	0.0192277	1.01923		4938.48	0.0246743	0.824674		4050.78	0.0107998	0.6108		4938.48	0.00895944	0.408959		4938.48	0.0198896	0.21989		4938.48	0.0155035
4054.69	0.0220339	1.02203		4943.36	0.0235909	0.823591		4054.69	0.0117124	0.611712		4943.36	0.00810735	0.408107		4943.36	0.0163395	0.216339		4943.36	0.0152922
4058.59	0.0258536	1.02585		4948.24	0.0224013	0.822401		4058.59	0.0113638	0.611364		4948.24	0.00654378	0.406544		4948.24	0.0160703	0.21607		4948.24	0.0147139
4062.5	0.0255224	1.02552		4953.13	0.0241685	0.824169		4062.5	0.0116778	0.611678		4953.13	0.00764558	0.407646		4953.13	0.0175899	0.21759		4953.13	0.0152922
4066.41	0.023581	1.02358		4958.01	0.0253369	0.825337		4066.41	0.00989621	0.609896		4958.01	0.0079042	0.407904		4958.01	0.0184255	0.218425		4958.01	0.0155963
4070.31	0.022322	1.02232		4962.89	0.0254219	0.825422		4070.31	0.00962259	0.609623		4962.89	0.00945112	0.409451		4962.89	0.016464	0.216464		4962.89	0.0129986
4074.22	0.0200856	1.02009		4967.77	0.0259229	0.825923		4074.22	0.00932689	0.609327		4967.77	0.00792271	0.407923		4967.77	0.014301	0.214301		4967.77	0.013848
4078.12	0.0225565	1.02256		4972.66	0.027062	0.827062		4078.12	0.00958325	0.609583		4972.66	0.00581272	0.405813		4972.66	0.0155317	0.215532		4972.66	0.015907
4082.03	0.0235138	1.02351		4977.54	0.0256103	0.82561		4082.03	0.0134028	0.613403		4977.54	0.00635975	0.40636		4977.54	0.0161157	0.216116		4977.54	0.01502
4085.94	0.0253774	1.02538		4982.42	0.023987	0.823987		4085.94	0.0102158	0.610216		4982.42	0.00873613	0.408736		4982.42	0.0165348	0.216535		4982.42	0.0167227
4089.84	0.027261	1.02726		4987.3	0.0272564	0.827256		4089.84	0.0100361	0.610036		4987.3	0.0105554	0.410555		4987.3	0.0165194	0.216519		4987.3	0.0173665
4093.75	0.0252379	1.02524		4992.19	0.0264625	0.826463		4093.75	0.0110141	0.611014		4992.19	0.0119628	0.411963		4992.19	0.0168062	0.216806		4992.19	0.0154552
4097.66	0.0235445	1.02354		4997.07	0.0254988	0.825499		4097.66	0.0119305	0.611931		4997.07	0.0131207	0.413121		4997.07	0.0163206	0.216321		4997.07	0.0147321
4101.56	0.0229679	1.02297		5001.95	0.026899	0.826899		4101.56	0.00972705	0.609727		5001.95	0.014773	0.414773		5001.95	0.0147655	0.214766		5001.95	0.0144756
4105.47	0.0236074	1.02361		5006.84	0.0261122	0.826112		4105.47	0.0131412	0.613141		5006.84	0.0144614	0.414461		5006.84	0.0148068	0.214807		5006.84	0.0137941
4109.38	0.0251211	1.02512		5011.72	0.024294	0.824294		4109.38	0.0135766	0.613577		5011.72	0.0139645	0.413964		5011.72	0.0154868	0.215487		5011.72	0.0154712
4113.28	0.0233553	1.02336		5016.6	0.0255804	0.82558		4113.28	0.0119496	0.61195		5016.6	0.0136362	0.413636		5016.6	0.0166179	0.216618		5016.6	0.0143214
4117.19	0.0232681	1.02327		5021.48	0.0258448	0.825845		4117.19	0.0109702	0.61097		5021.48	0.0159929	0.415993		5021.48	0.0160371	0.216037		5021.48	0.0139213
4121.09	0.0234196	1.02342		5026.37	0.0272032	0.827203		4121.09	0.00933688	0.609337		5026.37	0.0160435	0.416044		5026.37	0.0171312	0.217131		5026.37	0.0126368
4125	0.0233633	1.02336		5031.25	0.027442	0.827442		4125	0.0128725	0.612872		5031.25	0.0147755	0.414776		5031.25	0.017465	0.217465		5031.25	0.0131943
4128.91	0.0223228	1.02232		5036.13	0.0303676	0.830368		4128.91	0.0140342	0.614034		5036.13	0.0159887	0.415989		5036.13	0.020634	0.220634		5036.13	0.0149214
4132.81	0.025086	1.02509		5041.02	0.0297519	0.829752		4132.81	0.0111375	0.611138		5041.02	0.0177675	0.417767		5041.02	0.0207391	0.220739		5041.02	0.0145183
4136.72	0.0275489	1.02755		5045.9	0.0286613	0.828661		4136.72	0.01002	0.61002		5045.9	0.0177639	0.417764		5045.9	0.0189563	0.218956		5045.9	0.0127929
4140.62	0.0284941	1.02849		5050.78	0.0286676	0.828668		4140.62	0.00837572	0.608376		5050.78	0.0174594	0.417459		5050.78	0.0194135	0.219413		5050.78	0.0141738
4144.53	0.0270528	1.02705		5055.66	0.0303538	0.830354		4144.53	0.0107252	0.610725		5055.66	0.0183479	0.418348		5055.66	0.0181819	0.218182		5055.66	0.0149058
4148.44	0.025901	1.0259		5060.55	0.0305485	0.830548		4148.44	0.00973152	0.609732		5060.55	0.0188931	0.418893		5060.55	0.0162061	0.216206		5060.55	0.0142917
4152.34	0.0246662	1.02467		5065.43	0.0272406	0.827241		4152.34	0.0105226	0.610523		5065.43	0.0186983	0.418698		5065.43	0.0181828	0.218183		5065.43	0.0157001
4156.25	0.0259466	1.02595		5070.31	0.0285532	0.828553		4156.25	0.012335	0.612335		5070.31	0.0195063	0.419506		5070.31	0.0211391	0.221139		5070.31	0.0155764
4160.16	0.0262603	1.02626		5075.2	0.0292198	0.82922		4160.16	0.0120724	0.612072		5075.2	0.0187406	0.418741		5075.2	0.0200559	0.220056		5075.2	0.0146519
4164.06	0.0265686	1.02657		5080.08	0.0308756	0.830876		4164.06	0.0104644	0.610464		5080.08	0.0168684	0.416868		5080.08	0.0170355	0.217036		5080.08	0.0137494
4167.97	0.0253177	1.02532		5084.96	0.028589	0.828589		4167.97	0.00912211	0.609122		5084.96	0.0183194	0.418319		5084.96	0.0177924	0.217792		5084.96	0.0144635
4171.88	0.0273475	1.02735		5089.84	0.0274269	0.827427		4171.88	0.0108091	0.610809		5089.84	0.019936	0.419936		5089.84	0.0175768	0.217577		5089.84	0.0156758
4175.78	0.0217955	1.0218		5094.73	0.027795	0.827795		4175.78	0.0136791	0.613679		5094.73	0.0214156	0.421416		5094.73	0.0168643	0.216864		5094.73	0.0158095
4179.69	0.022128	1.02213		5099.61	0.0270106	0.827011		4179.69	0.0113928	0.611393		5099.61	0.0218482	0.421848		5099.61	0.0167244	0.216724		5099.61	0.0135526
4183.59	0.0215193	1.02152		5104.49	0.0279573	0.827957		4183.59	0.00947797	0.609478		5104.49	0.0228285	0.422828		5104.49	0.0189138	0.218914		5104.49	0.014613
4187.5	0.0241242	1.02412		5109.38	0.0284118	0.828412		4187.5	0.00942517	0.609425		5109.38	0.0212411	0.421241		5109.38	0.0200955	0.220096		5109.38	0.016234
4191.41	0.0258135	1.02581		5114.26	0.028669	0.828669		4191.41	0.01171	0.61171		5114.26	0.0230502	0.42305		5114.26	0.018653	0.218653		5114.26	0.0159942
4195.31	0.0209936	1.02099		5119.14	0.029139	0.829139		4195.31	0.0128102	0.61281		5119.14	0.0228434	0.422843		5119.14	0.0192705	0.21927		5119.14	0.0126772
4199.22	0.0288395	1.02884		5124.02	0.0286258	0.828626		4199.22	0.0132393	0.613239		5124.02	0.0222988	0.422299		5124.02	0.0199046	0.219905		5124.02	0.0135004
4203.12	0.0306883	1.03069		5128.91	0.026745	0.826745		4203.12	0.010494	0.610494		5128.91	0.0221218	0.422122		5128.91	0.0195127	0.219513		5128.91	0.0147156
4207.03	0.0249647	1.02496		5133.79	0.02701	0.82701		4207.03	0.0106786	0.610679		5133.79	0.0227225	0.422723		5133.79	0.0201063	0.220106		5133.79	0.01641
4210.94	0.0228785	1.02288		5138.67	0.0247813	0.824781		4210.94	0.0128885	0.612888		5138.67	0.0231778	0.423178		5138.67	0.01901	0.21901		5138.67	0.0154682
4214.84	0.0265829	1.02658		5143.55	0.0262446	0.826245		4214.84	0.0122363	0.612236		5143.55	0.0227631	0.422763		5143.55	0.0167708	0.216771		5143.55	0.0119474
4218.75	0.0260278	1.02603		5148.44	0.0270596	0.82706		4218.75	0.0103467	0.610347		5148.44	0.0205023	0.420502		5148.44	0.0189054	0.218905		5148.44	0.0121157
4222.66	0.0253561	1.02536		5153.32	0.028135	0.828135		4222.66	0.0112837	0.611284		5153.32	0.0205947	0.420595		5153.32	0.0190878	0.219088		5153.32	0.0137511
4226.56	0.029043	1.02904		5158.2	0.0277981	0.827798		4226.56	0.0106827	0.610683		5158.2	0.0191819	0.419182		5158.2	0.0181673	0.218167		5158.2	0.0135881
4230.47	0.0277961	1.0278		5163.09	0.0289325	0.828933		4230.47	0.0112088	0.611209		5163.09	0.0207014	0.420701		5163.09	0.0198592	0.219859		5163.09	0.013443
4234.38	0.0265439	1.02654		5167.97	0.0271525	0.827152		4234.38	0.0111726	0.611173		5167.97	0.0206347	0.420635		5167.97	0.019407	0.219407		5167.97	0.0158035
4238.28	0.0287426	1.02874		5172.85	0.028415	0.828415		4238.28	0.012563	0.612563		5172.85	0.0206579	0.420658		5172.85	0.0198564	0.219856		5172.85	0.0126248
4242.19	0.0282465	1.02825		5177.73	0.0300731	0.830073		4242.19	0.0104503	0.61045		5177.73	0.0233328	0.423333		5177.73	0.0181911	0.218191		5177.73	0.0155311
4246.09	0.0265116	1.02651		5182.62	0.0295033	0.829503		4246.09	0.0122122	0.612212		5182.62	0.0220309	0.422031		5182.62	0.0179547	0.217955		5182.62	0.0132289
4250	0.029488	1.02949		5187.5	0.0284651	0.828465		4250	0.0104022	0.610402		5187.5	0.0210095	0.42101		5187.5	0.0182444	0.218244		5187.5	0.0140337
4253.91	0.0298151	1.02982		5192.38	0.0276105	0.82761		4253.91	0.0107525	0.610752		5192.38	0.0198774	0.419877		5192.38	0.0192575	0.219258		5192.38	0.0154575
4257.81	0.0255757	1.02558		5197.27	0.0289057	0.828906		4257.81	0.00948827	0.609488		5197.27	0.0197165	0.419717		5197.27	0.0185539	0.218554		5197.27	0.0131434
4261.72	0.0277677	1.02777		5202.15	0.0264511	0.826451		4261.72	0.00981877	0.609819		5202.15	0.0190074	0.419007		5202.15	0.016627	0.216627		5202.15	0.0127164
4265.62	0.0258665	1.02587		5207.03	0.0251567	0.825157		4265.62	0.0137889	0.613789		5207.03	0.0185415	0.418541		5207.03	0.0170627	0.217063		5207.03	0.0138393
4269.53	0.0240686	1.02407		5211.91	0.0264383	0.826438		4269.53	0.0120697	0.61207		5211.91	0.0167288	0.416729		5211.91	0.0153407	0.215341		5211.91	0.013432
4273.44	0.0294355	1.02944		5216.8	0.0275882	0.827588		4273.44	0.0088662	0.608866		5216.8	0.0179957	0.417996		5216.8	0.0177822	0.217782		5216.8	0.0120409
4277.34	0.033282	1.03328		5221.68	0.0284318	0.828432		4277.34	0.0105753	0.610575		5221.68	0.0177824	0.417782		5221.68	0.0174927	0.217493		5221.68	0.0114924
4281.25	0.0340757	1.03408		5226.56	0.0279448	0.827945		4281.25	0.0135494	0.613549		5226.56	0.0170626	0.417063		5226.56	0.0157022	0.215702		5226.56	0.0120462
4285.16	0.0298497	1.02985		5231.45	0.0262368	0.826237		4285.16	0.0133026	0.613303		5231.45	0.0182609	0.418261		5231.45	0.017568	0.217568		5231.45	0.0107933
4289.06	0.0273693	1.02737		5236.33	0.0242947	0.824295		4289.06	0.0125723	0.612572		5236.33	0.0192388	0.419239		5236.33	0.0186372	0.218637		5236.33	0.0092336
4292.97	0.0256652	1.02567		5241.21	0.0273383	0.827338		4292.97	0.0164573	0.616457		5241.21	0.0184039	0.418404		5241.21	0.0172638	0.217264		5241.21	0.00987564
4296.88	0.0304381	1.03044		5246.09	0.0249576	0.824958		4296.88	0.0139904	0.61399		5246.09	0.0171109	0.417111		5246.09	0.0179998	0.218		5246.09	0.0108883
4300.78	0.0296243	1.02962		5250.98	0.0218046	0.821805		4300.78	0.0112696	0.61127		5250.98	0.0139748	0.413975		5250.98	0.0185714	0.218571		5250.98	0.0109404
4304.69	0.0345206	1.03452		5255.86	0.0232649	0.823265		4304.69	0.0113264	0.611326		5255.86	0.0154455	0.415445		5255.86	0.0178708	0.217871		5255.86	0.00877527
4308.59	0.0313068	1.03131		5260.74	0.0238046	0.823805		4308.59	0.0101947	0.610195		5260.74	0.0133659	0.413366		5260.74	0.0143195	0.214319		5260.74	0.00956985
4312.5	0.0285757	1.02858		5265.63	0.0250582	0.825058		4312.5	0.00863556	0.608636		5265.63	0.0128308	0.412831		5265.63	0.0139448	0.213945		5265.63	0.0107672
4316.41	0.028754	1.02875		5270.51	0.0235403	0.82354		4316.41	0.0101309	0.610131		5270.51	0.0112475	0.411248		5270.51	0.0135385	0.213539		5270.51	0.00959423
4320.31	0.0274736	1.02747		5275.39	0.0223663	0.822366		4320.31	0.0107792	0.610779		5275.39	0.0129351	0.412935		5275.39	0.0121485	0.212148		5275.39	0.00880914
4324.22	0.028455	1.02845		5280.27	0.0222618	0.822262		4324.22	0.00986364	0.609864		5280.27	0.0102727	0.410273		5280.27	0.0116522	0.211652		5280.27	0.00829636
4328.12	0.0314461	1.03145		5285.16	0.022494	0.822494		4328.12	0.0105806	0.610581		5285.16	0.0114573	0.411457		5285.16	0.013872	0.213872		5285.16	0.0106843
4332.03	0.0290622	1.02906		5290.04	0.020071	0.820071		4332.03	0.0100948	0.610095		5290.04	0.0157942	0.415794		5290.04	0.0149286	0.214929		5290.04	0.00979375
4335.94	0.0280915	1.02809		5294.92	0.020308	0.820308		4335.94	0.0103086	0.610309		5294.92	0.0143909	0.414391		5294.92	0.0146392	0.214639		5294.92	0.00853076
4339.84	0.0309834	1.03098		5299.8	0.0208364	0.820836		4339.84	0.0104774	0.610477		5299.8	0.0121373	0.412137		5299.8	0.0136668	0.213667		5299.8	0.00644427
4343.75	0.0303948	1.03039		5304.69	0.023153	0.823153		4343.75	0.0134207	0.613421		5304.69	0.00863414	0.408634		5304.69	0.0155535	0.215554		5304.69	0.00515387
4347.66	0.0320171	1.03202		5309.57	0.0218753	0.821875		4347.66	0.0118072	0.611807		5309.57	0.00808833	0.408088		5309.57	0.0154035	0.215403		5309.57	0.0081091
4351.56	0.0329703	1.03297		5314.45	0.0201936	0.820194		4351.56	0.0123167	0.612317		5314.45	0.00782259	0.407823		5314.45	0.013259	0.213259		5314.45	0.0100496
4355.47	0.0314767	1.03148		5319.34	0.0207684	0.820768		4355.47	0.011935	0.611935		5319.34	0.00664455	0.406645		5319.34	0.0143079	0.214308		5319.34	0.00755548
4359.38	0.0318816	1.03188		5324.22	0.019393	0.819393		4359.38	0.0137032	0.613703		5324.22	0.00652063	0.406521		5324.22	0.0135554	0.213555		5324.22	0.00630679
4363.28	0.0296144	1.02961		5329.1	0.0184549	0.818455		4363.28	0.0131733	0.613173		5329.1	0.00681679	0.406817		5329.1	0.0126546	0.212655		5329.1	0.00678139
4367.19	0.0313948	1.03139		5333.98	0.017608	0.817608		4367.19	0.0126505	0.61265		5333.98	0.00781074	0.407811		5333.98	0.012728	0.212728		5333.98	0.00786377
4371.09	0.0337746	1.03377		5338.87	0.0152797	0.81528		4371.09	0.0161403	0.61614		5338.87	0.00427541	0.404275		5338.87	0.0102034	0.210203		5338.87	0.00639699
4375	0.035252	1.03525		5343.75	0.0179967	0.817997		4375	0.016679	0.616679		5343.75	0.00563462	0.405635		5343.75	0.0135274	0.213527		5343.75	0.00700923
4378.91	0.0335667	1.03357		5348.63	0.0171033	0.817103		4378.91	0.0150466	0.615047		5348.63	0.00513887	0.405139		5348.63	0.0123208	0.212321		5348.63	0.0055937
4382.81	0.0319189	1.03192		5353.52	0.0147697	0.81477		4382.81	0.0147162	0.614716		5353.52	0.0030402	0.40304		5353.52	0.0128519	0.212852		5353.52	0.00377237
4386.72	0.0310849	1.03108		5358.4	0.0171501	0.81715		4386.72	0.0143085	0.614308		5358.4	0.00355267	0.403553		5358.4	0.0122091	0.212209		5358.4	0.00301886
4390.62	0.0299627	1.02996		5363.28	0.0165618	0.816562		4390.62	0.0106846	0.610685		5363.28	0.00427132	0.404271		5363.28	0.00795998	0.20796		5363.28	0.00342135
4394.53	0.036787	1.03679		5368.16	0.0182474	0.818247		4394.53	0.0082114	0.608211		5368.16	0.00283408	0.402834		5368.16	0.00997477	0.209975		5368.16	0.0038155
4398.44	0.0346833	1.03468		5373.05	0.0156122	0.815612		4398.44	0.013165	0.613165		5373.05	0.00136227	0.401362		5373.05	0.00985156	0.209852		5373.05	0.00381935
4402.34	0.0311156	1.03112		5377.93	0.0131618	0.813162		4402.34	0.015483	0.615483		5377.93	0.00191705	0.401917		5377.93	0.00749022	0.20749		5377.93	0.00325652
4406.25	0.0273803	1.02738		5382.81	0.0133243	0.813324		4406.25	0.0144688	0.614469		5382.81	0.000668108	0.400668		5382.81	0.00817859	0.208179		5382.81	0.00460943
4410.16	0.0319173	1.03192		5387.7	0.0138878	0.813888		4410.16	0.0132716	0.613272		5387.7	-0.000665451	0.399335		5387.7	0.00967735	0.209677		5387.7	0.00361399
4414.06	0.0290749	1.02907		5392.58	0.0153911	0.815391		4414.06	0.0132425	0.613242		5392.58	-0.0007572	0.399243		5392.58	0.00855544	0.208555		5392.58	0.00172772
4417.97	0.0312992	1.0313		5397.46	0.0147938	0.814794		4417.97	0.0132978	0.613298		5397.46	-0.00307098	0.396929		5397.46	0.00857106	0.208571		5397.46	0.000318736
4421.88	0.0296822	1.02968		5402.34	0.0125103	0.81251		4421.88	0.0114287	0.611429		5402.34	-0.00078994	0.39921		5402.34	0.00759872	0.207599		5402.34	-0.00097941
4425.78	0.0312361	1.03124		5407.23	0.0128831	0.812883		4425.78	0.0139934	0.613993		5407.23	-0.000464574	0.399535		5407.23	0.00640768	0.206408		5407.23	0.00147469
4429.69	0.0329991	1.033		5412.11	0.0121041	0.812104		4429.69	0.0148208	0.614821		5412.11	-0.00214791	0.397852		5412.11	0.00685353	0.206854		5412.11	0.00230323
4433.59	0.0361163	1.03612		5416.99	0.0101173	0.810117		4433.59	0.0191419	0.619142		5416.99	-0.00407139	0.395929		5416.99	0.00588714	0.205887		5416.99	0.00222068
4437.5	0.0385631	1.03856		5421.88	0.0115109	0.811511		4437.5	0.0169794	0.616979		5421.88	-0.0064382	0.393562		5421.88	0.00503874	0.205039		5421.88	-0.000478376
4441.41	0.0322402	1.03224		5426.76	0.0105681	0.810568		4441.41	0.0173194	0.617319		5426.76	-0.00668607	0.393314		5426.76	0.00738425	0.207384		5426.76	-0.00114668
4445.31	0.032889	1.03289		5431.64	0.0111072	0.811107		4445.31	0.0179401	0.61794		5431.64	-0.00733973	0.39266		5431.64	0.00475119	0.204751		5431.64	-0.00235842
4449.22	0.0341399	1.03414		5436.52	0.00855722	0.808557		4449.22	0.016202	0.616202		5436.52	-0.00669736	0.393303		5436.52	0.00645255	0.206453		5436.52	-0.00179326
4453.12	0.0311581	1.03116		5441.41	0.00810359	0.808104		4453.12	0.0163408	0.616341		5441.41	-0.00627427	0.393726		5441.41	0.00497132	0.204971		5441.41	-0.00155344
4457.03	0.0305212	1.03052		5446.29	0.00653626	0.806536		4457.03	0.0171642	0.617164		5446.29	-0.00748448	0.392516		5446.29	0.00334053	0.203341		5446.29	-0.00214368
4460.94	0.0340245	1.03402		5451.17	0.0058133	0.805813		4460.94	0.0164765	0.616477		5451.17	-0.0077544	0.392246		5451.17	0.00494298	0.204943		5451.17	-0.00081639
4464.84	0.0351949	1.03519		5456.05	0.00726707	0.807267		4464.84	0.0160665	0.616066		5456.05	-0.00912371	0.390876		5456.05	0.00397421	0.203974		5456.05	-0.000275655
4468.75	0.0341786	1.03418		5460.94	0.00688912	0.806889		4468.75	0.015363	0.615363		5460.94	-0.0107606	0.389239		5460.94	0.00388257	0.203883		5460.94	-0.00153745
4472.66	0.0330376	1.03304		5465.82	0.00453881	0.804539		4472.66	0.0129514	0.612951		5465.82	-0.0120411	0.387959		5465.82	0.000754339	0.200754		5465.82	-0.00257997
4476.56	0.0353463	1.03535		5470.7	0.00430863	0.804309		4476.56	0.0112298	0.61123		5470.7	-0.0127639	0.387236		5470.7	0.000461296	0.200461		5470.7	-0.00404079
4480.47	0.0362915	1.03629		5475.59	0.00583629	0.805836		4480.47	0.0132149	0.613215		5475.59	-0.0136702	0.38633		5475.59	0.000543655	0.200544		5475.59	-0.00348277
4484.38	0.0347175	1.03472		5480.47	0.00309747	0.803097		4484.38	0.0150422	0.615042		5480.47	-0.0161544	0.383846		5480.47	0.000129648	0.20013		5480.47	-0.00391094
4488.28	0.0322719	1.03227		5485.35	0.000590442	0.80059		4488.28	0.0153167	0.615317		5485.35	-0.0158701	0.38413		5485.35	0.000368128	0.200368		5485.35	-0.00357638
4492.19	0.030592	1.03059		5490.23	-0.000343467	0.799657		4492.19	0.0137466	0.613747		5490.23	-0.0182793	0.381721		5490.23	-0.000177568	0.199822		5490.23	-0.00420595
4496.09	0.0328819	1.03288		5495.12	-0.00220993	0.79779		4496.09	0.0173311	0.617331		5495.12	-0.0183937	0.381606		5495.12	0.000700289	0.2007		5495.12	-0.00413357

## Sheet: Figure 4 a
Wavelength (nm)	Dri1	Dri1 H16A	Dri1 H21A	Dri1 H21A-H16A	Dri1 R90A-H79A	Hemin
253	0.072	0.046	0.045	0.058	0.046	0.033
257	0.072	0.046	0.043	0.056	0.047	0.032
261	0.072	0.047	0.042	0.06	0.046	0.034
265	0.073	0.046	0.041	0.059	0.048	0.032
269	0.071	0.044	0.04	0.06	0.047	0.032
273	0.07	0.043	0.039	0.061	0.045	0.03
277	0.068	0.041	0.038	0.062	0.044	0.029
281	0.064	0.038	0.036	0.059	0.041	0.027
285	0.058	0.033	0.033	0.056	0.037	0.027
289	0.053	0.029	0.03	0.051	0.033	0.026
293	0.046	0.024	0.028	0.044	0.027	0.026
297	0.042	0.021	0.027	0.041	0.024	0.026
301	0.041	0.021	0.027	0.041	0.024	0.026
305	0.041	0.021	0.027	0.04	0.024	0.028
309	0.041	0.021	0.028	0.041	0.024	0.029
313	0.042	0.023	0.029	0.043	0.026	0.032
317	0.046	0.026	0.031	0.045	0.03	0.034
321	0.048	0.028	0.033	0.048	0.033	0.038
325	0.051	0.031	0.036	0.053	0.036	0.042
329	0.054	0.035	0.039	0.057	0.04	0.046
333	0.059	0.039	0.043	0.062	0.045	0.051
337	0.061	0.042	0.047	0.067	0.048	0.055
341	0.065	0.046	0.051	0.072	0.055	0.059
345	0.07	0.05	0.055	0.078	0.06	0.063
349	0.074	0.054	0.06	0.084	0.065	0.067
353	0.078	0.057	0.065	0.088	0.07	0.069
357	0.08	0.06	0.068	0.092	0.074	0.07
361	0.083	0.064	0.071	0.096	0.079	0.072
365	0.087	0.066	0.073	0.097	0.084	0.072
369	0.09	0.069	0.075	0.098	0.087	0.073
373	0.094	0.072	0.077	0.099	0.09	0.074
377	0.101	0.078	0.079	0.099	0.095	0.075
381	0.11	0.085	0.082	0.099	0.101	0.075
385	0.121	0.095	0.085	0.099	0.109	0.076
389	0.135	0.105	0.089	0.098	0.119	0.077
393	0.153	0.119	0.096	0.098	0.129	0.076
397	0.176	0.137	0.102	0.097	0.145	0.074
401	0.191	0.15	0.11	0.095	0.156	0.068
405	0.194	0.151	0.115	0.092	0.157	0.061
409	0.18	0.135	0.116	0.09	0.142	0.052
413	0.157	0.116	0.111	0.086	0.117	0.044
417	0.131	0.093	0.102	0.085	0.087	0.039
421	0.106	0.073	0.089	0.08	0.063	0.032
425	0.084	0.057	0.071	0.075	0.046	0.028
429	0.066	0.044	0.05	0.067	0.037	0.025
433	0.051	0.034	0.039	0.057	0.028	0.022
437	0.042	0.027	0.031	0.047	0.024	0.019
441	0.037	0.023	0.026	0.04	0.021	0.018
445	0.033	0.02	0.023	0.035	0.019	0.017
449	0.03	0.018	0.02	0.032	0.017	0.016
453	0.028	0.016	0.019	0.028	0.018	0.015
457	0.025	0.014	0.018	0.026	0.015	0.015
461	0.024	0.014	0.017	0.024	0.015	0.014
465	0.023	0.013	0.016	0.023	0.015	0.013
469	0.023	0.013	0.015	0.021	0.015	0.012
473	0.021	0.012	0.015	0.02	0.014	0.012
477	0.022	0.012	0.014	0.019	0.015	0.012
481	0.021	0.011	0.014	0.019	0.014	0.011
485	0.02	0.011	0.014	0.019	0.013	0.012
489	0.021	0.012	0.014	0.018	0.015	0.011
493	0.02	0.012	0.014	0.017	0.014	0.011
497	0.021	0.012	0.014	0.016	0.015	0.01
501	0.019	0.012	0.014	0.016	0.014	0.009
505	0.019	0.012	0.014	0.017	0.014	0.01
509	0.018	0.011	0.014	0.017	0.013	0.009
513	0.017	0.011	0.014	0.015	0.012	0.008
517	0.017	0.011	0.014	0.016	0.012	0.009
521	0.018	0.012	0.014	0.015	0.013	0.008
525	0.017	0.011	0.014	0.015	0.012	0.008
529	0.016	0.01	0.014	0.017	0.01	0.01
533	0.017	0.011	0.014	0.015	0.011	0.007
537	0.016	0.01	0.013	0.016	0.011	0.007
541	0.016	0.01	0.013	0.015	0.01	0.007
545	0.016	0.01	0.013	0.015	0.01	0.007
549	0.016	0.01	0.013	0.014	0.01	0.008
553	0.014	0.008	0.012	0.013	0.009	0.006
557	0.014	0.009	0.012	0.012	0.009	0.005
561	0.013	0.007	0.012	0.012	0.008	0.006
565	0.014	0.008	0.011	0.012	0.008	0.006
569	0.014	0.009	0.011	0.012	0.008	0.006
573	0.013	0.007	0.01	0.011	0.007	0.005
577	0.013	0.007	0.009	0.009	0.008	0.004
581	0.012	0.007	0.009	0.011	0.008	0.005
585	0.013	0.008	0.008	0.011	0.009	0.006
589	0.011	0.006	0.008	0.01	0.007	0.007
593	0.011	0.007	0.007	0.009	0.008	0.005
597	0.011	0.007	0.007	0.01	0.009	0.007
601	0.011	0.007	0.006	0.009	0.009	0.007
605	0.01	0.006	0.006	0.009	0.009	0.007
609	0.011	0.006	0.006	0.009	0.01	0.006
613	0.012	0.007	0.006	0.009	0.011	0.007
617	0.01	0.005	0.006	0.008	0.009	0.005
621	0.011	0.006	0.006	0.008	0.01	0.005
625	0.011	0.007	0.006	0.008	0.009	0.005
629	0.007	0.005	0.006	0.007	0.006	0.004
633	0.008	0.006	0.005	0.006	0.007	0.003
637	0.006	0.005	0.005	0.007	0.005	0.003
641	0.006	0.005	0.004	0.005	0.005	0.001
645	0.006	0.005	0.004	0.004	0.004	0.001
649	0.005	0.004	0.003	0.005	0.004	0.002
653	0.003	0.001	0.003	0.003	0.001	0.001
657	0.002	0.001	0.003	0.004	0.001	0.001
661	0.004	0.003	0.003	0.005	0.002	0.002
665	0.004	0.003	0.003	0.003	0.003	0.002
669	0.001	0	0.002	0.001	-0.001	-0.001
673	0	0	0.002	0.002	0	0
677	0.002	0.001	0.002	0.002	0.001	0
681	0.002	0.002	0.002	0.001	0.001	-0.001
685	0.003	0.003	0.001	0.003	0.001	0.001
689	0	0.001	0.001	0.001	0	0.001
693	0.002	0.001	0.002	0.002	0.002	0
697	0	0	0	0	0	0

## Sheet: Figure 4 b
Holo-protein (arb. units)
Hemin concentration (µM)	Dri1	Dri1 H16A	Dri1 H21A	Dri1 E76A	Dri1 H79A	Dri1 R90A	Dri1 H21A-H16A	Dri1 R90A-H79A
0	0.0144892	-0.0100463	-0.0115826	-0.152728	0.0560678	-0.0808776	-0.0274329	-0.0123317
0.235018	0.130641	0.0988537	0.0468184	0.0144829	0.129622	0.0285125	-0.00987544	0.109189
0.469484	0.270944	0.213539	0.0976046	0.138772	0.250286	0.118355	0.00661729	0.204805
0.7034	0.405952	0.29899	0.139956	0.239899	0.369838	0.176031	0.0213264	0.299455
1.16959	0.606124	0.454063	0.176148	0.397767	0.556321	0.269724	0.0396217	0.451838
1.63361	0.79309	0.573727	0.204107	0.487987	0.747424	0.365646	0.0580656	0.536581
2.09546	0.943089	0.657257	0.23366	0.554452	0.832354	0.428746	0.0718942	0.587934
2.55517	1.0136	0.712007	0.25561	0.612645	0.846813	0.482377	0.0751343	0.614363
3.01275	1.06059	0.744415	0.272384	0.646499	0.846048	0.530252	0.0741897	0.61356
3.46821	1.06957	0.749783	0.286644	0.66272	0.841427	0.566223	0.0753844	0.626538
4.14747	1.06404	0.771627	0.301788	0.692112	0.816083	0.587065	0.0712402	0.626586
4.82204	1.06272	0.753189	0.302817	0.698155	0.798813	0.602168	0.0654123	0.626754
5.71429	1.04064	0.746254	0.307584	0.713743	0.761764	0.643839	0.0525605	0.606273

[truncated: 32 more sheets: Figure 5 d, Figure 6 a, Figure 6 b, Figure 6 c, Figure 6 d, Figure 6 e, Figure 6 f, Figure 6 i to l, Supp. Fig. 2a, Supp. Fig. 2b, Supp. Fig. 2c, Supp. Fig. 2d, Supp. Fig. 4a, Supp. Fig. 4b, Supp. Fig. 4c, Supp. Fig. 5a, Supp. Fig. 5d, Supp. Fig. 5e, Supp. Fig. 6, Supp. Fig. 7 a …]
